# Supplementary material for: Using Blood Informative Transcripts in Geographical Genomics: Impact of Lifestyle on Gene Expression in Fijians
Source: Front Genet. 2012 Nov 9;3:243. doi: 10.3389/fgene.2012.00243 (PMC3494018; doi:10.3389/fgene.2012.00243)
Supplement: Supplementary Table S1 — Raw and transformed illumina and fluidigm data. [file 32691_Gibson_DataSheet1.XLSX]

## Sheet: FLDGM 1 std
Gene	AXIS	FJ0076	FJ0220	FJ0222	FJ0341	FJ0345	FJ0452	FJ0670	FJ0673	FJ0700	FJ0788	FJ1169	FJ1296	FJ1319	FJ1331	FJ1452	FJ1533	FJ1544	FJ1667	FJ1778	FJ1818	FJ1861	FJ1865	FJ2125	FJ2159	FJ2190	FJ2275	FJ2295	FJ2329	FJ2345	FJ2368	FJ2390	FJ2436	FJ2588	FJ2910	FJ2942	FJ3050	FJ3356	FJ3383	FJ3439	FJ3505	FJ3529	FJ3551	FJ3750	FJ4056	FJ4170	FJ4361	FJ4415	FJ4523
ARHGEF3	Axis 1	0.627351	-0.0298783	-0.143168	-0.402498	-0.0419001	0.069477	-0.442353	-0.189964	-1.08616	0.0292964	-0.146723	0.411313	-0.655764	-0.132502	0.00737361	-0.0439666	0.319374	-0.263697	0.0761495	-0.0452546	-0.414417	-0.51154	-0.464479	0.0862454	-0.292262	0.534925	-0.237802	-0.0509393	0.118691	-0.360569	-0.240162	-0.0716321	-0.279942	-0.504318	-0.234946	-0.678339	-0.223643	-0.325107	-0.201699	-0.0805531	0.0296855	0.159868	-0.389781	0.0960128	-0.15528	-0.0022974	0.0225947	-0.630078
BUB3	Axis 1	-0.504803	-0.383019	0.277985	0.37007	0.222236	0.272916	-0.0986611	0.0513794	-0.0540249	-0.0419031	-0.0232021	0.446059	-0.524131	-0.708846	0.521849	-0.4002	0.488513	-0.315286	-0.771056	0.602834	-0.499233	-0.26449	0.530395	-0.257588	0.379645	-0.187177	0.444924	-0.0738897	-0.004902	-0.393604	-0.197573	0.770896	0.0960581	0.72632	-0.0784711	0.0157409	-0.0290938	-0.0455117	-0.0723748	-0.244455	0.991828	-0.481312	-0.230098	0.0507728	-0.386834	-0.326578	-0.192067	0.0182228
CCND2	Axis 1	-0.178837	0.0675417	-0.206136	-0.451231	-0.28266	-0.114369	-0.484627	0.137632	-0.719567	-0.142659	0.153364	0.346056	-0.301673	-0.146113	0.0255223	0.157654	0.489986	1.11118	-0.102776	0.039294	-0.36119	0.131615	-0.14064	-0.501463	-0.379547	0.443982	0.126217	0.463985	-0.0677421	-0.385007	0.123153	-0.0344834	0.565009	-0.68972	-0.248054	-0.407414	-0.572279	0.0940967	-0.0051837	-0.0026114	-0.0838188	-0.0169982	0.060505	0.22121	-0.118172	-0.0039566	-0.0092413	0.162656
IMP3	Axis 1	-0.862776	-0.003012	-0.360801	-0.588068	-0.149571	-0.410108	-0.933048	1.08199	-0.964566	0.119313	0.843955	0.196066	1.28836	0.848235	0.260159	-0.119552	0.450928	1.55069	-0.862945	-0.122374	-0.107646	0.983214	0.0368194	-0.762179	0.0841106	0.320843	0.269837	0.57787	-0.310101	-0.0634852	0.401046	-0.515698	1.05194	-0.717158	-0.0104526	-0.0870599	-0.487074	0.443372	0.890303	0.129435	-0.246871	-0.395741	0.74601	-0.0668462	-0.103277	0.059684	0.0309244	-0.0296289
RPUSD2	Axis 1	-1.29453	-0.038765	-0.496883	1.24385	-0.106516	-0.215648	0.394074	0.87143	-0.32439	0.191702	0.82951	-0.528483	1.3309	0.216051	0.575859	-0.264346	0.612596	1.29911	-1.2295	-0.202907	-0.0030381	1.38004	-0.0078255	-0.631406	0.675478	-0.245024	0.925936	0.644628	0.177613	-0.0115939	0.0424756	-0.706119	1.04557	0.759704	-0.0887486	-0.0537511	-0.989078	0.245025	0.671784	-0.195983	0.81173	-0.938057	1.18464	0.245159	-0.0481465	0.3223	0.117865	-0.201981
SAE1	Axis 1	-0.766483	-0.326393	0.0112817	0.599603	-0.200205	0.011296	-0.0923226	0.0649518	-0.763965	-0.219427	-0.0239454	0.738859	-0.669763	-0.264781	0.293436	-0.305569	0.534909	0.371759	-0.653084	0.658398	-0.322914	-0.294159	0.465181	0.478371	-0.0445953	0.0745839	0.229897	-0.0004331	0.278916	-0.490531	-0.370416	0.538477	0.0359101	-0.808184	0.140782	0.112491	-0.127006	-0.0127222	-0.278379	-0.507247	0.763026	-0.482676	-0.150945	0.170644	-0.165631	0.00095441	0.00250472	-0.133312
SBK1	Axis 1	-1.12977	-0.204384	-0.1367	0.857502	0.0443381	0.417439	-0.264938	0.876747	-0.358135	0.319035	0.73362	-0.0814417	0.382881	0.424642	0.61357	-0.382871	0.732495	1.24333	-1.11392	0.207747	-0.146018	0.601417	0.215075	-0.630451	0.298286	-1.00284	0.576099	0.0841816	0.0239132	-0.0563449	0.0769324	-0.231609	1.37232	1.07407	-0.333747	-0.113591	-0.410163	0.388904	0.402114	-0.207926	-0.0332721	-0.800879	0.697423	0.0607911	-0.0546317	0.151319	-0.264583	-0.153877
SLAMF6	Axis 1	0.603384	-0.285369	0.349727	-0.236811	0.421338	0.615427	-0.230946	-0.26572	0.0761443	-0.0041203	-0.49408	0.707438	-0.836041	-0.994205	0.480668	-0.575164	0.282903	-0.767082	-0.199276	0.388721	-0.149274	-0.967028	-0.223799	-0.178972	0.148064	0.489748	-0.506485	-0.334895	-0.149356	-0.472629	-0.449304	0.252406	-0.545064	-0.0326577	-0.252844	-0.310165	0.172866	-0.640677	-0.33372	-0.393413	0.0410927	-0.485674	-0.655412	0.188169	-0.220827	-0.206783	-0.0215682	-0.452334
TTC4	Axis 1	-1.52876	-0.433313	0.147841	1.3576	0.745649	0.676068	0.262476	0.37343	-1.10386	-0.124422	-0.165841	0.034904	-0.0830218	-1.12476	1.26404	-0.683314	1.08711	0.534982	-1.54666	0.833327	0.525256	0.283296	0.533219	-1.19274	1.32364	1.54799	0.191828	0.252959	-0.0934626	-0.294206	-0.344208	0.190423	0.451648	1.61363	0.476656	0.54011	-0.422171	-0.701205	0.16974	-0.572105	1.15908	-1.92297	0.525361	0.323291	-0.136804	0.444684	0.48685	-0.519464
YARS	Axis 1	0.585146	-0.118419	-0.123079	-0.963079	0.0374411	0.0168335	-1.29446	-0.0712263	-1.0661	-0.111212	-0.168541	0.690224	-0.756444	0.0500757	-0.0270379	0.215039	0.364037	-0.0651356	0.0440733	0.0252042	-0.360318	-0.532079	0.113076	-0.751858	-0.274971	-0.142483	-0.31463	-0.176421	0.130959	-0.210171	0.0177103	-0.377198	-0.185919	0.272175	0.0238551	-0.0518042	-0.128013	0.112353	-0.336589	-0.332787	-0.0973255	0.536525	-1.00875	0.134188	-0.0009232	0.00787044	0.0626402	-0.344374
ADRA2C	Axis 2	-1.35215	-0.490874	-0.329208	2.95817	0.494747	0.248149	0.623287		0.204176	0.0925663	0.305005	-0.48371		-0.728766	1.06192	-0.193143	1.56928		-1.51116	-0.183786	0.547625	2.02367	0.0693558	-0.474009	2.20144	0.997536		0.71769		0.322314	0.0506156	-0.653982	1.00316	2.64032	-0.170131	0.0290955	-0.441049	0.147853	0.325447	-0.0696885		-1.63522		0.170231	-0.150242	0.640563	0.363746	-0.409874
BCR	Axis 2	0.489433	-0.177828	-0.340617	0.43194	-0.294552	0.0603365	-1.0005	-0.131934	-0.685605	-0.191089	-0.154877	0.0391324	0.06406	0.365367	-0.0346918	0.657293	-0.049757	-0.232192	1.09467	-0.297853	-0.707421	-0.396768	-0.226123	-0.0752004	-0.557055	-0.130002	-0.294747	1.06638	0.296195	0.174275	0.0182894	-0.484596	1.12921	-0.45107	-0.570264	-0.370645	-0.690833	0.109407	-0.0683238	0.795125	-0.732751	1.91533	-0.56397	0.067995	-0.44237	0.0830212	-0.338844	-0.410567
GMPR	Axis 2	1.39019	0.585272	-0.692259	0.30307	-0.452214	-0.590368	0.513977	0.10756	0.280064	-0.0603052	0.536075	-0.785249	0.0129486	1.29931	-0.653203	0.874002	-0.228805	0.0647244	0.59112	-0.671877	-0.213288	0.417953	-1.03573	0.826094	-1.19019	-0.491969	-0.0775551	0.0977166	-0.235524	-0.0080979	0.405206	-0.788849	0.204915	-0.186806	-0.199003	-1.08634	-0.969208	-0.365925	0.292591	0.215799	0.201258	1.39081	0.100375	0.110165	-0.206455	0.0166686	-0.115859	0.520689
HMBS	Axis 2	0.561733	-0.0979504	-0.0441494	-0.881023	-0.109935	-0.115794	-1.03774	-0.0487989	0.303459	0.123569	0.0821661	0.499969	-0.42361	0.881884	-0.0340564	0.223574	0.0642036	-0.052729	0.239014	0.026835	-0.209169	-0.305981	0.165055	-0.370488	-0.587397	-0.372389	-0.598843	-0.0100139	-0.021936	0.0659899	0.631434	-0.792449	0.0361324	-0.673898	-0.0189587	-0.0072487	-0.346007	-0.0794305	-0.117177	0.0940057	0.132329	0.882491	-0.973604	0.0331796	0.0552293	-0.0479633	-0.0798659	-0.0117939
PBX1	Axis 2	1.10542	0.428954	0.325999	-0.125229	0.293711	0.149773	0.352216	-0.44144	-0.0991462	-0.326353	-0.55854	-0.190906	-0.953026	-0.531205	0.192558	-0.157018	-0.24238	-0.964161	0.135237	-0.0205088	0.360208	-0.556237	-0.877154	0.350359	-0.443452	0.804773	0.23326	-0.780516	-0.675458	-0.241996	-0.405607	0.545988	-0.598606	1.20861	-0.174094	-0.707162	-0.0737265	-1.08528	-0.334378	-0.382836	0.0749832	0.0898585	-0.640972	0.0714609	-0.478016	-0.163675	0.11806	-0.395986
RTF1	Axis 2	-0.811222	-0.101962	0.48392	0.555656	0.214238	0.523769	-0.16594	0.155186	-0.499856	-0.0524473	0.0201091	0.913105	0.274006	-0.785356	0.857306	-0.322185	-0.125941	0.262518	-0.96289	0.68415	0.0940029	0.0471891	0.697132	-0.63108	0.541228	0.919383	-0.239001	-0.463764	-0.0955482	-0.270979	0.0756694	0.761516	-0.0733222	-0.12329	0.135005	0.592999	0.142699	-0.0944085	-0.0291349	-0.294336	0.320264	-1.55107	0.218563	-0.0488611	-0.0364986	-0.132996	-0.0945901	-0.233269
SELENBP1	Axis 2	-0.361319	0.157828	-0.801294	0.364929	-0.320845	-0.20493	0.192379	0.251103	0.63035	-0.538187	0.83824	-0.554926	1.08445	0.74626	-0.331131	0.102745	-0.452152	1.81764	-0.514202	0.167768	0.278022	1.25804	-0.206491	-0.107764	-0.582979	-0.574973	0.763749	1.07555	-0.317353	-0.201231	0.527566	-0.553484	1.9297	1.17558	-0.208769	-0.18506	-0.872239	1.10276	1.41028	0.090994		-0.591557	1.16588	0.35955	-0.269885	-0.0209152	-0.10747	0.060243
SEMA6B	Axis 2	1.01569	0.553495	-0.118158	-0.265016	0.0630863	0.04253	-0.324868	-0.501324	-0.46488	-0.333365	0.0714019	-0.148721	-0.546326	0.51394	-0.496195	0.363865	-0.0977998	-0.318759	0.543311	0.24587	-0.0529886	-0.0945374	-0.496044	0.161026	-1.04687	0.323737	-0.247442	-0.239876	-0.335712	0.0252788	-0.224529	0.300584	-0.319533	-1.53097	0.216454	-0.512929	-0.202739	-0.670723	-0.277506	-0.200007	0.00749019	1.06354	-0.579193	0.239845	-0.29627	0.0297199	0.117357	-0.0665915
TNS1	Axis 2	1.51888	0.514897	-0.168215	-0.302832	-0.388118	-0.25391	-0.927759	-0.268669	-0.57642	0.0179453	-0.114289	0.421171	0.128176	1.5987	-0.376013	0.485789	-0.0872062		0.507771	0.434862	-0.291321	-0.34988	0.118114	-0.109237	-0.519335	0.678289	-0.175599	0.0802597	0.326329	-0.316228	-0.0136587	0.865562	-0.253694	-0.891262	0.0577371	-0.0293791	0.0350268	-0.375802	-0.657479	0.452544	-1.40403	1.80855	-0.827353	0.0997236	-0.372415	0.360878	0.33156	-0.654327
BLK	Axis 3	0.203708	0.214505	-0.37689	-0.249836	-0.570685	-0.523848	0.332996	-0.0168093	-0.795891	0.0373503	0.238291	-0.504082	0.943681	0.765044	-0.108407	1.0969	0.0264313		0.101773	-0.297627	-0.208811	0.33806	-0.33892	0.261982	-0.428944	-1.06572	0.203141	0.149828	0.115645	0.0235896		-0.131729		-0.910077	-0.323116	-0.409039	-0.659675	0.375798	0.735239	0.998803	0.40551	1.26176	0.485891	0.672958	-0.0448687	-0.312119	-0.212826	0.870043
CD19	Axis 3	0.343744	0.290211	-0.551611	-0.199805	-0.713141	-0.714064	0.0611379	0.182989	-1.29265	-0.095734	0.31944	-0.439752	1.08388	1.035	-0.240032	1.60278	0.127986		1.05138	-0.432727	-0.179476	0.919706	-0.434656	-0.643683	-0.343073	-0.337514	0.151344	0.764242	0.0764269	-0.0671816	1.02815	-1.1413	-0.240911	-0.191028	-0.325646	-0.573148	-1.02593	0.617291	1.02976	1.06213	-0.304866	1.27643	0.145007	0.462156	0.00183742	-0.356119	-0.188431	0.575279
CD72	Axis 3	-1.48917	0.297756	0.780378	0.590582	0.609188	0.911466	0.645938	-0.573827	-0.213364	-0.149141	-0.0060129	0.655747	0.214731	-0.732401	1.30626	-0.92471	0.789964	-0.553805	-1.25394	1.17143	0.410932	0.0921652	1.45554	-0.556645	1.43393	-0.0970607	-0.369918	0.0949798	0.376104	0.125282	-0.352218	0.540103	1.09248	0.616179	0.272125	0.888525	0.236757	0.0806926	0.723963	-0.50401	0.272748	-1.47713	-0.346102	0.804634	0.435539	0.0653279	0.0611566	-0.487178
CD79A	Axis 3	0.472296	0.239953	-0.548138	-0.761549	-0.622582	-0.820811	0.306632	0.189056	-0.366883	-0.0114507	0.578022	-0.893078	0.597796	0.55647	-0.607824	1.16815	-0.0054222	0.512482	1.18613	-0.857553	-0.161831	0.811223	-0.824248	-0.298146	-0.640759	-0.274058	0.0172544	0.407453	0.0174777	-0.214876	0.966751	-0.954342	0.375899	-0.879036	-0.524249	-0.782119	-1.10399	0.178705	0.897556	0.982211	-0.660696	0.99421	0.0110034	0.481773	-0.232157	-0.540372	-0.133966	0.563336
CD79B	Axis 3	0.875154	0.255809	-0.630483	0.00685969	-0.600745	-0.736498	0.133805	0.665481	-0.431808	0.0236214	0.591994	-0.665948	0.743038	1.03443	-0.272033	1.21647	0.211525	0.72503	0.637127	-0.715354	-0.370482	0.544442	-0.678558	0.0232228	-0.343331	-0.936413	0.171298	-0.0447605	-0.0577322	-0.136341	1.19771	-1.15494	-0.431396	-0.865585	-0.442674	-0.649918	-0.986973	0.263717	1.45016	0.744951	0.0553176	1.07335	0.184831	0.0719233	-0.111779	-0.357843	-0.212462	0.472782
EBF1	Axis 3	0.674338	0.186648	-0.172447	0.842986	-0.769565	-0.543241	1.85757	-0.20463	1.21103	-0.419703	0.417223	-0.502923	0.0414756	-0.123732	-0.0822242	0.628857	-0.23596	-0.289268	-0.150049	0.0622417	-0.106025	0.693466	-0.268332	1.96685	-0.49344	-1.3154	-0.0673074	0.830224	0.504419	-0.0835419	0.752258		-0.525101	-2.33588	-0.608138	-0.316558	-0.631143	-0.366512	0.621592	0.422335	1.45037	1.05477	0.379691	0.731834	0.117914	-0.326702	-0.138383	0.555114
FAM129C	Axis 3	-1.09921	0.108023	0.466061	0.378063	0.0541562	0.0470562	0.455706	-0.658801	-1.80411	-0.171837	-0.132714	0.420204	-0.0570396	-0.611914	0.386517	-0.471637	0.801259	0.594908	-0.839822	0.938743	-0.0464707	-0.31873	0.617053	-0.301671	0.472436	-0.0173767	0.162442	0.810932	0.942416	-0.41371	0.0899283	-0.100233	0.95233	-0.228718	0.0106817	0.512969	-0.431135	0.0227582	0.492259	-0.20876	1.05365	-0.973824	-0.625411	1.23969	0.0384441	-0.0770117	-0.0109972	-0.586583
FCRLA	Axis 3	-1.4462	0.136464	-0.112261	0.379912	-0.137644	-0.242057	0.535421	0.180242	-0.71977	-0.202612	0.787655	0.0108424	1.01243	0.0532285	0.447678	-0.527325	0.644434	0.841759	-1.32652	0.425885	0.587079	1.13153	0.519488	-0.157851	0.73276	-0.305499	0.410112	1.07749	0.413475	-0.0247071	-0.180908	-0.121575	1.40345	-0.282278	-0.251315	0.371184	-0.140247	0.449647	0.971741	-0.407528	0.296074	-1.00007	0.20263	1.04773	0.227528	-0.0353351	-0.0899864	-0.441186
RASGRP3	Axis 3	0.577004	0.229191	0.329463	-0.521725	-0.0410672	-0.0997435	0.228241	-0.358164	-0.470436	-0.152676	-0.258529	-0.292513	-0.293857	-0.146263	0.12747	-0.293959	0.485014	-0.64082	0.0914538	-0.286522	0.262065	-0.334554	-0.414141	0.0878902	-0.430856	0.273939	-0.128215	0.615002	0.0610067	0.0355694	-0.204935	-0.196274	-0.160502	-0.402492	-0.0059797	-0.677702	-0.155661	-0.434039	0.301726	0.398769	-0.388984	0.315193	-0.293	0.4966	0.123358	0.03421	0.112073	-0.332685
VPREB3	Axis 3	-1.13287	0.168589	-0.0303603	0.227363	-0.0484776	-0.147743	0.557538	0.272212	-1.0016	0.0166233	0.666968	-0.383017	0.995292	0.12829	0.249687	-0.348411	0.861798	1.93492	-0.934506	0.0486978	0.212333	1.76735	-0.049264	-0.565255	0.563971	-0.11173	1.07359	1.41291	0.17156	-0.0054064	0.371653	-0.511548	1.8427	0.211809	0.11795	-0.0212508	-0.843885	0.465611	0.952926	0.23205	0.277862	-0.449907	0.752926	0.558572	0.351984	-0.0996973	-0.0541522	0.0206781
CASP8	Axis 4	-0.17188	-0.0551399	0.341438	-0.0894042	0.325989	0.443875	-0.273065	-0.713324	0.115179	-0.176322	-0.467913	0.759527	-1.33336	-1.05892	-0.407564	-0.52455	0.20365	-0.747698	-0.0938802	0.0504372	-0.169909	-0.823171	0.224349	0.882918	-0.320311	-0.333006	0.0696588	-0.698099	0.248885	-0.01956	-0.776736	0.604678	-0.679078	-0.341912	0.00680888	0.207407	0.711862	-0.204078	-0.802196	-1.09211	0.68147	0.0730814	-1.01574	-0.018306	0.153486	0.12791	0.194535	-0.216515
CD46	Axis 4	0.421712	0.0567167	0.0881272	-0.694942	0.0819182	-0.207998	-0.660826	-0.535757	-0.162623	0.159172	-0.295106	0.510596	-0.617242	0.358164	-0.342309	0.0328294	-0.138338	-0.709375	0.247694	-0.238756	-0.0454113	-0.729025	0.269068	0.501349	-0.174255	-0.0669058	-0.212172	-0.307447	-0.0030453	0.0375802	-0.161892	0.170095	-0.593464	-1.19391	0.230406	0.38299	0.71353	0.276927	-0.302944	-0.575686	0.239066	0.233618	-0.645484	-0.108039	0.148861	0.0332596	-0.194019	-0.223115
DICER1	Axis 4	0.00841961	0.1158	0.62201	-0.52523	0.336867	0.502696	0.186327	-0.639824	0.356354	-0.0426328	-0.676876	0.385564	-1.4355	-1.25869	0.0909661	-0.630755	-0.359432	-0.921822	0.375799	0.0667623	0.153332	-0.892895	0.142734	0.686855	-0.367908	-0.897689	0.0155887	-0.315956	0.111929	0.0303607	-0.937591	0.665609	-0.62595	-0.651315	0.129973	-0.153659	0.80351	-0.728645	-0.478081	-0.533042	0.25122	-0.642535	-0.507915	0.015986	0.231867	0.0375655	-0.0716829	-0.560706
HSD17B11	Axis 4	0.0740719	-0.0072453	-0.247704	-0.339558	-0.159612	-0.363411	-0.234967	0.0609556	0.263762	0.00280656	0.0378741	-0.281904	-0.396367	0.068366	-0.614515	0.17358	-0.287704	-0.264149	0.49455	-0.745071	-0.404291	-0.359639	-0.349845	1.12608	-0.605105	-0.992713	0.120079	-0.0591373	-0.221457	-0.141236	-0.0628145	-0.160477	-0.275927	-0.0998245	0.0319523	-0.0701718	0.391683	0.107512	0.0840838	-0.298685	0.367417	0.402966	-0.461294	-0.277373	-0.282724	-0.223103	-0.392926	-0.0185075
IL10RB	Axis 4	1.03471	0.0380342	0.0131943	-0.453978	-0.24635	-0.184841	-0.265957	-0.275034	0.856878	0.0486359	-0.512236	0.0104053	-0.181136	0.0461946	-0.292475	-0.224342	-0.728484	-0.560403	0.889158	-0.330454	-0.146708	-0.928179	-0.238563	0.353814	-0.618337	-1.1838	-0.38199	-0.475547	-0.0877697	-0.331589	0.242882	0.286008	-0.868161	0.787249	-0.37352	-0.266773	0.311635	0.215703	-0.195686	0.158028	-0.473502	0.516412	-0.272728	-0.211601	-0.0715067	-0.318584	-0.394081	-0.376668
MCL1	Axis 4	-0.116256	-0.0387334	-0.291466	-0.458659	-0.116851	-0.169765	-0.405236	-0.436772	-0.607616	0.110511	-0.164743	0.305209	-0.806701	0.265766	-0.652719	0.0442686	0.123197	-0.493333	0.183073	-0.410763	-0.156568	-0.440264	-0.0935492	0.852968	-0.559094	-0.35996	0.426965	-0.396649	0.159011	0.0694241	-0.326197	0.258195	-0.454776	-0.429548	0.248031	-0.0386995	0.199922	0.14972	-0.408555	-0.666084	0.48307	0.515187	-0.562141	0.0122201	0.110501	0.202878	-0.0017212	0.23363
STK17B	Axis 4	-0.29198	-0.143665	0.245635	-0.156664	0.370628	0.351314	-0.225689	-0.178224	0.562201	-0.0691706	-0.46401	0.976816	-1.05643	-0.928205	0.0351898	-0.496831	-0.238404	-1.01024	-0.309529	0.471196	-0.541331	-0.662304	0.500856	0.621265	-0.121388	-0.374958	0.0137443	-0.413355	0.0343723	-0.246388	-0.729398	0.553653	-0.583202	0.385321	0.122248	0.19866	0.601936	-0.365583	-0.223383	-0.766893	0.693193	0.0215321	-0.682519	-0.0595253	-0.0705536	-0.0801942	-0.264234	-0.0514214
STXBP3	Axis 4	1.11156	-0.0696808	0.0433226	0.509125	-0.0568959	-0.0330605	1.02804	0.0646844	1.21773	0.140706	-0.175676	-0.273474	-0.302241	-0.409089	-0.0875338	-0.143659	-0.316791	-0.624875	0.426957	-0.411687	0.291336	-0.212757	-0.462244	1.2296	-0.454966	-0.698646	0.125239	0.0669213	-0.514189	0.0829563	-0.0202918	-0.268373	-0.409725	-0.231987	0.0595889	-0.63611	-0.0032434	-0.652841	0.112394	0.3156	0.323599	0.226045	0.306082	-0.350675	0.0998062	-0.117922	-0.0088086	0.294581
WASPIP	Axis 4	0.113425	-0.112778	0.35323	0.0445643	0.148766	0.458805	-0.722918	-0.440235	-0.496016	-0.107745	-0.133571	1.56814	-1.14374	-0.404159	0.1792	-0.0490865	-0.100148	-0.641096	-0.209603	1.06547	-0.0598229	-1.09688	0.759669	0.128778	-0.0300096	0.676605	-0.423967	-1.36353	0.322921	-0.0271208	-0.640411	0.889245	-1.26984	0.412607	0.505064	0.529246	0.626115	-0.487559	-0.84097	-1.21228	0.660303	-0.122686	-1.35395	0.0634936	-0.0069149	0.0846395	-0.161807	-0.53929
AQP9	Axis 5	-0.504358	0.147979	0.489472	-0.358574	0.506104	0.572078	-0.525686	-0.9196	0.180802	0.231174	-0.789804	0.790548	-0.81951	-1.24023	-0.161157	-0.332859	-0.634656	-0.227095	0.118911	0.556459	0.741263	-0.656635	0.960637	0.216864	0.394585	0.0321661	-0.348014	-0.929681	0.152884	0.548917	-0.568997	0.453586	-0.448131	-0.120933	0.490708	0.96997	0.856555	0.258218	-1.05143	-0.472726	0.0137696	-0.299756	-0.394004	-0.170171	0.478543	0.157365	-0.12827	0.00785225
C5AR1	Axis 5	-0.0421195	0.0893987	-0.322178	-1.07093	-0.0400699	-0.165801	-1.17101	0.0151514	-1.45136	0.251977	0.195324	-0.199282	0.194081	0.662496	-0.621081	0.683371	-0.304486	0.957298	0.355869	-0.585185	-0.214576	0.181063	-0.100979	-0.425508	-0.454393	0.27431	0.0442427	0.0751859	0.0188649	-0.0878712	0.468639	-0.264183	0.615069	-0.619195	0.0875333	0.129497	0.240407	0.631025	-0.322687	0.0345168	-0.806559	0.47691	-0.0571348	-0.224376	-0.149039	-0.108179	-0.430093	0.274319
FBXL5	Axis 5	-0.0748454	-0.163212	-0.0098108	-0.151452	-0.180309	-0.337496	-0.274961	-0.0401978	0.277781	-0.18297	-0.399264	0.179706	-0.393606	-0.385361	-0.364288	-0.169777	-0.890719	-0.336955	0.570627	-0.126802	-0.182299	-0.335364	-0.0383846	0.362821	-0.435642	0.230648	0.160791	-0.19365	-0.113229	-0.296029	-0.131159	0.576389	-0.333732	0.132894	-0.105519	0.189983	0.27211	0.342605	-0.0361343	-0.016735	0.035443	0.232563	0.034453	-0.317912	-0.181105	-0.396607	-0.5681	0.129749
HCK	Axis 5	0.0587936	-0.0373528	0.294445	-0.854112	0.217084	0.144132	-0.678439	-0.515506	-0.601656	-0.0084529	-0.516388	0.35967	-0.943777	-0.50694	-0.459914	-0.0761565	-0.386103	-0.450916	-0.158623	-0.148882	-0.10558	-0.445026	0.369423	0.410123	-0.0734276	0.32228	0.323254	-0.979851	0.031168	-0.0047833	-0.550269	0.558858	-0.853209	-1.44055	0.152093	0.599069	0.914455	-0.419878	0.0879558	-1.13036	-0.454479	0.130675	-0.745977	-0.372759	-0.0986684	0.0101768	-0.277243	0.449176
MBOAT7	Axis 5	0.342061	0.115578	-0.448444	-1.30074	-0.0593533	-0.428611	-1.12133	0.418858	-0.985284	0.176693	0.425582	-0.467196	0.155579	0.786519	-0.824429	0.942774	-0.332842	0.304011	0.676238	-0.77838	-0.185691	0.130154	-0.247525	-0.291605	-0.386625	0.122543	0.170855	-0.586343	-0.222355	-0.0744458	0.70465	-0.73436	-0.0216216	0.534442	0.0157726	0.0040127	0.00682412	0.0837038	0.458564	0.0859828	-0.594548	0.938292	0.0220067	-0.316223	-0.295765	-0.303097	-0.480868	0.417773
MXD1	Axis 5	0.10908	-0.024251	-0.0949399	-0.382166	-0.0553219	0.15247	-0.46601	-0.63884	0.21048	0.102252	-0.191485	0.535171	-0.959404	-0.181257	-0.519069	0.108612	-0.470439	-0.298153	0.293561	-0.136862	-0.108657	-0.682169	0.154409	0.285096	-0.538361	-0.0109458	-0.134106	-0.959928	0.128217	-0.0555176	-0.729245	0.79867	-1.24901	0.387503	0.156392	0.175278	0.743025	0.0979082	-0.9304	-1.14142	0.126491	0.239099	-0.841158	-0.163283	0.0375207	-0.0231805	-0.468407	0.121279
NDEL1	Axis 5	-0.08431	-0.0780947	0.0176189	-0.674707	0.0594234	0.144656	-0.632383	-0.405125	-0.479829	0.113285	-0.380953	0.462561	-0.825351	-0.227999	-0.479671	0.0916943	-0.252057	-0.219563	0.192175	-0.113996	-0.0114907	-0.650782	-0.000776	0.277609	-0.434422	-0.719977	0.0147572	-0.578885	0.297451	-0.0994115	-0.271954	0.305423	-0.561439	-0.29735	0.192965	-0.132255	0.58936	0.222762	-0.622843	-0.806691	0.484986	-0.129949	-0.594109	-0.199478	0.0353439	0.0739044	-0.278262	-0.104869
NUMB	Axis 5	0.875101	0.100267	-0.827179	0.712332	-0.708057	-0.637082	0.793634	0.51314	0.926069	0.0145322	0.449125	-0.871898	0.815105	1.16942	-0.570917	0.779313	-0.438818	0.366336	0.51711	-0.967878	-0.141894	0.584142	-0.756104	0.712127	-0.796663	-0.772791	0.123702	0.0908617	-0.225981	-0.112505	1.0452	-1.04996	0.435505	-0.121974	-0.162908	-0.769125	-0.857639	0.393926	0.427281	0.521576	0.472702	1.0259	0.665751	-0.348318	-0.140684	-0.204825	-0.297724	0.807665
STX3	Axis 5	0.450044	0.050111	0.114117	-0.329913	0.111099	0.016931	-0.735163	-0.730371	-0.711675	0.0740638	-0.360486	0.692647	-0.807391	0.161854	-0.427343	0.197774	-0.276297	-0.438115	0.400608	0.020814	0.0396079	-0.858832	0.384368	0.335561	-0.404951	-0.450262	-0.25203	-0.890631	0.259413	-0.0868025	-0.163333	0.468265	-0.690735	-0.633123	0.433975	0.581447	0.876322	0.340194	-0.639918	-0.918828	0.376404	0.418871	-0.914007	-0.13504	0.00599867	0.0403664	-0.381529	-0.385823
TSEN34	Axis 5	-0.919996	-0.250509	-0.0975334	-0.830932	0.196437	-0.0204874	-1.4018	0.201517	-0.250905	0.0899507	0.563482	0.478189	0.345305	1.2463	-0.311565	0.236747	-0.387903	0.902035	-0.389415	0.258965	-0.194614	-0.141913	0.544435	-0.581056	0.154903	0.49223	-0.334988	0.2305	0.0479909	0.208002	0.467393	0.287955	0.9295	0.0359273	0.166204	0.40417	0.488804	1.06417	-0.563236	-0.498531	-0.0511195	0.126651	-0.830685	-0.474192	-0.169637	-0.094296	-0.645576	0.00529424
ZDHHC18	Axis 5	-0.100439	0.212969	-0.155391	-0.8042	0.112808	-0.256875	-0.929414	-0.134578	-1.44022	0.300136	0.0812336	-0.165413	-0.135148	0.766934	-0.516992	1.06373	-0.177066	0.293323	0.728429	-0.653037	0.0929566	-0.0794653	-0.297681	-0.208386	-0.409112	-0.328006	-0.0490913	0.0119439	0.110374	0.233642	0.326317	-0.422513	0.343761	-0.15248	0.178421	-0.135341	0.044646	0.273863	-0.162051	-0.0456328	-0.384293	0.681167	-0.196875	-0.168738	0.0576077	0.0722711	-0.217185	0.142377
BLZF1	Axis 6	1.46153	-0.0208953	-0.816428	1.27645	-0.564669	-0.53521		0.123484		-0.148588	0.312304	-1.0612	0.390134	0.942043	-0.670396	0.330244	-0.21517	-0.90746	0.874503	-0.46375	0.256942	0.586387	-0.773873		-0.560615	0.644498	-0.387686	0.330007	-0.475164	0.0995627	0.736513	-0.85384	-0.338267	0.585905	-0.146657	-0.51323	-0.188445	0.35556	0.209776	0.868289	-0.268073	0.808951	0.910658	-0.239721	0.115503	-0.0609551	0.360617	0.818719
DMC1	Axis 6	1.42365	-0.177334	0.205253	-0.182111	0.0748859	-0.0781213	0.607791	0.126163	1.78468	-0.500352	-0.440066	0.610973	-1.14978	-0.283765	0.287873	0.334368	0.269043	-0.421165	-0.149349	-0.172192	-0.155079	0.567676	-0.889236	1.14635	-0.480202	-1.3034	-0.227525	0.250028	-0.272519	-0.211462	-0.130627			0.217738	-0.225158	-0.0416456	-0.0441855	-0.825672	-0.0577199	0.118036	1.73123	0.471667	0.541449	-0.352564	-0.0616546	-0.152898	0.218954	0.628285
DTWD2	Axis 6	-0.176843	-0.327382	0.799224	0.085631	0.39092	0.431994	-0.254704	-0.143592	0.150006	-0.0967279	-0.370146	0.876136	-1.14331	-0.622478	0.361714	-0.987008	0.302579	-1.44254	-0.817657	0.728851	-0.258572	-1.11129	0.563528	0.569018	0.115934	0.488448	-0.0887201	-0.552521	0.151417	-0.294117	-0.828164	0.79423	-0.764959	-0.0973692	-0.138209	0.413417	0.722792	-0.13791	-0.027514	-0.598243	0.697969	-0.229547	-1.04639	0.0496199	-0.145192	-0.210337	0.040162	-0.403958
IL17RD	Axis 6	-1.07096	-0.314376	-0.533459		0.211189	-0.0597343	0.885186	3.20692	0.409923	-0.158006	0.353201	-0.766831		-0.606279	0.90783	-0.309369	1.38664	0.912145	-1.47589	-0.130606	0.507258	1.85041	-0.223414	-0.672194	1.85501	0.431123		0.281344	1.4275	-0.160418	0.073116	-0.626271	0.721135	1.86164	-0.192249	-0.0900151	-1.00202	-0.408759	0.434612	-0.204138	0.783344	-1.75711	1.53657	0.0867076	-0.170867	0.677566	0.309365	-0.244167
N4BP	Axis 6	0.256902	-0.0118976	0.282896	0.00806272	0.322866	0.328544	0.159392	-0.13086	-0.86136	-0.106739	-0.430978	0.428391	-1.13251	-0.840283	0.153478	-0.768014	0.553292	-1.04103	-0.557601	0.291429	-0.174992	-0.727388	-0.0874006	0.556216	-0.324223	-2.4734	-0.0209524	-0.185978	0.277237	-0.132086	-0.753166	0.333037	-0.506	-0.102936	0.121697	-0.308356	0.154924	-0.811572	0.00758686	-0.581101	0.642317	-0.54703	-0.455254	0.451258	0.0598273	0.205447	0.413613	0.037889
NLRP8	Axis 6	-1.17461	-0.373345	-0.313716		0.51158	0.204316	0.610852		-0.211263	-0.306925	0.441291	-0.73188	2.60511	-0.714283	1.04421	-0.331068	1.49502	0.818764	-1.4013	-0.13113	0.527562	1.83284	-0.188854	-0.818111	1.9466	0.683196		0.0970686	1.64974	-0.0996816	-0.117608	-0.454048	0.196573	2.12448	-0.108614	-0.0993557	-1.0654		0.68865	-0.228441	1.20709	-1.91557	1.29195	0.107158	-0.0434614	0.673282	0.474456	-0.257358
OCIAD1	Axis 6	-0.816763	-0.343124	0.38874	0.21441	0.2209	0.239335	0.177149	0.331823	1.0788	-0.0333131	-0.174536	0.102372	-0.306228	-0.405116	0.205707	-0.405021	0.0449341	-0.196331	-0.664268	0.725031	-0.32136	0.07989	0.569018	-0.535184	0.317776	0.108325	0.588787	0.293341	0.153984	-0.291051	-0.156277	0.809221	0.54168	0.479644	-0.08233	0.231223	-0.12963	0.112998	0.237804	-0.0278478	0.523194	-0.452889	0.234427	-0.151678	-0.316177	-0.191296	-0.0813265	0.290663
USP49	Axis 6	0.256817	0.0111344	-0.168714	-0.485889	-0.178092	-0.489994	-0.567903	0.0724126	-0.287272	-0.116572	0.31628	-0.0533715	0.302115	0.783128	-0.462935	0.355135	-0.138846	0.372128	0.460089	-0.206596	-0.483173	-0.164131	-0.140431	-0.163338	-0.400672	-0.644266	0.368576	-0.107226	0.192938	-0.204823	0.497164	-0.0940855	-0.204983	-0.25571	-0.188663	-0.417348	0.0122138	0.867563	-0.04244	0.380595	-0.269637	0.915844	-0.0209881	-0.138901	-0.211133	-0.0432521	0.0235715	0.355379
ZNF14	Axis 6	-1.35601	-0.355424	0.344527	0.506325	0.47075	0.377536	0.252573	0.518867	0.777853	-0.157934	-0.115782	0.162548	-0.237574	-0.563088	0.394547	-0.829954	0.444452	-0.112536	-1.27037	0.993366	0.0739757	0.0523506	0.641558	-0.616205	0.554563	0.974457	0.728589	0.0207757	0.25607	-0.377856	-0.215533	0.56755	0.94995	-0.223066	0.15425	0.160614	-0.198718	-0.161516	0.286546	-0.166216	0.79756	-1.17033	0.565307	0.204795	-0.270618	-0.0433974	0.173179	-0.0337071
ZNF682	Axis 6	-1.0797	-0.260071	0.112604	1.95302	0.572477	0.678263	0.563755	0.654983	-0.339176	-0.198448	-0.193538	-0.52574	0.606244	-1.0401	0.964353	-0.778694	0.659253	0.597522	-1.26583	0.46803	0.545798	1.22273	-0.126687	-1.19125	1.31136	0.197984	1.06426	0.394295	0.0275353	-0.117785	-0.243002	-0.0384166	0.915934	0.791006	0.343632	0.132472	-0.880985	-0.570365	0.492489	-0.209269	1.1459	-1.70704	1.29956	0.265879	-0.172148	0.255689	0.491995	-0.544277
C6ORF150	IFN	0.695398	-0.179943	1.02529	-0.238911	0.740491	1.0138	-0.0127788	-0.62886	-0.610028	-0.248857	-0.540509	0.649232	-0.610482	-1.06753	0.501772	-0.463195	-0.0107045	-1.26205	-0.0409544	0.589016	0.39303	-1.04727	0.404369	0.0189138	0.540474	-0.423963	-0.977112	-0.878233	-0.408402	0.1295	-0.338304	0.610907	-1.36815	0.830268	0.357632	0.548562	0.723478	-0.907791	-0.358671	-0.158891	-0.664768	-0.756527	-0.781981	-0.230161	0.160635	-0.0696979	0.600796	-0.750453
DDX58	IFN	-0.546902	-0.181459	0.38754	-0.62684	0.971812	0.161177	-1.02082	-1.00104	-0.468419	-0.301509	-0.403977	0.754555	-0.63442	-0.413608	-0.152944	0.0201787	-0.223193	-0.15081	-0.593713	0.741594	-0.740034	-0.771332	0.62888	-0.375699	0.670876	-0.472624	0.205689	-0.497163	0.00689434	0.0482406	-1.06315	0.99156	-0.828773	1.24653	0.538655	1.05553	0.482002	0.224213	-1.46038	-0.493104	0.117435	-0.579093	-0.852172	0.341511	-0.147894	-0.0819121	0.0686756	0.159712
HPSE	IFN	0.797122	0.0138505	0.276299	-0.173409	-0.410814	0.0520954	-0.506116	0.0543361	0.512534	-0.0997865	-0.145984	0.217966	-0.704047	0.319671	-0.770879	-0.0522191	-0.52115	-0.766917	-0.107045	-0.490747	-0.293363	-0.508785	0.183905	0.997238	-0.731291	-0.302416	0.0223351	0.0255029	-0.118457	0.171726	-0.138514	0.00739992	-0.286588	-0.492187	0.166233	-0.302556	0.682429	-0.185213	-0.319449	-0.163613	0.222397	0.402181	-0.604778	-0.2028	-0.113437	0.241312	-0.315984	0.63767
IFIH1	IFN	1.11139	-0.158024	0.768604	-0.313374	0.788661	0.442393	1.09826	-1.09031	1.63236	0.118272	-0.588356	0.333875	-1.13472	-1.42328	0.0469099	-0.537584	-0.685564	-1.43288	-0.0620683	0.511478	0.416763	-0.892492	0.419028	0.315293	0.240684	1.52524	-0.6222	-0.672309	-0.666017	0.056634	-1.22267	0.320827	-1.76928	1.26575	0.131157	0.184022	1.30319	-1.33158	-1.05802	-0.0908273	-0.582602	-0.546043	-0.430011	0.321447	-0.0688534	-0.509684	0.813366	-0.451636
IFITM2	IFN	0.611264	0.805626	0.197221	0.0134883	-1.91218	-0.0142986	0.627784	-0.021239	-0.189561	0.77985	-0.0529479	-1.9709	-1.28755	0.477957	0.0912543		-0.410243			-0.0535069	0.637489	0.203984	0.156536	0.661894	0.452501	0.319819	0.258677		0.184659	0.480705	-1.21135	-0.167283		1.23223	0.042524	0.409781	1.14072	-1.2865	0.460346	0.737679	-0.604314	-1.79652	0.775312	0.598055	0.428827	0.221753	0.152739	0.514194
IRF1	IFN	-0.158305	-0.0099507	-0.295567	-0.526559	0.128071	-0.266137	-1.17594	-0.376628	-0.703425	0.206873	0.327548	0.0245394	-0.10031	0.562403	-0.65773	0.618503	-0.231003	0.268489	0.0625781	-0.231513	-0.388119	-0.107771	-0.0280722	-0.376377	-0.219027	0.122697	0.346972	-0.874824	0.030744	-0.0439946	0.0396019	-0.494926	-0.819975	0.0308474	-0.0246551	-0.0046469	-0.289446	0.0976712	0.431998	-0.399275	-0.095483	1.1266	-0.610309	-0.227383	-0.155176	-0.10993	-0.447124	0.563452
LY6E	IFN	-0.187095	0.441651	-0.261192	-0.654947	0.181533	-0.379132	-1.2518	0.26365	-0.862847	-0.16101	0.927252	-0.207898	0.956091	1.16921	-0.268915	0.285824	-0.124302	0.989436	0.455065	-0.535005	-0.761139	0.495993	-0.351262	-1.43698	-0.148523	0.511845	0.566381	1.39992	-0.417034	0.321983	0.328666	-0.563135	1.02582	-0.0475924	0.0764165	-0.0751689	-0.320235	0.253875	-0.091736	0.635976	-1.67857	0.423353	0.547141	0.0889089	-0.0272107	0.261429	-0.0369381	0.264217
OASL	IFN	0.998739	0.0722618	-0.922618	0.727452	-0.488223	-1.15588	0.73671	-0.178468		0.210922	0.298648	-0.476667	0.583765	1.13683	-0.485117	1.52279	-0.411345	0.211253	2.02616	-0.649501	-0.192254	0.19679	-0.705853	0.231521	-0.263459	0.196827	0.185973	0.720926	-0.629664	0.307583	0.470613	-0.920853		-0.452224	0.187177	-0.347105	-0.25687	0.299294	-0.324311	1.6212	-1.34048	2.24414	0.16283	0.0887341	0.153319	-0.0997181	0.0985723	0.418428
RTP4	IFN	-0.831097	0.519508	0.972112	1.08852	1.03935	-0.528113	2.22244	0.138577		0.987709	0.418361	0.335733	1.29078	-0.299815	1.24809	0.0316466	-0.288369	0.375928	-1.00944	0.351563	0.593017	0.420676	0.257025	0.106192	1.11739	0.247332	-0.262873	-0.33354	-0.0089948	0.561305	0.364943	-0.0916123	-1.42432	-0.640691	0.0319226	-0.363625	-1.13001	0.139568	0.120276	1.83185	-1.96612	-0.800371		-0.819987	0.779065	0.0593402	1.15616	0.245163
CD40	INFL	0.471528	0.295116	-0.464644	-0.33072	-0.36724	-0.135044	0.879404	0.865946	1.03813	0.129972	1.08863	0.353036	1.5334	1.93187	0.308498	1.04065	0.182769			-0.0018186	0.481557		-0.0720495	0.852707	-0.0943809	-0.417674			-0.235856	0.517181		0.103394		0.400544	0.111981	-0.366629	0.321747	0.565703	0.10392		-0.268908			0.273973	0.361625	-0.223268	0.677173
CD86	INFL	1.38895	0.0823503	-0.348944	0.233947	-0.625497	-0.672086	1.04992	0.233028	1.77354	-0.125889	-0.238054	-0.892047	-0.107403	0.198802	-0.99575	0.124542	-0.468596	-0.781972	0.845881	-1.18625	-0.194931	0.0260819	-0.722246	1.33878	-1.16634	0.198393	-0.140073	0.596731	-0.237078	0.0276432	0.199515	-0.969677	-0.217291	-0.149495	-0.418773	-0.495597	-0.333053	-0.426445	0.14063	0.645246	-0.243298	0.855335	0.646949	-0.180658	0.0949455	-0.136144	0.28712	0.31297
IFNA8	INFL	-1.28342	-0.269704	-0.244728	2.69959	0.4776	0.357505	0.913506	1.28893	0.366878	-0.257067	0.133398	-0.572131		-0.712973	1.13621	-0.528057	1.60819	1.34707	-1.06581	0.204149	0.67634		-0.0568537	-0.898659	2.36328	1.15733	0.363842	0.5942		-0.158621	-0.0085123	-0.0912336		0.659617	-0.0009485	0.120496	-0.911664	0.181579	1.45299	0.222435		-1.97434		0.436702	0.0448921	0.784489	0.615583	-0.385618
IL10	INFL	1.42298	-0.324474	0.224196	0.0753799	-0.0723014	-0.518746	1.05505	0.354466	1.32833	-0.668236	0.254607	0.430491	1.3601	0.659546	-0.169606		0.255626			-0.961596	-0.53555	-0.0301479	-0.516426	0.71823	-0.161422	-0.901771		0.729229	0.112437	0.781813	0.875573	0.0265337	-0.513174	0.290223	-0.416034	-0.100276	-0.841019		-0.0036199	0.536368	-1.83033	0.469318	0.230276	-0.257732	-0.227116	0.749654	-0.864779
IL1B	INFL	0.206169	-0.103892	0.117669	-0.959739	0.0594808	0.266488	-0.462517	-0.592913	-0.767741	0.243185	-0.401168	-0.136119	-0.61541	-0.279465	-0.225898	-0.002675	-0.944807	-0.406066	0.382075	-0.136502	0.0319095	-0.442801	-0.261479	-0.0007473	-0.0981589	0.37055	-0.401579	-0.547534	-0.237788	-0.0502493	-0.434528	0.554013	-0.868768	0.254414	-0.0470355	0.0459859	0.371965	-0.298019	-1.04152	-0.40805	-0.659326	-0.0567792	-0.379574	-0.338981	0.0282423	-0.230982	-0.217959	0.0831493
IL8	INFL	-0.280124	0.424127	-0.207184	-0.286012	0.248881	1.39946	0.838515	0.528752	0.0833638	-0.197814	0.0336083	0.301459	-0.61005	-0.461905	0.217272	0.0477353	-0.259355	-1.55097	0.0278499	-0.191953	-0.96804	-0.766455	-0.145272	-0.491395	0.0439806	-0.0579929	-1.81849	-0.831926	-0.417751	0.693222	-0.258806	0.18961	-0.77128	0.61595	0.467001	0.263942	1.20916	-0.0969778	-1.85612	-1.05285	0.320185	0.68891	-0.692505	-0.720056	0.683561	0.371539	0.557076	-0.372483
TLR7	INFL	-1.22022	-0.0744874	-0.359779	0.748776	-0.0761695	-0.162242	0.363495	0.298133	1.30493	-0.279049	0.0848774	-0.773088	1.62697	0.244384	0.642014	-0.564497	-0.284342	0.790101	-0.689957	0.569212	-0.140371	0.799484	-0.047102	-1.22432	0.451463	0.246411	0.77525	0.7691	-0.016745	0.0208244	-0.0342368	-0.0038763	0.490969	-0.0955789	-0.0130186	0.103684	-1.19869	0.800212	0.722772	0.538816	0.0696627	-1.09968	0.862357	-0.338131	-0.0295937	0.00987737	0.287841	0.147021
TNF	INFL	-0.98465	0.183538	-0.0899918	-0.418577	-0.0102412	0.0205941	-0.290914	0.0891772	-0.198404	-0.11588	0.118787	-0.287024	0.698218	0.529932	-0.129594	-0.290245	0.0536431	1.0737	0.217636	0.0348864	-0.0539765	0.545027	-0.417735	-0.649162	-0.113628	-0.212649	0.138251	0.72761	-0.0272117	-0.254888	0.235857	-0.411542	1.46738	-0.410159	-0.100186	-0.392919	-0.7635	1.14923	-0.0449592	0.476903	-0.702135	-0.0751487	0.368581	-0.236568	-0.0614426	0.185995	0.0386116	-0.0428335
CLEC2D	PRM	0.0615668	-0.0682502	0.384029	-0.120853	0.0427512	0.179685	0.127936	-0.283805	0.870224	0.166704	-0.695759	-0.052095	-0.631229	-0.952501	-0.266097	-0.809668	-0.1235	-1.25886	0.686468	0.10587	0.139891	-0.897007	-0.45336	-0.0495244	-0.434329	1.10789	-0.233885	-0.465058	-0.589731	-0.329923	-0.416995	0.0167419	-0.761126	0.368298	-0.461998	-0.591915	0.219748	-0.762309	-0.123444	0.330534	-0.0148506	-0.240443	-0.182424	0.342732	0.0618259	-0.126504	0.177806	-0.338751
CLEC4A	PRM	-0.376283	0.121573	0.263405	-0.517482	0.0642216	-0.263858	-0.267663	-0.405662	0.994212	0.456282	-0.468446	-0.464755	-0.25255	-0.424266	-0.671884	-0.11344	-0.643468	-0.625195	1.07384	-0.609542	-0.0707142	-0.733951	-0.365723	0.32963	-0.621582	0.595121	-0.213301	-0.0309695	-0.552617	-0.0480027	-0.355401	-0.155087	-0.0933563	0.24398	-0.157387	-0.121417	0.743261	-0.416543	-0.157468	0.370572	-0.584104	-0.0337451	0.0631189	-0.124585	-0.109993	-0.410131	-0.360089	-0.441419
CLEC4C	PRM	-0.68836	-0.448019	0.454775	0.890036	-0.189524	-0.74515	1.27698	-0.655002	2.02122	0.379788	0.421295	-0.585127	0.225773	0.174182	0.201951		0.616286	0.187449	0.621747	-0.644122	0.319401	-0.529386	-0.518986	0.229471	-0.638026	-0.423592	0.0359757	0.288891	0.103994	0.171274	1.19062	1.4698	0.582004	0.152409	0.216034	-0.0124606	1.2483	-0.203481	-0.54828	-0.742867	0.426222	0.360541	0.954412	0.173079	0.516409	-0.47516	1.05243	1.22653
CLEC4D	PRM	1.13009	0.0342421	0.0078086	-0.378072	-0.102755	-0.155915	-0.753493	-0.440435	0.118031	0.0602618	-0.36648	-0.0900744	-0.44355	0.0558572	-1.26242	-0.309367	-0.683804	-0.782555	1.36403	-0.349097	-0.064644	-0.356262	-0.0400982	0.711628	-0.507467	-0.670621	-0.294923	-0.834324	0.0552183	0.53143	0.439835	0.108251	-0.834419	-0.614262	0.0738997	0.675252	0.765321	-0.20107	-0.127641	0.233769	-0.479281	1.28608	-0.583139	-0.714917	0.49687	-0.0128792	-0.38191	0.485399
TLR2	PRM	-0.604588	-0.0962298	0.264894	0.170713	0.0452493	0.108692	-0.217874	-0.0530201	1.3502	0.222861	-0.899521	-0.0120941	0.252109	-0.563566	0.0137172	-0.168699	-0.957863	-0.147843	0.420361	0.305846	0.17192	-0.225329	0.536392	-0.413385	-0.235611	0.716966	-0.180033	-0.149976	-0.198	-0.115814	-0.0667203	0.778028	0.338551	-0.0499648	0.0329774	0.526624	0.28638	0.532098	-0.39645	0.207383	-0.267198	-0.217322	0.35001	-0.26621	-0.120002	-0.439906	-0.509686	-0.0691184
TLR4	PRM	-0.368949	-0.162017	-0.257954	-0.0953192	-0.194332	-0.291521	-0.479054	0.0733891	0.311253	0.0440661	0.0306052	-0.156269	0.909798	1.15843	-0.350008	0.534567	-0.618784	0.837598	0.178195	-0.236549	-0.308047	0.21056	0.137644	-0.660396	-0.0508581	0.813363	0.143661	-0.226704	0.0281568	-0.175292	0.58597	0.0306696	0.555035	0.0767199	-0.347565	0.437376	-0.416881	0.957382	0.261174	0.422353	-0.360855	0.299394	0.267572	-0.631026	-0.116293	0.117738	-0.657964	0.408998
TLR5	PRM	2.85233	-0.200594	-0.134087		0.163495	0.120324		0.0493804	-0.0547407	0.228605		-0.706013	1.03529	-0.600172	0.490147	-0.550306	-0.81888			-0.0236751	0.413239		0.316455	-1.01257	1.21701	0.449069	-0.104257	-0.0754143	-0.281371	0.084214			0.558217	-0.535014	-0.220343	-0.26941	1.8873	-0.291942	-0.0964915	0.300217	-0.603178	-0.865225	0.891025	-0.324453	0.0754357	-0.133719	-0.126496	-0.349659
TLR6	PRM	-0.683643	-0.299701	0.568135	-0.381697	0.343359	0.502643	-0.360166	-0.348975	-0.0174032	-0.122858	-0.921154	0.478387	-0.654858	-0.823844	-0.11343	-0.742146	-0.55757	-0.44753	-0.0923496	0.636359	0.236476	-0.431291	0.666508	-0.0767966	-0.004974	-0.111684	0.0694194	-0.334748	0.36457	-0.177108	-0.468741	1.04177	-0.107456	0.868823	0.306458	0.403521	0.649313	0.459955	-0.541991	-0.263792	0.173986	-0.465185	0.028438	-0.357117	-0.193545	-0.130821	-0.392287	-0.147972
TLR8	PRM	-0.671413	-0.0583198	0.272258	-0.0506703	-0.215287	0.0103592	0.294351	-0.189998	1.15638	0.114968	-0.414097	-0.399191	0.279356	-0.20085	-0.0677107	-0.390289	-0.897096	0.210248	0.414599	0.0262545	0.132866	0.507037	0.302638	-0.737749	-0.230376	0.874435	0.172245	-0.0047519	-0.264734	0.0447888	-0.0490792	0.334856	0.394134	-0.351843	-0.164359	0.509982	-0.278909	0.314904	-0.146116	0.46322	-0.172318	-0.207262	0.729518	-0.346905	-0.0531973	-0.335574	-0.549218	0.369936
AKT1	TLRSIG	0.446315	0.18473	-0.725758	-0.772172	-0.486432	-0.731208	-0.470729	0.218039	0.260396	0.138423	0.205399	-0.81831	0.626813	1.15849	-0.779108	0.971286	-0.070113		1.15425	-1.046	-0.124599	0.141668	-0.745916	-0.136751	-0.708494	0.417333	-0.0661189	0.482567	-0.129083	0.0319107	0.804778	-0.833341	0.660685	-0.719395	-0.163193	-0.671158	-0.701872	0.421633	0.391682	0.563506	-0.745855	1.49327	0.193609	-0.318661	-0.0145668	-0.0049343	-0.0663985	0.215818
FADD	TLRSIG	-1.30011	0.0591916	-0.313014	0.291565	-0.243927	-0.348391	0.499588	0.455864	0.600641	0.0787694	0.958992	-0.27641	1.76343	0.939926	0.251176	-0.326957	-0.050846	2.03072	-0.335208	-0.0254005	0.249251	1.39648	0.0943956	-0.614623	0.204208	0.314862	0.452677	1.01285	-0.308097	0.153251	0.341904	-0.229562		-0.122117	-0.0599065	-0.0410665	-0.562937	0.804725	0.843923	0.536599	0.167413	-0.284825	1.10856	-0.318243	0.157571	0.0762187	-0.0902528	0.161971
FOS	TLRSIG	1.20216	0.0813779	-0.0045018	-0.0198827	-0.246705	0.455106	1.09971	0.0566529	0.222148	0.555036	-0.171819	0.367326	0.450352	-0.370047	0.0880103	-0.218938	-0.897688	-0.459253	1.01519	0.35129	0.449612	-0.265908	0.627997	-0.0851119	0.592434	0.561961	-1.4831	-1.11551	-0.387257	0.808384	0.96435	-0.447079	0.2388	-1.65697	0.603017	0.770465	1.77863	0.067617	-1.39792	0.210473	-0.772181	0.686717	0.032812	0.168372	0.668845	-0.341865	1.10802	-0.233202
IKBKB	TLRSIG	0.511046	-0.0152894	-0.127654	-0.232046	-0.168661	-0.208181	-0.362042	-0.0947681	0.119675	-0.0168379	-0.153451	-0.0616351	-0.151292	0.461041	-0.43258	0.390599	-0.194403	-0.0243764	0.563506	-0.135836	-0.381868	-0.442772	-0.105333	-0.267782	-0.462256	0.00909035	-0.476141	-0.395931	0.0242422	-0.33772	0.204004	-0.587245	-0.396142	-1.72735	-0.343027	-0.175776	0.0438583	0.306153	-0.100791	0.120893	-0.330124	0.592527	-0.592098	-0.0705155	-0.285043	-0.210614	-0.282773	-0.249337
IRAK1	TLRSIG		0.115053	-0.0715532	-0.291276	0.123227	-0.151562	-0.663148	0.657282	0.0232885	-0.125186	0.673494	-0.126429			-0.118127		0.276584			-0.186702	0.280169	0.988188	-0.211069	-0.165428	-0.144202	-1.12052		0.603771	-0.312363	0.399104		-0.596459		-1.26209	0.114986	0.026066	0.159432		1.49753		0.55591		1.24071	-0.32235	0.0956163	0.0621488	0.0837316
JUN	TLRSIG	-0.405894	0.283765	0.766297	0.283564	0.447022	0.811851	1.21655	-0.403251	0.892101	-0.206534	-0.687213	0.323314	-0.366786	-1.30902	0.802961	-0.799327	0.131943	-0.483477	0.0188464	0.970235	0.4234	-0.382421	0.828481	-0.264061	0.665002	1.01925	-0.589396	-1.19049	0.0635833	0.14022	-0.502579	0.401029	0.0445372	1.25405	-0.0497941	0.588786	0.30376	-0.625497	-0.859696	0.0507927	-0.0166294	-0.994579	-0.0962129	0.301886	0.345608	-0.136484	0.511086	-0.460777
MYD88	TLRSIG	0.117565	0.069817	0.235214	-0.537292	0.313604	0.115907	-0.868022	-0.543882	-0.474291	-0.155411	-0.180589	0.517193	-0.842716	-0.315311	-0.299953	0.195795	-0.388778	-0.598079	0.199722	-0.0959493	-0.379595	-0.970056	0.353728	0.0261671	-0.0342769	0.046927	-0.434754	-0.997641	0.114077	-0.152055	-0.525757	0.19451	-1.07095	-0.273992	0.0905859	0.705208	0.593369	-0.245645	-0.76526	-0.628518	-0.0497157	0.244702	-1.13304	-0.24326	-0.103298	0.0166169	-0.181666	-0.491109
NFKB1	TLRSIG	-0.479793	0.207291	0.0815621	-0.498305	-0.293273	-0.32224	0.490646	-0.467286	0.510982	0.531778	-0.831786	-0.381358	0.567161	-0.51147	-0.247685	0.141586	-0.774817	-0.141087	1.63542	0.0795243	0.332818	-0.425638	-0.269976	0.24375	-0.460331	-1.08143	-0.0499183	0.594664	-0.134153	-0.124707	-0.0811743	0.298328		-0.276322	-0.309507	-0.540765	0.576517	-0.47751	-0.268177	0.872002	-1.23886	0.0166225	0.92051	0.173623	0.380434	-0.153257	0.15173	0.172488
TIRAP	TLRSIG	-0.478706	0.0451491	-0.448767	0.515894	-0.30206	-0.232083	0.328323	0.98873	-0.268226	-0.0750477	0.497924	-0.51478	1.60322	0.484063	0.229798	-0.155138	0.162302	1.13711	-0.735803	-0.156481	-0.0277459	0.707186	-0.166878	-0.536676	-0.0715443	-1.03095	0.419582	0.714448	-0.100691	-0.149855	0.290044	-0.599849	0.883585	-0.0088086	-0.17787	-0.135572	-0.776235	0.260071	0.672539	0.166419	0.391065	-0.297203	1.1785	-0.331647	-0.0938992	-0.0236165	-0.0559811	0.0190533
	MISSING:	1	0	0	3	0	0	2	2	3	0	1	0	4	1	0	4	0	10	5	0	0	3	0	1	0	0	6	2	2	0	4	3	9	0	0	0	0	3	0	2	3	2	4	0	0	0	0	3
[truncated: 59 more columns]

## Sheet: FLDGM 2 std
GENE	AXIS	FJ0062	FJ0076	FJ0220	FJ0222	FJ0341	FJ0345	FJ0452	FJ0613	FJ0673	FJ0700	FJ1169	FJ1319	FJ1331	FJ1452	FJ1533	FJ1544	FJ1667	FJ1818	FJ1861	FJ1865	FJ2125	FJ2159	FJ2190	FJ2217	FJ2329	FJ2345	FJ2368	FJ2392	FJ2436	FJ2588	FJ2691	FJ2910	FJ2942	FJ2951	FJ3016	FJ3383	FJ3439	FJ3505	FJ3513	FJ3529	FJ3644	FJ3750	FJ4056	FJ4170	FJ4361	FJ4415	FJ4523	FJ4545
ARHGEF3	Axis 1	-0.726875	0.302844	-0.113898	-0.103329	-0.342411	-0.31322	0.187797	0.0430227	-0.135356	0.152352	-0.433189	-0.53758	0.0805915	-0.259857	-0.382339	0.0865106	-0.621512	-0.0207577	-0.119701	-0.684329	-0.163074	-0.0688442	-0.657566	0.0211442	-0.138582	0.26152	-0.21976	0.108654	0.0351866	-0.227719	0.154286	-0.0210932	-0.353622	-0.635025	0.00427724	-0.0680127	-0.283456	0.222481	-0.56599	-0.060562	0.277503	-0.414739	0.0125829	0.126699	0.0816177	0.139498	-0.65051	0.0703654
C5ORF39	Axis 1	0.7379	-0.772409	0.117629	-0.114525	0.591055	0.123035	0.0567249	0.179502	0.475861	-0.538159	0.604403	1.40281	0.162246	0.626625	-0.472576	0.295778	1.13119	0.182148	0.224377	0.603037	0.170821	-0.59897	0.417133	-0.157908	0.906514	-0.389275	-0.0941282	-0.781621	-0.304826	1.14885	0.145947	0.305647	-0.20564	-0.0720217	0.263777	0.670302	0.347207	0.236383	-0.606584	0.140792	-0.713984	0.445374	0.0149072	0.153684	0.150421	-0.0538986	-0.3902	0.346702
DDX24	Axis 1	-0.0753181	0.230838	0.178451	-0.322205	-0.403342	-0.390025	-0.214244	-0.15184	0.0956555	-0.761725	-0.12175	0.0758679	0.351184	-0.305312	0.214933	0.120763	-0.0105441	-0.403168	-0.0004055	-0.555443	-0.255862	-0.307656	-0.85918	0.16807	-0.392114	-0.0187639	-0.11959	0.00092285	-0.660674	-0.412038	-0.364984	0.13148	-0.34714	-0.61712	0.248533	0.342504	0.119957	0.264883	-0.53293	-0.1632	0.214297	-0.368106	-0.0900162	0.249745	0.116967	0.23512	-0.395045	-0.0152615
FBL	Axis 1	0.334478	0.437371	0.198322	-0.366992	-0.275312	-0.256282	-0.252281	-0.287142	0.220157	-0.79115	0.169534	0.389763	0.519348	-0.119331	0.636276	0.205999	0.379484	-0.623768	0.0782383	-0.171275	-0.265015	-0.681117	-0.642827	-0.0416477	0.478372	-0.184638	-0.0150464	0.599479	-0.835537	0.659224	-0.657009	0.00544487	-0.383142	-0.667816	0.211798	0.0523835	0.213066	0.276797	-0.776091	-0.198381	0.0542071	-0.242379	-0.142188	0.136391	0.0161064	0.12522	-0.17826	-0.0370038
IMP3	Axis 1	1.15685	-0.240766	0.0511764	-0.030492	-0.0835228	-0.0690973	-0.0747555	-0.124654	0.701385	-0.232928	0.400486	1.16839	0.258241	0.232376	-0.0150454	0.244563	0.947367	-0.149612	0.0913505	0.911836	0.1769	-0.722336	-0.250213	0.00140488	0.404869	-0.178666	0.0225126	-0.260647	-0.340078	0.742686	-0.134917	0.39441	-0.290896	-0.156221	0.239548	0.501849	0.744965	0.2448	-0.776391	-0.526766	-0.348858	0.753221	-0.170342	0.0766743	0.0115839	0.131328	-0.108502	0.76749
LAGE3	Axis 1	0.921594	-0.563165	0.091532	-0.0814872	0.205116	0.238993	0.0930129	0.191799	0.943127	-0.26378	0.477649	1.17677	0.0300801	0.587143	-0.613537	0.311489	1.01695	0.1479	0.19422	0.950088	0.148688	-0.59045	0.122368	0.0339231	0.223691	-0.331392	0.00500741	-0.393136	-0.571276	0.904895	-0.355573	0.224745	-0.0760369	-0.0924391	0.213041	0.524813	0.762799	0.293222	-0.649191	0.145104	-0.569694	1.00717	-0.194707	0.0904305	-0.0381257	0.0879802	-0.275711
OCIAD2	Axis 1	-0.913095	-0.717805	-0.269406	0.285319	-0.0188648	0.362001	0.15254	0.0723222	0.401483	1.04683	-0.0642465	-0.640641	-0.73668	0.23698	-0.207133	0.451995	-0.394504	0.451862	-0.0731824	-0.871796	-0.414536	-0.295603	1.0614	-0.0721552	-0.709034	-0.314293	-0.202959	0.481658	-0.485408	-0.946779	-0.256767	-0.275759	0.57127	0.802008	-0.147673	-0.415445	-0.307358	-0.560569	0.412561	0.307068	-0.0897245	-0.559147	0.384794	-0.183501	-0.185608	-0.443974	-0.400001	-0.408231
RPUSD2	Axis 1	1.0627	-0.88804	-0.0860177	-0.103279	1.28221	0.121901	0.374264	0.406659	0.433309	-0.205563	0.500027	1.33238	-0.398973	0.726581	-0.468438	0.588398	0.605035	0.191171	0.318991	1.23643	0.510942	-0.958695	0.371915	0.174961	0.4449	-0.0143725	-0.0181091	-1.16947	-0.185111	1.04678	0.53984	0.145718	-0.302334	0.0554791	0.24471	0.190774	0.570893	-0.394882	0.186935	-0.116786	-0.853274	1.21351	0.0325673	0.141329	0.195165	0.282027	-0.399255	-0.0157143
SAE1	Axis 1	-0.310371	-0.643784	-0.180383	-0.13859	0.567948	-0.422073	-0.147709	-0.0444327	-0.0154675	0.0137953	-0.302636	0.0321967	0.248789	0.367421	-0.647611	-0.0371744	0.115077	0.595565	-0.0257226	-0.0092511	0.746826	0.345994	-0.54516	0.295237	0.335807	0.0782853	-0.134354	0.177167	0.406869	-0.0188553	1.16002	0.357319	-0.290673	0.017376	-0.0514471	0.183277	0.351509	-0.282355	-0.297447	0.36875	-0.477827	0.198019	-0.0995062	0.00144505	0.052088	0.115407	0.276406	0.0655823
SNRPD2	Axis 1	0.0780623	0.0976066	0.0844025	-0.366062	-0.52055	-0.270669	-0.229381	-0.183392	0.421287	-0.48464	-0.0779392	0.0776865	-0.0986305	-0.118172	0.472639	0.176026	0.0530469	-0.627673	0.0522323	-0.0030384	-0.572022	-0.0704915	-0.477218	0.134859	-0.0563904	-0.290423	0.020508	-0.168746	-0.423495	-0.152034	-0.654561	-0.328836	-0.285002	-0.939169	0.122229	-0.0632768	0.226957	0.445881	-0.348806	0.0211266	-0.103438	0.304846	-0.196703	0.124579	-0.0291486	0.135809	0.0928791	-0.410223
GMPR	Axis 2	-0.0012817	-0.13982	0.277305	1.06912	0.62242	-0.144319	-0.0855817	0.0937598	0.0577814	-0.890427	0.356559	0.324456	1.11011	0.672891	-1.03877	-0.171698	-0.046683	1.02341	0.0103377	0.116037	-0.951171	0.684774	-0.591371	-0.131677	0.271881	-0.481461	1.41801	2.03377	0.823815	-1.62106	0.319392	-0.580136	-0.259001	-0.0021242	-0.177231	0.0928563	0.42236	0.013709	0.774555	-0.0147283	-0.287979	-0.113823	-0.226521	-0.113319	0.00447923	0.0788232	0.426468	-0.105582
HMBS	Axis 2	-0.320064	0.661532	-0.202966	0.424584	-0.661921	-0.185625	-0.0224556	-0.0800374	-0.407651	0.486269	-0.213971	0.0754861	0.957717	-0.0586899	-0.243388	-0.152629	-0.60468	0.134165	0.0252043	-0.610773	0.322877	-0.761288	-1.17478	0.216815	0.103293	-0.003668	0.305145	0.277651	-0.313369	-0.0314988	0.0164892	0.470419	-0.31313	-0.14291	0.0507625	0.306388	0.308842	0.292382	-0.744291	-0.631179	0.456803	-0.858774	-0.159463	0.019633	-0.0620196	0.0491812	-0.406795	0.259456
IFIT1L	Axis 2	0.580568	-1.15703	-0.315296	0.412573	1.22745	0.684043	0.322879	0.433496	0.088593	0.23386	0.125424	0.87589	-0.72676	1.02428	-0.4789	0.223545	1.39229	1.54737	-0.342912	0.504467	-0.244214	-0.460796		0.540872	-0.297112	0.0575495	0.114004	0.0167647	-0.0517796	0.429735	0.571145	-0.323458	0.60237	1.46928	-0.615814	-0.216476	-0.88303	0.0422037	1.63571	0.234299	-1.13466	0.963333	0.613589	-0.356765	0.25984	0.0440367	-0.249513	-0.240247
OR2W3	Axis 2		-0.564773	-0.0624841	-0.189984	2.43513	0.462127	0.441124	0.901641		0.258896	0.794037		-0.0630312	1.17068	0.533522	0.186427		0.623295	0.202139		-0.0188305	-0.403622	1.4124	0.136638		-0.238344	-0.472678	-0.630068	0.105913		1.13414	-0.0080523	-0.102161	0.111441	0.00868199	0.374649	1.05193	1.10392	1.67534		-0.765676		0.176403	-0.373787	0.0448409	-0.143679	0.577388
PBX1	Axis 2	-0.775283	-0.214458	0.432269	0.610791	-0.188122	0.207482	-0.021311	0.112032	-0.102444	0.479612	-0.751398	-0.877645	-0.0768921	0.149845	-0.70251	-0.203933	-0.623871	0.584153	0.234392	-0.272896	-0.949411	0.670651	0.441097	-0.345454	-0.436067	-0.669856	0.0123384	1.47253	0.287516	-1.00869	0.137307	-0.501561	-0.240154	-0.213379	-0.384933	-0.815898	-0.355912	0.281274	0.794889	0.597341	0.357164	-0.537522	0.0894591	-0.667989	-0.0185256	-0.176683	0.300851	-0.222039
SEMA6B	Axis 2	-0.721563	0.57533	0.549936	0.204831	-0.341954	0.0047254	0.11941	0.320911	-0.330643	-0.268808	-0.148064	-0.285727	1.07155	-0.516273	-0.18879	-0.428028	-0.807518	0.47647	-0.0008019	-0.259875	-0.390517	0.144823	-1.63935	-0.011214	0.0926865	-0.180337	0.401084	1.10245	0.403989	-0.582465	-0.0173206	-0.117118	-0.188901	-0.911731	-0.290735	-0.225904	-0.0743365	0.0931489	0.0308831	-0.244348	0.421853	-0.589196	0.0803907	-0.344116	0.228068	0.0378165	0.0124267	-0.0746706
SLC4A1	Axis 2	0.91752	-0.159315	0.497634	-0.195662	-0.159685	0.17207	0.356642	0.660584	0.54691	-0.258613	0.744264	1.06174	0.557909	0.099745	-0.0182079	-0.378891	0.994382	0.391676	0.286241	1.56119	0.196795	-0.285777	-0.858873	0.588906	0.278643	-0.118392	-0.0385031	-0.065453	-0.215372	0.628639	-0.453186	0.0708962	-0.112434	-0.45779	0.12714		1.36237	0.314398	-0.412098	-0.186849	-0.249711	0.288072	-0.155838	-0.047466	0.259816	0.1435	-0.0160622
SNCA	Axis 2	-0.209065	0.62773	0.277732	-0.651175	-0.581485	0.0187718	0.0251667	0.711698	-0.393127	-0.306167	-0.298566	0.0323742	0.865548	-0.301926	0.270735	-0.268528	0.069029	0.267571	-0.009604	-0.0157865	-0.456371	-0.842253	-1.40911	0.848745	-0.292227	-0.13377	-0.142377	0.00909329	-0.0854505	0.128049	-0.789114	-0.277041	-0.118545	-1.29026	0.066057	-0.531645	0.0471858	0.295012	-0.369613	0.561889	0.62281	-0.541101	-0.0772269	-0.0436782	0.0751842	0.0558098	-0.0294546	-0.0120951
TNS1	Axis 2	-0.463214	1.31153	0.338894	0.175778	-0.268192	-0.484672	0.0983236	-0.0221426	0.15029	0.150421	-0.25657	1.13899	0.721323	-0.400062	-0.551302	-0.209169	-0.2141	-0.201641	0.00122337	-0.235787	0.34366	0.236858	-1.06617	0.118458	0.160382	0.0193261	0.0217871	0.973258	0.413988	0.274195	-0.589702	0.2795	-0.215264	-0.587635	-0.428508	0.0196897	0.397239		-0.061592	-1.23026	0.883829	-0.695598	-0.352784	-0.392659	0.293016	0.277045	-0.162741
SELENBP1	Axis 2	0.634007	-1.05037	0.120373	-0.029974	0.380897	0.185561	0.392731	0.848996	-0.171289	-0.926186	0.294735	0.7778	-0.0058679	0.437388	-0.663041	0.0765959	0.967397	0.712927	0.568274	0.856407	0.515124	-0.569055	-0.416033	0.710516	0.233222	0.0515162	0.0297915	-0.829835	-0.201274	1.01562	0.586213	0.33244	-0.184835	0.00043367	0.23631	0.402782	0.729587	-0.0558555	0.0617097	1.89266	-0.723566	0.479779	0.364477	0.0711914	0.345938	0.111308	-0.0566149	0.689032
AFF3	Axis 3	0.219228	0.556	0.0728176	-0.138361	0.236946	-0.46877	-0.131608	0.145798	-0.0508549	-0.376739	-0.328428	0.441572	0.0938206	0.0816393	0.817968	0.132218		0.00322995	-0.0142305	0.452113	-0.452284	0.322722	-0.375559	0.0292145		0.17735	-0.333444	-0.324064	0.144611	0.10496	-0.329752	-0.231675	-0.333537	-0.808239	0.205336	0.0688525	1.0669		0.0443349	0.255434	0.190736	0.521908	0.239693	-0.0157751	-0.15037	0.0705178	0.736847	-0.404903
CD19	Axis 3	0.843943	0.625532	0.138807	-0.0139127	0.00275039	-0.436112	-0.327372	-0.126111	0.498361	-1.2732	0.62946	1.06446	0.843602	0.142496	1.60166	0.226747	0.942399	-0.0278848	0.00804992	0.626185	-0.249736	-0.626275	-0.032767	0.00988933	0.10748	-0.022931	0.200135	0.36839	-0.52812		-0.601646	-0.0479671	-0.320382	-0.439042	0.210386		1.03718		-0.489292	-0.239512	0.407229	0.518031	0.259166	0.053749	-0.296707	-0.0110858	0.260756	-0.0147671
CD72	Axis 3	0.0749131	-1.13629	-0.035534	0.383729	0.996642	0.0836318	0.330817	0.514122	-0.244533	0.107388	-0.0025395	0.727993	0.0618073	0.749882	-0.983251	0.423046	-0.131708	0.855706	-0.0557004	0.590899	0.716478	-0.467563	0.508542	0.0421314	0.630277	0.255005	-0.0534088	-0.366972	0.179607	1.00153	0.949823	0.105699	-0.318628	0.698372	0.217571	0.44774	1.11603	-0.007695	-0.107695	0.0874949	-1.16867	-0.114796	0.422404	-0.0776799	-0.3448	-0.0943095	-0.149483	0.255266
CD79A	Axis 3	0.168895	0.39244	0.154234	-0.176465	-0.571409	-0.332604	-0.296368	-0.0867143	0.058555	-0.701937	0.252348	1.24905	0.30522	-0.243764	0.421741	0.315017	0.111021	-0.394501	0.05834	0.535184	-0.363391	-0.417045	-0.334819	0.0519037	0.123594	0.0278256	-0.0218079	0.0155854	-0.564346	0.253308	-0.792055	-0.198629	-0.304748	-0.451547	0.254066	0.296455	0.89742		-0.451518	-0.717452	-0.059054	-0.003073	0.332118	0.00570667	-0.257853	0.0841132	0.075912	0.344953
CD79B	Axis 3	0.463494	0.49615	0.165834	-0.0282832	-0.283776	-0.336343	-0.243144	-0.0767139	0.103481	-0.320777	0.0967412	0.284639	0.472991	-0.0239938	0.318156	0.240084	0.00588538	-0.264675	-0.0939917	0.0486717	-0.251683	-0.628243	-0.440504	-0.0161775	-0.652175	-0.0843817	0.0602808	-0.24266	-0.526971	-0.312826	-0.53149	0.00992599	-0.44628	-0.476456	0.293717	0.22086	1.06015	0.233113	-0.580214	-0.564546	0.0472239	-0.319912	-0.0097234	0.0651871	-0.347875	-0.0468389	-0.0933719	0.369555
EBF1	Axis 3	-0.921179	-0.136511	-0.0392645	0.727836	-0.179185	-0.443778	-0.0798268	0.101519	-0.133054	-0.0889249	-0.477377	-0.67268	-0.410212	-0.25147	-1.28013	0.0831405	-1.07134	0.543923	-0.0459115	-0.595575	-0.515832	0.570632	-0.267192	0.217887	0.151007	0.51847	-0.0590996	-0.107019	0.603202	-1.06889	0.0250832	-0.408151	-0.475514	-0.125722	0.160543	-0.0582268	0.601106	0.0795931	0.198473	0.341299	0.136594	-0.730837	0.739107	0.150162	-0.291601	0.0355324	0.200044	-0.387504
FCRLA	Axis 3	0.707364	-1.00818	-0.003909	0.730382	0.860918	-0.0785666	-0.0277928	0.0446597	0.202371	-0.766025	0.579601	1.34159	0.0751752	0.976472	-1.18449	0.337226	0.773798	0.785549	0.315955	1.01361	0.0873113	0.221157	0.486112	-0.032208	0.845735	-0.111653	0.79263	0.537076	0.312695	-0.146061	0.61015	-0.322686	-0.532144	0.762225	0.233295	0.75385	1.17661	-0.355961	0.305453	-0.255967	-1.10058	0.325707	0.368904	0.0378357	-0.192606	0.0268228	-0.266628	0.594396
POU2AF1	Axis 3	1.7099	-0.611761	-0.216541	0.443669	0.623824	0.330373	-0.0034844	0.0709192	0.966188	-0.5749	1.16215		0.190387	0.999664	-0.0775658	0.524789	1.46487	0.505416	0.112257		-0.359907	-0.362222	1.65315	-0.251163		0.0577158	0.017062	0.624915	0.314707		0.869054	-0.186084	0.103662	1.02924	0.0843402		0.604981	0.534164	0.694782	0.370675	-0.74893	1.40171	0.345777	-0.219764	-0.286164	-0.132592	0.123863
RASGRP3	Axis 3	-0.467457	0.281425	-0.105165	0.689747	-0.399085	-0.217057	-0.193092	-0.0525121	-0.382427	0.00048267	-0.0587264	-0.285932	0.0575186	0.104202	-0.787433	0.334371	-0.0932176	0.664546	-0.0276928	-0.524022	-0.496888	0.021947	-0.472453	0.181386	0.629911	0.137978	0.14555	1.08977	0.546354		0.636833	-0.266981	-0.318753	0.106152	-0.151382	0.763625	-0.0187713	-0.275689	-0.0647085	0.261215	-0.458885	-0.601196	0.434294	-0.383642	-0.104982	-0.209062	-0.19371	0.284734
VPREB3	Axis 3	0.855467	-0.860659	0.147687	0.233519	0.361957	0.090975	0.340607	0.428833	0.207455	-0.834141	0.232382	0.935011	-0.243925	0.457182	-0.449621	0.569136	0.771121	0.514267	0.318226	0.853929	0.759333	-0.789694	0.435165	0.166338	1.47881	0.119616	-0.13022	-1.25091	-0.163179	1.3262	0.461458	0.229081	-0.195564	0.100173	0.438692	0.517922	0.82689	0.246955	-0.472783	0.0827438	-0.790926	0.578912	0.469568	0.374937	-0.193426	0.0141384	-0.10026	0.671373
BLK	Axis 3	0.108709	0.376314	0.172149	-0.0297584	-0.130093	-0.340792	-0.157217	-0.0675747	-0.134143	-1.052	-0.19442	0.902016	0.595817	0.0682286	0.258261	0.185227	1.34024	-0.505885	0.059128		-0.281918	-0.38012	-0.929727	0.163124	0.901741	0.0208097	0.121304	-0.0300635	-0.0500733	0.396469	-0.376585	-0.109927	-0.359745	-0.75046	0.168273	-0.8017	1.08276	0.46852	-0.297247	-0.684179	0.182514	0.0373267	0.346631	0.108299	-0.197677	0.0842466	0.403022	-0.0129956
FAM129C	Axis 3	-0.0608334	-0.712285	-0.0970741	0.426705	0.381018	-0.334129	0.0972698	0.686138	-0.671174	-0.553725	-0.359653	0.430029	0.0346453	0.201916	-0.799414	0.242827	0.123959	0.879167	0.143683	-0.0260655	0.68919	-0.400472	-0.234535	0.20288	0.958625	0.50645	-0.327616	-0.620668	-0.0639536	1.09118	0.430597	0.0540271	-0.234569	0.161193	0.134356	0.469947	0.855297	-0.0473226	-0.40686	0.427055	-0.62904	-0.0746618	0.728533	0.0102419	-0.275802	-0.0034327	-0.338062	0.716799
BCLAF1	Axis 4	-0.0454061	-0.766746	-0.216657	0.23499	0.472505	0.0904232	0.0977554	-0.226585	-0.0596684	0.0386819	-0.232471	-0.72948	-0.790843	0.270099	-0.390936	0.139932	-0.289308	0.725107	0.127732	-0.15712	0.172355	0.142902	1.8276	-0.262643	-0.679527	-0.0245168	-0.20097	0.175446	0.132695	-0.397757	0.85499	0.0836875	0.184766	1.07027	0.0570422	-0.391612	-0.492971	-0.096372	0.607123	1.85635	-0.692645	-0.196266	0.109161	0.0201746	-0.0432197	0.0365673	-0.140667	-0.621238
DYRK1A	Axis 4	0.702041	-0.401336	-0.0719544	-0.176146	0.266453	-0.235432	-0.0361628	-0.088304	0.220939	0.650262	-0.0557019	0.457584	-0.098254	0.404538	-0.308559	-0.228473	0.583591	0.191289	0.067693	0.611931	-0.134102	-0.229686	0.350835	-0.0730524	0.133043	-0.0029239	-0.120914	-0.0875472	0.168821	0.766816	0.578287	0.0057894	-0.168908	-0.125679	0.0650221	-0.0092931	0.0639898	0.580873	0.125902	0.779226	-0.726132	0.669374	-0.295608	0.0428778	-0.121428	0.0364709	0.198717	-0.130641
HNRPK	Axis 4	-0.494179	-0.385933	-0.118159	-0.012148	-0.054738	-0.240644	-0.234222	-0.349188	0.180819	0.21126	-0.33135	-0.754488	-0.392995	-0.11972	-0.495498	-0.0394346	-0.363904	-0.0716927	0.0243279	-0.0053771	-0.504957	1.06652	0.673543	-0.218967	-0.002239	-0.232857	0.00270042	0.498046	0.329112	-0.160419	-0.0999773	-0.565543	0.124886	0.173591	-0.0451935	-0.520363	-0.140831	-0.0235738	0.784211	0.98234	-0.455929	0.240728	-0.209717	-0.0667088	-0.121368	-0.109433	0.0466405	-0.695863
HSD17B11	Axis 4	-0.610466	0.15692	-0.0182988	-0.0749173	-0.647641	-0.18723	-0.0576973	-0.184202	-0.0770959	0.563938	-0.347587	-0.614966	-0.0899666	-0.638655	-0.183578	-0.217152	-0.607145	-0.626235	0.026115	-0.564168	0.160513	0.710638	-0.946435	-0.014546	-0.316837	-0.146855	-0.0130147	-0.372994	0.126189	-0.286217	-0.21106	-0.146835	0.0088547	-0.0594221	0.0691684	0.163957	-0.14156	-0.278115	-0.231254	0.071905	0.0544909	-0.554941	-0.227736	-0.0178499	-0.0545733	-0.13848	-0.158487	0.0631778
IL10RB	Axis 4	-0.211023	0.592585	-0.0191672	-0.196908	-0.525223	-0.391936	-0.30207	-0.33657	0.00891632	0.427495	-0.209297	-0.37717	0.528474	-0.470608	0.0843804	-0.300118	-0.0398807	-0.443632	-0.0331045	-0.429371	-0.177947	0.219058	-0.355587	-0.440341	-0.52221	-0.0156014	-0.133509	0.357605	0.163763	-0.427303	-0.397053	-0.288475	-0.212579	-0.285766	0.0984676	0.341174	-0.0790294	-0.159542	0.111358	-0.19735	0.254367	-0.257898	-0.364657	0.0391351	-0.0893751	-0.202182	0.0483795	-0.1132
NPTN	Axis 4	-0.119878	0.352662	0.280704	-0.407062	-0.157935	-0.373219	-0.0338583	-0.0299678		-0.341302	-0.129703	-0.219357	0.25352	-0.0832547	0.637873	-0.355295	0.323134	-0.456841	-0.147842	-0.385221	0.0644545	0.806827	-0.576427	0.0815347	-0.38512	0.169543	-0.280475	0.223844	0.339741		-0.282143	0.0403377	-0.220972	-0.416543	0.30297	0.0190856	0.621177		-0.60148	-0.334357	0.0775736	-0.973058	-0.0675945	-0.0371922	-0.102536	-0.194443	-0.443259	-0.16733
PAPD4	Axis 4	-1.15245	-0.0718945	-0.0565594	0.0109434	-0.565609	-0.0598236	0.158745	0.122783	0.103202	0.209976	-0.60673	-1.33302	-0.832865	-0.352182	-0.982904	-0.111085	-1.43545	0.21953	0.11298	-0.820374	0.181232	0.494159	-0.360239	0.12232	-0.328429	0.105513	-0.541625	-0.773251	0.0517495	-0.417593	-0.0256427	0.113519	0.156645	-0.269614	0.00211873	-1.10176	-0.172484	-0.43841	-0.583969	1.29061	0.746499	-0.707679	-0.0911619	0.231641	0.188875	0.134177	-0.215849	-0.94548
SLK	Axis 4	-0.664475	0.0619697	0.0297774	-0.0583456	-0.185922	-0.322708	-0.0165297	-0.224602	-0.224656	-0.559702	-0.538985	-0.541093	-0.430508	-0.263033	-0.285743	-0.099317	-0.315244	-0.0269039	0.157301	-0.0292743	-0.0301163	0.768507	-0.313	-0.210319	0.228597	0.179473	-0.183665	-0.323582	-0.275505	0.199343	-0.0060019	0.168553	-0.0896017	-0.588248	0.219567	-0.291742	-0.263696	-0.154702	-0.485486	1.16576	1.03878	0.809085	-0.0832028	0.354628	0.32249	0.280825	0.282439	-0.611461
SRP54	Axis 4	-0.701192	-0.321937	-0.173362	-0.141681	-0.265061	-0.233047	-0.0924889	-0.161381	0.320272	0.23931	-0.306879	-0.790282	-0.59888	-0.250325	-0.368025	-0.0030929	-0.561244	-0.398899	0.0424535	-0.337037	-0.281636	1.24461	0.29522	-0.0670844	-0.188133	-0.0768942	-0.314754	-0.393441	0.134363	-0.0666329	-0.509546	-0.420211	0.0295582	-0.0166012	-0.0226889	-0.711548	-0.227587	-0.0904142	0.395637	0.543057	-0.228165	0.183147	-0.112208	-0.053868	-0.0097509	0.16227	0.320057	-0.866536
STXBP3	Axis 4	-0.769822	-0.0191109	-0.305316	0.148462	-0.343843	-0.147061	0.0642801	0.0124335	0.426704	0.811076	-0.34505	-0.842643	-0.304642	-0.359211	-0.576295	-0.253487	-0.749113	-0.0907857	0.156387	-0.0957328	-0.0239469	0.792759	-0.477478	0.025292	-0.055388	-0.0700907	-0.0785294	-0.184842	0.560675	0.0950016	-0.327826	-0.428877	0.0753543	-0.484103	-0.0567689	-0.427248	0.020002	-0.52461	0.131176	0.692184	0.0258696	0.0325248	-0.264677	-0.241907	0.0252663	-0.187624	0.191783	-0.542659
TRIM33	Axis 4	-0.478753	0.00207115	-0.0007145	0.0489216	-0.0782488	-0.2365	-0.0091042	-0.0471442	-0.273703	0.338346	-0.470099	-1.07645	-0.77766	-0.347615	-0.943477	-0.223353	-0.826325	-0.0885992	0.0961868	-0.387391	-0.379293	1.31617	-0.0429361	-0.0902423	-0.0119661	0.346188	-0.153391	-0.246096	0.293049	-0.608702	0.168468	-0.340933	0.0123364	-0.521609	0.0738356	-0.312811	-0.423488	-0.163788	0.53022	0.975447	-0.13124	-0.194701	-0.107475	0.0749917	-0.0023376	0.207045	-0.253494	-0.7105
WASPIP	Axis 4	-0.869993	0.527519	-0.0385408	-0.123851	-0.228533	-0.226595	0.0611473	0.101501	-0.442293	0.080801	-0.515599	-0.426266	0.294332	-0.295598	-0.270377	-0.434824	-0.932057	0.415239	0.104391	-0.7662	0.745801	-0.281404	-1.12344	0.0667726	-0.808039	0.257168	-0.236402	-0.377909	0.257527	-0.680666	0.101784	0.697647	-0.0814668	-0.301342	-0.011662	0.303317	-0.122276	-0.569441	-0.597807	-0.0063539	1.11887	-0.692884	-0.160872	0.108442	0.00952649	-0.0017262	-0.142748	0.303232
ZFAND5	Axis 4	-0.778189	0.00287857	-0.181669	-0.0245591	-0.290414	-0.0884932	0.0400701	-0.368932	0.187437	1.009	-0.442266	-0.878312	-0.679191	-0.260329	-0.051885	-0.285714	-0.501116	0.18321	-0.0805009	-0.674494	0.0142146	0.598423	0.807591	-0.233343	-0.591307	0.0535156	-0.466838	-0.0632772	-0.0128621	-0.498717	-0.0425709	0.00618278	0.46546	0.30364	-0.113346	-0.366441	-0.573432	-0.14443	0.0001837	1.20318	0.0395798	-0.79356	0.00629604	-0.0839679	-0.0495444	-0.17596	-0.235995	-0.351763
AMICA1	Axis 5	0.0690881	-0.167076	-0.198925	0.77742	-0.0331249	0.128682	-0.232147	-0.217871	0.0623048	-0.154649	-0.249295	0.0478357	0.48006	0.0976396	-0.433333	-0.113645	-0.277307	0.34442	-0.278168	-0.172009	-0.770622	1.85897	0.121364	-0.358379	0.0820602	-0.224909	0.658402	2.25142	0.231125	-1.37182	0.14059	-0.567731	0.302121	1.33023	-0.0097289	0.914724	-0.216122	0.441098	0.767168	0.199341	-0.482305	-0.108738	-0.292012	-0.314659	-0.050764	-0.208014	0.543539
AQP9	Axis 5	-0.600559	-0.415695	-0.205638	0.407721	-0.876123	0.153203	0.0894425	-0.0625196	-0.708964	0.369559	-0.929978	-0.626716	-0.761092	-0.651267	-0.726318	-0.686667	-0.301125	0.461162	0.584775	-0.377435	0.681895	0.310387	0.185795	-0.848837	-0.751987	0.120833	0.382712	0.127024	0.609988	-0.27594	0.864565	-0.216633	0.19077	1.21639	0.138917	1.23761	-1.03554	-0.391955	0.299156	0.32702	-0.0306026	-0.168407	-0.322111	0.0274354	0.153629	-0.374272	0.154979	0.871288
C5AR1	Axis 5	0.428977	0.224263	0.141732	-0.0990355	-0.906721	-0.116254	-0.0620275	-0.341694	-0.0060462	-0.556782	-0.131017	0.50411	0.712648	-0.560119	0.39632	-0.332218	0.581854	-0.464463	0.137285	0.258281	0.179657	-0.394033	-0.67933	-0.457238	0.228597	-0.0433492	0.102954	0.320568	-0.0929398	0.784347	-0.372285	-0.0030388	-0.0385478	-0.138826	0.208232	1.12976	-0.0788343	0.676009	-0.644576	-0.921336	0.159095	0.296718	-0.273722	0.143864	0.0225136	-0.254785	0.0554947	0.777073
HCK	Axis 5	-0.212671	0.430169	-0.117256	0.0809259	-0.834683	-0.223271	-0.0666317	-0.165657	-0.308057	-0.0165472	-0.687027	-0.464512	-0.0837924	-0.721479	-0.537585	-0.502265	-0.867245	-0.426706	0.18918	-0.470437	0.184016	0.408086	-0.681587	-0.359398	-0.706392	-0.0282634	0.0849494	-0.358586	0.230799	-0.807094	0.171173	-0.187843	-0.0286409	-0.130332	-0.01909	0.0345369	0.532449	-0.477907	-0.0933181	-0.519148	0.474012	-0.28627	-0.46266	0.0824704	0.031416	-0.220825	0.261911	0.023354
IL8RA	Axis 5	0.693956	-0.131758	-0.0142131	-0.387746	-0.402058	-0.114515	-0.343953	-0.476671	0.126918	-0.461947	0.0696359	0.658087	0.458419	-0.166253	0.182438	-0.368248	0.962222	-0.554059	0.121918	0.353575	-0.0931828	0.00076	0.28055	-0.383984	0.287754	-0.180716	0.170038	0.253488	0.0537458	1.57252	-0.194154	-0.246424	-0.0598317	0.0228071	0.0789078	0.434185	0.0183878	0.478674	-0.143112	-0.349945	-0.305576	0.410276	-0.498181	0.0716875	-0.0866915	-0.127708	0.153525	0.393554
MBOAT7	Axis 5	-0.88073	1.82026	0.355319	-0.245489	-0.342811	1.1352	0.927152	0.634552	-1.2369	-0.0767176	-1.10255	-0.877817	-1.34456	-0.0674636	1.91196	0.0984776	-1.19437	-0.182678	0.44776	-1.03829	1.31175	-0.575317	-0.892848	-0.277951	-1.61272	0.0321779	-0.612154	-1.23311	-0.370243	1.19922	-0.639866	1.46129	0.204168	-0.526678	0.526867	-1.00045	-0.799949	-1.1842	-0.587115	-1.27741	1.60718	-1.15692	-0.114346	0.284422	0.0101482	0.0610842	-0.881018	-1.0998
NUMB	Axis 5	0.0111484	-0.215059	-0.184399	0.100703	0.299148	-0.492035	0.0423595	-0.161708	-0.480789	0.621955	-0.307324	0.416713	0.773733	0.168894	-0.201674	-0.663951	-0.0452654	0.352678	0.210144	0.321658	0.402055	0.0975505	-0.986432	-0.274554	-0.10677	0.00364249	0.179061	-0.0733952	0.59305	-0.0961416	0.656526	-0.0746429	0.00637423	-0.0116169	-0.0684513	0.725029	-0.0765027	-0.139665	0.00435282	-0.157647	-0.354054	0.312718	-0.488062	-0.133283	-0.04735	-0.36074	0.357683	0.679005
NUP214	Axis 5	0.412148	0.764481	0.125231	-0.331967	-0.215041	-0.0891688	-0.0642546	-0.0696265	0.187665	0.0329732	0.483923	0.72365	0.637558	0.0381535	1.34265	0.0254362	0.550763	-0.550917	-0.01704	0.0834986	-0.359391	-0.406531	0.152919	-0.208921		-0.175224	-0.24019	0.877785	-0.250027		-0.91942	0.0502178	-0.238532	-0.439787	0.129458		0.910217		-0.0975513	-0.0896845	0.15573	0.217902	-0.161135	-0.0648453	-0.0817413	0.0212401	-0.130837
PHC2	Axis 5	0.0984498	0.400117	0.0877497	-0.275003	-0.561618	-0.358438	-0.315788	-0.473324	0.279244	-0.19528	-0.0244753	0.176478	0.453374	-0.355428	0.749004	-0.282869	0.336404	-0.680549	0.0575567	0.0770797	-0.239715	0.0169413	-0.275426	-0.316206	-0.0754261	-0.112993	0.169853	0.312176	-0.615743	0.872817	-0.837748	-0.232454	-0.0809043	-0.229809	0.0339717	0.516308	-0.0867353	0.382505	-0.281081	-0.496935	0.0938746	-0.091425	-0.468986	0.0804098	-0.0093229	-0.184316	-0.0755761	0.393602
SIRPA	Axis 5	-0.331293	0.330688	0.239106	-0.209257	-0.393378	-0.295566	-0.20851	-0.291766	-0.0723537	-0.44571	-0.534462	-0.347363	-0.0360519	-0.510038	-0.0148589	-0.336952	-0.336727	-0.78565	0.192153	-0.247216	-0.234298	0.671743	-0.373949	-0.563283	0.100263	-0.109135	-0.304053	-0.0590447	0.136691	0.252461	-0.442175	-0.37275	0.1195	-0.470069	0.219454	-0.234505	-0.353868	-0.378327	0.299734	0.213374	-0.0806644	-0.0295068	-0.335838	0.106707	0.0215087	-0.239054	0.0438168	-0.482179
TSEN34	Axis 5	0.119978	0.361221	0.0902798	-0.447332	-0.496964	0.577581	0.46269	0.250789	-0.41534	0.610961	-0.355092	0.569733	-0.0780539	-0.46837	0.643789	-0.260066	0.213567	-0.384065	0.222865	-0.313484	1.33223	-0.653349	-0.654473	-0.49849	0.0907596	0.107253	-0.49073	-0.378128	-0.293996	1.79068	-0.280553	1.21113	-0.0215431	-0.300489	0.412643	0.954256	-0.512536	-0.348347	-0.83081	-0.668961	0.922406	-0.462775	-0.323105	-0.0219328	-0.0126984	-0.264964	-0.547913	0.0299761
ZDHHC18	Axis 5	-0.087392	0.385165	0.184384	0.024526	-0.77664	0.156533	0.0762797	-0.132326	-0.281624	-0.939897	-0.286884	0.0422461	0.52672	-0.584357	0.62005	-0.124729	-0.149394	-0.719841	0.364896	-0.159543	-0.0645891	-0.46736	-0.988606	-0.264683	0.022122	-0.0004499	0.190137	-0.106113	-0.307094	0.585879	-0.549965	0.0364298	-0.0020849	-0.641029	0.3738	0.592741	0.0490388	0.303757	-0.589296	-0.889734	0.351071	-0.0978008	-0.287132	0.276842	0.0583253	-0.0228646	-0.050796	0.609608
BLZF1	Axis 6	-0.954403	-0.499661	-0.215846	0.79191	0.0417605	0.403426	0.196599	0.0369498	-0.0209647	0.72445	-0.260094	-1.37424	-0.655876	-0.0494258	-1.00402	0.0856742	-0.950151	0.423375	-0.175883	-0.899867	-0.286775	0.816514	0.579057	-0.040142	-0.15799	-0.0940432	0.341651	1.72626	1.02118	-1.58454	0.705015	-0.404567	0.204625	0.691051	-0.141327	-0.0136726	-0.648763	-0.447945	0.645964	0.989953	-0.29333	-0.678725	0.0435905	-0.263573	0.0915624	0.151301	-0.0316735	-0.270446
DMC1	Axis 6	0.224773	-0.447554	-0.644384	0.488734	0.12444	0.110021	-0.0725476	-0.0791621	1.90675		-0.486941	-0.43933	-0.488681	-0.27103	-0.799262	0.15864	-0.0082443		-0.0382633	0.915466	0.437969	1.3914	2.63447	0.229019		0.0161836	-0.295959	1.5163				-0.184145	0.388737	0.145869	-0.325973	-1.46695	-0.554255		0.544583			-0.362483	0.513199	0.0765372	-0.025002	0.11055	1.2806	0.196205
NLRP8	Axis 6	1.44385	-1.02603	-0.612564	-0.0400998	2.75928	0.589436	0.574269	0.984184			0.451075		-1.19073	1.39436	-0.42492	1.71809	0.839582	0.216806	0.525083		0.221377	-0.912157	2.07184	0.336607	0.0132343	1.74418	-0.222604	-1.65498	0.0523756	1.07352	1.05407	0.00486139	-0.106422	0.196491	0.0452087		0.612775	-0.32641	0.840269	0.635063	-0.656615	1.7971	0.182882	-0.181455	0.604548	0.478615	-0.246412	0.236036
OCIAD1	Axis 6	-0.440157	0.78668	0.180485	-0.326237	-0.0738038	1.40337	1.32866	1.34406	-0.99768	1.30444	-1.05586	-0.728038	-1.82995	0.202297	1.11498	0.5524	-0.926107	-0.141173	0.356518	-0.360295	2.22013	-0.897389	-0.503097	0.610527	-1.01327	0.322231	-1.13271	-1.82181	-0.202339	1.66611	-0.0267152	1.48915	0.154067	-0.183238	0.385709	-1.16621	-0.528324	-1.00795	-0.678617	-1.09293	0.796526	-0.478656	0.144791	-0.0498317	0.553728	0.398303	-0.551987	-1.2353
USP49	Axis 6	0.0432734	0.325521	-0.04537	-0.0452048	0.0418978	-0.311392	-0.139396	-0.385986	-0.170582	0.232811	-0.0676094	-0.0970984	0.229129	-0.363733	0.791516	0.0867288	-0.382117	0.0357186	-0.0122815	-0.164202	-0.212966	0.321499	-0.701709	-0.0053344	0.183424	-0.0140793	0.120545	0.382822	-0.156903	0.595367	-0.316634	-0.174039	-0.166745	-0.337503	0.0613751	0.364493	0.0854411	0.165924	-0.519812	-0.145207	-0.260688	0.821441	-0.28356	-0.0426634	0.0595337	0.145217	0.723067	0.0104463
ZNF14	Axis 6	0.104599	-1.28282	-0.319643	0.542954	0.820416	0.304126	0.15318	0.271781	0.335975	0.893534	-0.120211	0.10435	-0.614672	0.894108	-1.03182	0.267651	0.088363	0.951464	0.207086	0.318468	0.452838	-0.0251118	0.718128	0.0655536	-0.007968	-0.0023067	0.359264	0.740201	0.496622	-0.0530727	1.32508	-0.142212	-0.0984054	1.02952	-0.0167565	-0.053675	0.452649	-0.423324	0.223171	1.03548	-0.967919	0.732602	0.0834185	-0.27215	0.160773	0.0600649	-0.151815	0.0544903
DTWD2	Axis 6	-0.799776	0.0177747	-0.28115	0.519048	0.196355	-0.303103	0.0217325	0.176715	-0.409482	1.1416	-0.386484	-1.25298	-0.340336	-0.0721044	-1.19747	-0.139864	-1.53255	0.455227	0.157475	-0.628641	0.461336	0.751794	-0.862728	0.0360623	-0.446627	0.00339585	-0.0812203	-0.0440164	0.200833	-0.958569	0.333199	0.166516	-0.457268	0.0908596	0.10745	-0.0066945	0.226689	-1.12096	-0.273854	0.523494	0.344214	-0.817876	-0.0614766	-0.0906095	-0.182708	0.0953153	-0.640828	-0.341649
IL17RD	Axis 6	1.19239	-0.998385	-0.888697	0.028997	2.32533	0.437717	0.445653	0.739596	0.457066	0.28521	0.0560388		-1.50277	1.32398	-0.622007	1.32931	1.26047	0.198556	0.421102	1.72351	0.100055	-0.788063	1.84641	0.078372	0.164735	1.54084	-0.0352559	-1.48389	-0.0369088	0.200715	0.51375	-0.0741855	-0.218289	0.239415	-0.139356	0.212844	0.0646915	-0.573046	0.841943		-0.712947	1.1705	-0.341003	-0.31233	0.31599	0.257711	-0.593902	-0.378721
ZNF682	Axis 6	0.862204	-1.11191	-0.165277	0.0134564	1.92994	0.363502	0.406254	0.770798	0.729404	0.096021	0.0872048	0.53409	-0.919291	1.02458	-0.719121	0.558884	0.92938	0.317365	0.411612	1.97225	0.134744	-0.873423	1.27517	0.14327	0.0714051	0.154713	-0.0267216	-0.946422	0.0539551		0.786539	-0.124333	0.0379519	0.211806	0.112394	-0.793801	0.18942	-0.18581	0.855861	0.827543	-1.00365	1.49486	0.320261	-0.111056	0.360519	0.315773	-0.391564	-0.608823
DDX58	Axis 7	-0.51239	-0.679084	-0.197991	-0.150563	-0.294801	0.289979	-0.36601	-0.0552499	-1.01119	0.722409	-0.354922	-0.0815325	0.166522	-0.117404	-0.207757	-0.380757	-0.291055	0.559764	-0.36607	-0.272485	0.854746	-0.164107	0.203779	0.278984	-0.136866	-0.0362859	0.0673221	-0.381599	0.736324	-0.670521	1.25902	0.261545	0.239498	0.977099	-0.58851	0.498977	-1.25533	-0.147485	-0.420634	0.336223	-0.417675	-0.129679	0.446872	-0.0802761	-0.0131889	0.0718671	0.426828	0.838788
EPSTI1	Axis 7	-1.14379	-0.245973	0.253855	-0.0459102	-0.358914	0.105798	-0.221101	-0.0277162	-0.905755	0.401093	0.246687	-1.01669	-0.321009	-0.0891073	0.00129603	-0.153052	-0.328321	0.110132	-0.824626	-1.01706	0.150724	0.110549	1.14161	0.401118	-0.445408	-0.100398	-0.0104793	-0.188709	0.288908	-1.94456	0.479742	0.179662	0.537571	0.529494	-0.603016	-1.0212	-1.09635	-0.291332	0.535169	-0.107337	0.709018	-0.967488	0.369358	0.0275867	0.063703	0.510122	-0.266256	-0.363458
HERC5	Axis 7	-0.798531	0.0412464	-0.0727358	-0.168007	-0.238085	0.488707	-0.46448	-0.140798	-0.346661	0.423194	0.416549	-1.23413	-0.707052	-0.310247	-0.137602	-0.416011	-0.55218	-0.196071	-0.688128	-0.631173	-0.53023	1.05177	0.912208	0.477305	0.142387	-0.484702	0.159562	-0.591789	0.123761	-1.10695	-0.163397	-0.541522	0.813453	0.802466	-0.761531	-0.957008	-1.23916	-0.324388	1.02181	0.533217	0.349954	-0.465682	0.229313	-0.243969	-0.156335	-0.041716	0.566318	-0.255974
IFIT2	Axis 7	-0.219616	-0.369161	0.221389	-0.66969	-0.455698	0.156979	-0.423639	-0.44274	-0.544937	-0.412428	0.178958	-0.252156	0.163356	-0.513243	0.38429	-0.407808	0.0816972	-0.445446	-0.329946	0.0940914	0.107267	0.141787	0.12205	0.162522	0.294245	-0.241786	0.0356575	-1.3182	0.286956	-0.0822059	0.451347	0.013119	0.508403	0.188636	-0.553392	-0.296169	-1.14385	0.288708	0.183755	-0.326589	-0.043127	0.125262	0.231077	0.247061	0.0543066	0.209689	0.602631	0.0289799
IRF7	Axis 7	0.0716333	-0.0448095	0.113135	-0.484959	-0.630261	0.00823523	-0.400816	-0.362126	-0.0944441	-0.889344	0.526613	0.621393	0.653052	-0.460424	1.11492	-0.168654	0.695141	-0.626195	-0.132715	-0.14384	-0.131381	-0.643335	-0.290011	0.125651	0.352785	-0.0627514	0.255031	-0.130033	-1.03758	0.336178	-0.631098	0.246678	0.126979	-0.493308	-0.177574	0.51633	-0.137631	0.58467	-0.644772	-0.834479	0.643598	-0.0633688	-0.193737	0.282818	-0.0794232	0.167024	-0.0656624	0.252012
MX1	Axis 7	0.051354	0.3291	0.236275	-0.596371	-0.402504	0.221508	-0.489394	-0.353661	-0.388258	-0.576624	0.539891	0.271568	0.490258	0.117108	1.05716	-0.322198	0.23614	-0.691174	-0.404418	-0.263499	-0.330226	-0.950765	-0.496779	0.753046	0.22484	-0.376278	0.471246	-0.436871	-0.26954	-0.475672	-0.304239	0.0275469	0.338829	-0.169569	-0.562972	-0.216862	-0.397295	0.164587	-0.341622	-1.39944	0.788221	-0.240552	-0.14725	-0.0454	-0.193245	0.0268416	0.38186	0.524998
OAS3	Axis 7	0.183049	0.456515	0.225402	-0.492008	-0.55712	0.12373	-0.425817	-0.344912	-0.370232	-0.495656	0.58514	0.0575069	0.203894	-0.160203	0.914406	-0.271107	0.612343	-0.755703	-0.553441	-0.222777	-0.421931	-0.573189	-0.185648	0.400138	0.228316	-0.359437	0.209767	-0.420879	-0.408504	-0.525154	-0.643753	-0.0884673	0.255044	-0.15862	-0.356974	-0.493554	-0.430096	0.814325	-0.29672	-1.30883	0.404651	-0.144942	-0.0258893	0.094946	0.0667419	0.299668	0.163383	0.346273
RSAD2	Axis 7	-0.626112	-0.0875457	0.380866	-0.628876	-0.571729	0.75497	-0.490262	-0.298137	-0.703758	-0.163799	0.670207	-0.483838	0.0289725	-0.452582	1.00637	-0.400859	-0.129002	-0.517407	-0.71019	-0.922446	-0.239984	-0.548679	0.338982	0.880425	-0.0982024	-0.487586	0.0859344	-1.07209	-0.213941	-1.4685	-0.0208174	0.381351	0.708443	0.615683	-0.393687	-0.743601	-1.24459	0.229871	0.0781798	-1.0681	1.26889	-0.822739	0.418682	0.110732	0.051243	0.412754	0.107614	0.12804
SAMD9L	Axis 7	-0.150419	-0.18234	0.303009	-0.274627	0.342338	0.0367442	-0.151473	0.0883527	-0.16725	-0.0237705	0.225577	0.0564089	-0.702687	0.325096	-0.0898374	-0.506436	0.256328	0.292925	-0.147303	0.591065	0.434973	-0.423863	-0.0684868	0.324542	0.849822	-0.200842	-0.210678	-0.874061	0.55713	0.449153	0.320633	-0.0082025	0.132289	-0.235543	-0.358664	-0.540327	-0.135442	0.0995548	0.039094	-0.0328283	-0.489896	0.650242	0.121474	0.369372	0.179112	0.0527246	0.40214	-0.329691
SERPING1	Axis 7	0.380602	1.22622	0.451564	-0.331444	-0.44519	0.368766	-0.219876	-0.182575	-0.270583	-0.436177	0.558067		0.538933	-0.142062		-0.228808		-0.5975	-0.224826	0.0948192	-0.233433	-0.488956	-0.179769	0.0794827	0.309227	-0.173677	-0.0370396	0.0387016	-0.402027	2.55533e-05	-0.521928	-0.0241267	0.200181	0.212476	-0.0545686		-0.0120646		0.00976756	-1.54401	0.55261	0.24157	0.0575743	0.278737	0.113325	-0.0530982	-0.115363
CD40	INFL	0.832108	0.709467	0.127131	0.262336	0.366807	-0.0971287	-0.0653235	-0.0063512	0.514766	0.10159	0.857665		0.449474	0.488491		-0.0814423		0.0915577	-0.175868		-0.251881	0.431006	0.563998	-0.290475		-0.0874054	-0.016836	0.590963	0.102176		0.0643641	0.0496153	-0.205814	0.0730629	-0.0350754				0.60889		0.396919	0.500011	0.119137	-0.088672	-0.441314	-0.108781
CD86	INFL	-0.53097	0.0132923	-0.0578274	0.00079837	-0.64866	-0.404384	-0.0908522	-0.678852	0.146785	0.592571	-0.344528	-0.814243	-0.298196	-0.808437	-0.126322	0.103604	-1.10242	-0.730137	-0.0760892	-0.210535	-0.0696227	0.803281	-0.338705	-0.361357	0.51187	0.0133836	-0.0844915	-0.401773	-0.171626	-0.302388	0.183944	-0.0554085	0.0813734	-0.0034045	0.0626724	-0.626277	-0.318238	-0.0730028	0.117401	0.198555	-0.203975	-0.126373	-0.236546	0.142543	-0.0365473	0.437509	0.0821169	-0.271821
IL10	INFL	1.14557	0.890831	-0.318878	0.00672146	-0.156116	-0.40696	-0.494285	-0.625289	-0.285221	0.705076	0.400124	0.191779	0.668397	0.195237	1.42535	0.113511		-0.5215	-0.429503	-0.232138	0.143804	1.0144	-0.0725641	-0.108451		0.307516	0.563862	-0.0637314	0.0458956	0.0396597		1.39743	-0.54282	0.365754	0.0795821		-0.489954		0.0841307	-2.29214	2.17829	0.0802232	-0.294326	-0.0585903	0.929257	-0.904111
IL8	INFL	0.66363	0.16446	0.460735	-0.749885	0.174804	-0.144188	1.21689	0.0405203	0.717196	-0.258242	0.616431	-0.226161	-0.0645807	0.151603	0.669181	0.0392596	-0.583407	-0.38465	-0.91731	0.122304	-0.0208779	-0.0985915	0.285308	0.766864	-0.782099	-0.0435968	0.245138	-1.49029	0.40476	0.159957	0.484701	-0.101635	0.256092	-0.458574	0.103801	-0.0905755	-1.75738	-0.302745	-0.0461035	0.808792	-0.95109	-0.248672	-0.278508	0.601269	0.137824	0.170997	-0.058779	-0.254343
AKT1	TLRS	0.898753	0.249173	0.125525	-0.358859	-0.45438	-0.20351	-0.303903	-0.434839	0.253328	-0.117949	0.0587943	0.400103	0.629272	-0.307225	1.03476	0.0520282	0.696573	-0.588612	-0.118382	0.284255	-0.319495	-0.0478788	0.021285	-0.0375035	0.402842	-0.114587	-0.117546	0.451179	-0.314725	1.05582	-0.60965	-0.0073814	-0.168398	-0.311389	0.201088	0.471233	0.326615	0.953269	-0.420332	-0.531781	-0.356783	0.410342	-0.31597	-0.0178743	-0.0794599	-0.0321478	0.0162951	0.308481
FOS	TLRS	0.190339	-0.0572372	-0.0360304	-0.046411	0.204959	-0.0652045	0.562413	-0.0427424	0.638964	0.163151	0.22549	0.244832	0.0411395	0.0517134	0.274972	-0.297724	0.428006	0.217242	-0.798483	0.374989	-0.138551	0.0986714	1.31833	-0.234025	-0.485454	0.314584	0.688831	1.7173	-0.281459	-0.0357089	-0.0681083	-0.443058	0.635913	0.643721	-0.418438		-1.41474	-0.379987	0.256751	0.142945	-0.146933	0.0808123	0.206324	-0.0493289	-0.193275	-0.33244	0.956143	0.606713
IKBKB	TLRS	-0.563643	0.331057	-0.0913338	-0.138452	-0.308922	-0.315283	-0.175478	-0.194365	0.0900267	0.181774	-0.208734	-0.0828874	0.376656	-0.380248	0.0694711	-0.0634614	-0.581878	-0.240197	-0.043147	-0.489001	-0.181691	-0.344609	-0.116791	-0.0232541	-0.460972	0.0619375	-0.21039	0.204486	-0.520957	-0.371647	-0.479361	0.103363	-0.119844	-0.379565	0.132377	0.555174	-0.115252	0.0329125	-0.406259	0.146864	0.354598	-0.659187	-0.0033646	-0.0085919	-0.0651346	-0.0666636	-0.545799	0.154282
IRAK1	TLRS	1.38667		-0.0419733	0.168519	0.287452	0.43595	0.341011	-0.0549628	1.23282		1.55676			-0.343416	1.06994	0.165222		0.0643384	0.206402	0.805824	0.15325	-0.380323	-0.448564	-0.146627		0.0424544	-0.144738	0.9608	-0.728114		-0.382709	0.222268	0.353743	-0.355692	0.138463				-0.0487798	0.232596	0.31225		-0.0325914	0.0024059	-0.0882222	-0.321813		0.156457
NFKB1	TLRS	-0.0956633	0.329579	-0.162579	0.166321	-0.0716321	-0.0289325	-0.0309207	-0.323703	-0.0175805	0.687798	-0.177171	-0.218454	-0.120354	-0.151862	0.456773	0.18104		-0.291931	0.0154804	0.574396	-0.706643	0.9097	0.818325	-0.464619	2.20754	-0.0187095	-0.144239	1.20928	0.0106129	-0.13537	-0.54046	-0.41968	0.534242	0.486519	-0.018238		-0.272216		0.775744		-0.253902		0.155261	-0.149903	-0.0631916	-0.259194	-0.204364
IRF1	IFN	-0.0574086	0.382694	-0.0462999	-0.190375	-0.554921	0.0227094	-0.011054	-0.130983	-0.866618	-0.100158	-0.185399	0.139631	0.235488	-0.516225	0.188542	-0.325412	-0.384196	-0.128036	0.0993377	-0.172175	0.4063	-0.669012	-0.839137	-0.0428838	-0.840253	-0.0559515	-0.145491	-0.124742	-0.370336	-0.849903	-0.327018	0.489824	-0.0206362	-0.261608	-0.0362491	0.246599	0.481805	-0.125811	-0.524403	-0.6983	1.0338	-0.409374	-0.273925	0.196619	0.0284444	-0.191346	0.192993	0.230215
OASL	IFN	0.169543	0.344288	-0.309188	-0.0280438	-0.231133	0.417097	-0.320122	-0.324027	-0.154797	0.685328	0.59602	0.241148	0.615444	-0.245067	0.768411	-0.110445	0.44529	-0.192448	-0.640549	-0.172264	-0.67071	-0.454831	0.918312	0.0800247	-0.153734	-0.176253	-0.0723784	0.303137	-0.323435	-0.150199	-0.651028	-0.472471	0.532921	0.790354	-0.540958	0.0325805	-0.527755	0.888136	0.0255278	-0.736475	0.197163	-0.211012	0.327393	-0.241593	-0.186108	-0.453136	0.252286
CLEC4A	PRM	-0.751952	0.0488751	-0.116174	0.251842	-0.596715	0.190419	-0.151605	-0.255968	-0.374768	0.641349	-0.443275	-0.506598	-0.392818	-0.531322	0.33355	-0.0938272	-0.328495	-0.514568	-0.0817187	-0.649301	-0.674001	0.117151	0.770433	-0.205862	-0.668348	-0.223226	0.0469279	0.3259	-0.366636	-0.944312	-0.576536	-0.662235	0.656776	0.776265	-0.0238373	-0.143149	-0.601885	0.537426	0.522415	-0.128266	-0.287845	-0.510886	0.0442499	-0.30036	-0.214785	-0.43642	-0.400619	0.358127
CLEC4C	PRM	-0.729157	0.507537	-0.299152	0.315436	0.496618	-0.0497086	-0.342853	-0.760844	0.558808	0.588798	0.629467	-0.21967	-0.0037742	0.278429	0.569568	0.53783	-0.102218	-0.766937	0.131543	-0.157607	-0.442912	0.344247	0.148819	-0.954284	-0.224897	0.190427	0.0478908	0.0620042	1.33305	0.384442	-0.297799	0.455917	0.220975	0.420416	-0.186215	-0.29697	-0.374357	-0.567468	-0.0464586		-0.216893	0.631827	0.227459	0.237794	-0.532505	0.536891	-0.166936
CLEC4D	PRM	-0.60766	0.966554	-0.108978	-0.152264	-0.284959	-0.274641	-0.221618	-0.32413	-0.398142	-0.0245018	-0.135596	-0.55002	-0.0613282	-1.13044	0.0248673	-0.354766	-0.731142	-0.406821	-0.0229456	-0.562148	-0.28486	0.932204	0.214393	-1.18385	-0.853028	0.188727	0.416506	0.202662	-0.112346	-0.949195	-0.64166	-0.255165	0.380827	0.225431	0.009963	0.0246234	-0.222296	0.23665	0.36429	1.18481	0.322195	-0.0707975	-0.437779	0.252511	-0.0430039	-0.430082	0.268672
	MISSING:	1	1	0	0	0	0	0	0	3	3	0	7	1	0	2	0	7	1	0	5	0	0	1	0	8	0	0	0	1	10	2	0	0	0	0	11	2	12	0	6	1	3	0	0	0	0	3	14
[truncated: 62 more columns]

## Sheet: Illumina std
PROBE_ID	ILMN_GENE	FJ4551	FJ4170	FJ0220	FJ8076	FJ6375	FJ5445	FJ2368	FJ3016	FJ6300	FJ8562	FJ2345	FJ7789	FJ9995	FJ6571	FJ4415	FJ4361	FJ4882	FJ9727	FJ2217	FJ6904	FJ7637	FJ9700	FJ6362	FJ1861	FJ5358	FJ2942	FJ9954	FJ8750	FJ7404	FJ5532	FJ8538	FJ7900	FJ6010	FJ8564	FJ0788	FJ5330	FJ4919	FJ5982	FJ5715	FJ1544	FJ4056
ILMN_1343291	EEF1A1	0.539557	1.08729	1.20264	-0.0464402	1.8411	1.07229	-1.11019	1.46712	0.756792	0.411438	0.075872	-0.48247	-1.53086	-1.53387	1.05353	0.577511	-1.21471	-1.69931	-0.353406	-1.62391	0.177658	0.864848	-0.839226	0.889282	0.296951	1.226	0.0637962	-0.154321	-0.94646	-0.0554279	-0.126059	-0.981823	0.674819	-0.478303	0.12187	-0.91115	-1.89156	1.32317	0.414513	0.769645	-0.26057
ILMN_1343295	GAPDH	-0.599055	-0.988324	-0.003887	1.07077	0.0913925	-0.240843	0.0683224	0.282163	-1.86106	0.40688	0.345224	-0.0012697	-0.13276	0.689605	0.361072	-0.0719489	0.755756	1.80027	2.25656	1.21293	-2.5399	0.827754	-0.501102	0.0322797	0.852724	-0.0800791	-0.884436	-0.100415	-0.0766158	0.16673	-1.7895	0.362687	-0.0692465	0.182044	0.150703	0.186073	0.374319	-0.0292564	-0.467584	0.225596	0.637329
ILMN_1651228	RPS28	0.436408	-1.65541	-0.403323	-0.125708	0.6929	0.0809516	-0.745722	-0.356593	-0.964387	-0.511763	-0.068243	0.869479	0.16983	1.05169	0.690137	0.218612	0.494769	1.10579	1.12169	0.515252	-0.204834	-0.437416	0.0253028	0.181726	0.875266	1.43016	0.482087	-1.62307	-1.26669	0.441737	0.838377	-0.283935	1.31023	-0.481822	0.699425	1.09225	1.01462	0.757782	-1.79583	-1.63569	-1.6245
ILMN_1651229	IPO13	0.466486	0.19523	-0.342666	0.240616	1.84371	0.78902	0.264727	-0.0733213	1.45753	0.945663	1.05346	-0.0376515	-1.09918	-0.907359	-0.878385	-1.4937	-0.327004	0.0726573	-0.262323	-1.69994	0.00434813	1.38159	0.682666	0.772013	-1.37059	-1.53073	-0.339408	1.43263	-1.63552	0.339674	-0.92609	-0.274159	-0.16322	1.59815	-0.11127	-0.395214	-0.278841	2.02926	-1.24641	-0.534303	0.56978
ILMN_1651254	LPP	0.285511	-0.178939	-0.520982	1.29205	-0.0717183	-0.76606	1.34363	0.521754	-1.1781	0.58082	0.369073	-0.413912	0.877187	0.515854	1.13838	-0.800896	0.138285	1.17284	-0.311176	0.438232	-0.735386	0.747373	-0.495147	-0.0820121	-0.779997	-1.27511	-0.596849	-0.443648	0.0969683	-0.192283	-1.22371	0.354545	-0.0779065	0.138633	0.457437	1.36018	1.20165	0.731909	-1.25168	1.55924	-0.229596
ILMN_1651262	HNRNPAB	0.572646	-0.609338	-0.475871	1.21551	-0.36671	-0.735919	1.47782	-0.380957	-2.41998	-0.973372	0.626973	0.752003	1.14799	0.733653	0.185214	0.0767759	0.114436	1.90811	0.616871	0.695474	-1.27019	-0.733179	-0.922915	0.897266	-0.586708	-0.534399	-0.93082	-1.03821	0.0010428	0.0871196	-0.281528	-0.202537	0.258816	1.44376	0.0207601	0.319407	1.09074	-0.241913	0.669695	-0.0837009	0.76731
ILMN_1651278	SNIP1	-0.222497	-1.49666	-0.483216	0.212747	-0.513542	-0.087256	1.91393	-0.774279	-1.45221	0.112807	0.384294	0.0995515	1.22956	1.37412	-0.0287878	-0.0102561	1.06736	1.46027	0.241892	0.873611	0.158327	0.667936	-0.443918	0.266778	-0.0295738	-0.206911	-0.383554	-0.906049	-0.121429	-0.407293	-0.336958	-0.870051	0.0462523	0.0749022	-0.557825	0.728416	0.621948	0.910275	-0.190316	0.783421	0.353951
ILMN_1651279	LOC645349	-0.206296	1.11059	0.821691	-1.03531	0.686705	0.663849	-2.03379	0.403652	1.7459	0.287885	-0.478206	-0.290584	-0.237271	-1.45042	-2.17636	0.0462228	-0.0761803	-1.07909	0.568159	-1.28478	1.67928	0.293409	1.2353	-0.479715	-0.304907	0.344694	0.478229	0.0983479	1.05506	0.443096	-0.115947	0.342282	-0.602924	0.220865	0.0511215	-0.510636	-1.81725	0.239603	0.336668	-1.02377	-0.283531
ILMN_1651296	LOC143666	-0.9701	0.568465	0.457038	-0.815564	-0.0490682	0.911749	-1.20801	1.20277	0.977197	1.29348	0.701302	0.507463	-2.57762	-1.12245	0.0140519	-0.281401	1.08801	0.339518	-1.90228	-0.136894	-0.139845	-0.383123	0.827051	-0.0191229	-1.49989	0.298209	1.23315	-0.570345	0.978986	1.37337	0.674261	-0.506525	0.770644	-0.86428	0.537764	-0.160117	-1.93203	0.19869	-0.346776	-1.07798	0.46808
ILMN_1651315	HMG20B	-0.753222	0.49834	-1.34811	-0.660024	1.23566	1.29479	0.935442	1.08184	1.11052	1.8053	-0.0116724	-1.40594	1.1079	-0.519213	0.614236	-0.238102	-0.0937343	-0.936874	-0.494736	0.194392	-0.514328	0.327562	-0.186669	0.566895	0.189532	-0.288684	-0.269896	1.84237	-0.192875	-1.30053	1.10539	0.205254	-0.546331	-0.667889	0.422788	0.838643	-0.860384	0.797547	-1.41329	0.0465493	-0.61598
ILMN_1651316	CD69	0.569876	-0.935015	0.656337	0.242622	-1.33978	-0.425014	0.544435	-0.826604	-0.181828	-1.40101	0.548705	0.768314	0.0685256	2.4955	-0.446028	0.156423	0.229091	-0.325341	0.451974	0.814001	-1.40556	-0.651547	-0.43494	0.67564	1.4311	0.845721	-0.0653488	-2.04771	-0.850055	1.09102	-0.642218	-0.885579	0.573683	0.226201	-0.710108	1.14294	1.61288	-1.15474	1.69758	-1.12406	-0.730448
ILMN_1651336	MLYCD	-1.69825	-0.250155	0.663102	-2.94871	-0.216105	0.685912	-1.19373	0.506921	0.174429	0.026818	-0.924867	0.94953	0.607857	-0.422269	-0.988249	1.78426	0.0252844	-0.461062	0.39221	0.667818	1.71533	-0.651393	1.09447	-1.60325	0.4099	0.545653	0.114276	0.0764775	0.602702	-0.187476	0.0998899	0.918639	-0.668822	0.942445	-0.908892	0.298618	-1.20904	-1.39451	0.415344	-0.247923	1.35289
ILMN_1651346	TICAM2	-1.1429	-1.0598	-0.0903076	1.21305	0.768179	-0.02676	0.14469	0.0539279	-1.89781	0.492059	0.4051	0.172165	-0.296229	-0.801478	-0.109762	0.0262627	0.223726	1.86564	1.1958	1.2314	-0.627966	0.409267	-0.192549	0.12932	0.484951	-2.6417	-1.42192	-0.760666	0.653268	-0.502735	-0.659381	0.872833	0.187253	1.22219	0.942505	1.0171	0.563641	-0.9928	-0.792394	1.58001	-0.0981973
ILMN_1651347	SERTAD2	-0.238151	-0.902901	-0.158167	1.38852	0.493976	-0.20837	2.20899	-1.14292	-0.915109	-0.0256066	0.593819	0.304399	1.22183	0.805851	-0.0810793	-1.06647	1.23092	0.467499	0.238503	0.496698	-1.67691	0.270323	-1.55608	1.04921	-0.736522	-0.241456	0.405258	0.0506353	1.27601	0.954802	-1.17237	-1.11706	-0.678902	0.131485	0.501011	0.396827	-0.378391	0.431652	0.494656	0.160065	-0.241149
ILMN_1651354	SPP1	-0.619141	0.351455	0.492722	0.00610209	-0.903316	0.0649158	-2.84565	1.51791	0.196666	0.610339	-0.4809	-0.464633	-2.05059	-0.938219	0.693637	0.729889	0.455078	-0.928641	1.93297	-0.706757	1.0718	-0.433073	1.10078	-0.486164	-1.74577	0.366266	-0.227963	0.942155	-0.0810537	-0.154193	-0.53143	0.412129	0.378198	-0.344868	-0.19278	0.720618	-1.32723	0.0495806	0.177964	0.176893	1.19994
ILMN_1651358	HBE1	-2.04896	0.0578081	-0.497928	-1.13301	-0.0666857	0.138565	-2.71376	-1.56757	1.37736	0.554035	-0.38445	0.687903	-0.309211	0.0121683	0.231737	1.62756	0.189001	-0.779863	0.561327	0.886228	2.18514	0.599015	0.869332	-1.58908	0.150867	0.262229	0.958381	0.740436	0.0724779	0.311817	0.450397	-0.180679	-1.09653	-0.3067	0.680636	-0.673714	-1.55593	-0.0783232	-0.0603441	0.305615	0.140097
ILMN_1651364	PCBD2	0.485395	1.76776	0.688842	-0.790843	-0.454419	0.496265	-1.53904	0.751459	1.19641	1.27785	-0.747688	0.440815	-1.2549	-0.153167	-0.642108	0.710614	-0.734357	-2.80414	-1.26191	-0.423565	1.20499	0.573619	0.394009	0.229372	-0.684253	0.309341	0.151705	1.64289	0.372767	-0.262196	0.893824	0.76868	-0.328279	-0.0635338	-0.335051	-0.952751	-1.06277	-0.532421	0.632353	-0.635436	-1.11186
ILMN_1651378	AUP1	0.534068	-0.93291	-2.37968	-0.106289	0.0318412	-0.0649235	0.147749	-1.30862	-2.11099	0.79441	-0.126821	-0.0066564	1.55856	0.742061	0.0718216	-0.150046	1.37208	0.493082	0.230543	1.38915	0.680321	-0.129082	-0.975816	0.520062	0.830291	-1.55469	0.250128	-1.0991	-0.421165	-1.11435	-0.28529	1.91489	0.635256	0.964293	0.476915	1.91737	-0.0259633	-0.453924	-0.395657	-0.715675	-0.33849
ILMN_1651385	MFN2	-0.682909	-1.65624	0.974283	1.55588	-1.17766	0.0643674	1.16245	0.417207	-0.272488	-0.694612	-0.452162	-0.178872	0.488577	1.09645	1.20405	0.229619	-0.14886	0.0766557	1.18097	-0.286546	-1.2794	-0.0124672	1.82472	0.00969274	0.140559	0.711948	-0.264482	0.0299541	0.718545	-0.806068	-1.24448	1.1829	-1.53569	-1.80533	0.149223	0.758643	-0.645706	-1.11868	-0.719549	1.54503	1.08123
ILMN_1651403	LOC642161	0.0980277	-0.385912	-0.596308	-1.36423	-0.685156	0.602459	-1.59264	-0.0127147	0.0540764	0.772413	1.11553	0.84812	0.707746	0.504147	-0.111432	0.323886	-0.860865	-0.857894	1.3347	-1.01793	0.439042	-0.103537	-0.0567722	2.13253	-0.268182	-0.521954	0.654748	-0.738455	-0.391916	-0.285941	-0.38452	-0.308071	2.72541	-0.474353	-0.480756	-0.941594	-1.03226	-0.94439	2.6494	-0.580883	-0.648507
ILMN_1651405	BRD9	0.405909	-1.31544	-0.185537	-0.196426	1.63646	0.0841705	2.1832	0.781994	-0.712812	0.837159	0.0152783	-0.20843	0.556127	0.551575	-0.49454	-0.782039	0.547636	0.793541	-0.792144	0.890386	-1.5259	0.347435	-0.727527	0.864193	-0.356502	-0.707358	0.85171	-0.785238	-0.695346	-1.13644	0.867181	-0.188259	0.677752	1.03181	0.921906	0.868554	0.588873	0.335554	-0.770043	-1.16211	-0.826142
ILMN_1651429	SELM	-0.182697	0.942201	0.451446	-0.132659	0.619024	1.54147	-1.0963	0.842655	1.14632	1.03348	0.0886413	-0.936101	-1.22996	-0.931385	-1.62536	-0.659948	-0.284855	-0.581331	-1.01753	0.248712	-0.329231	-0.574356	1.38026	-0.72164	-1.12292	1.3168	0.209029	-0.887849	-0.100235	0.286852	1.22099	-0.0991241	1.60397	0.184725	-0.0997282	-1.15419	-1.95834	0.0959502	0.726527	-1.13099	0.824256
ILMN_1651433	DCK	0.21446	-0.381477	0.408411	1.80114	-0.467901	-1.63836	2.07302	-0.686551	-1.08279	-2.70826	1.96798	0.20815	0.017016	0.904666	0.244476	0.28517	-0.496678	0.839298	-0.0964199	0.160824	-1.53862	-0.144409	-1.60499	0.340105	0.42255	1.23571	-0.868084	-0.489297	0.0221582	0.927164	-0.259744	-1.09238	0.438681	0.537549	-1.23287	0.403141	0.587916	0.230423	0.905562	-0.246772	-0.112403
ILMN_1651438	ZFPM1	-0.9469	0.37793	0.515536	-0.623896	0.678611	0.374174	0.128446	-1.30909	-0.801502	-0.863735	1.57739	0.125977	-0.93561	0.381374	-0.270231	0.31332	0.861431	-1.07919	-0.45844	1.1317	0.608888	1.5901	-1.15374	2.46781	-0.340738	-0.262215	-0.0661444	-1.06271	-1.05996	-0.409334	1.46248	-1.06154	1.90263	1.12501	0.200201	-1.35582	-0.906234	0.937021	-0.977859	-0.125647	-0.903311
ILMN_1651490	CYP26A1	0.300072	1.89757	0.977984	-1.66864	0.692274	1.02647	-1.51236	1.26723	2.12582	1.01125	-0.273506	-0.271595	-0.511225	-2.12946	-0.836187	0.458601	-1.59689	-1.20355	-0.124203	-1.42486	0.884594	-0.188256	1.1785	-0.53578	0.0894837	-0.318036	0.279366	0.905125	0.793309	0.7717	0.44148	-0.544319	-0.652838	-0.564039	-0.0879778	-0.249645	-1.12997	-0.0243382	0.476752	-0.577745	-0.0627822
ILMN_1651496	HIST1H2BD	-0.789165	-1.16512	-0.392952	0.318865	-0.220383	-1.00463	-0.892224	0.704325	-0.0954978	0.903751	-0.967252	1.12152	-0.476908	-0.409	-0.831011	0.867772	0.199589	2.06748	3.26634	0.0181023	-0.163125	0.353562	-0.892235	-0.0920959	-0.176187	-0.64265	-0.51313	0.311616	0.0942008	0.547193	-0.283348	0.0373479	-0.708897	0.185008	0.474838	0.151019	0.86	-0.149249	-1.85366	1.67554	0.621125
ILMN_1651498	GADD45G	-1.08668	-0.0810123	0.465122	-1.28204	0.843817	1.30265	-0.388724	-0.90699	1.15012	-0.540932	-0.43528	-0.310291	0.218883	-0.998394	0.118168	0.629141	-2.06601	-0.136937	-0.0262887	0.547008	1.63925	0.550364	0.674573	-0.913329	-1.16532	0.358265	0.114933	1.0863	-0.196255	-0.0490864	1.34271	0.886146	0.53438	-0.198363	0.210818	-0.264928	-1.00135	-3.12745	-0.206529	-0.0365985	1.40073
ILMN_1651499	ERGIC1	1.53785	-0.549574	0.826382	-1.13695	1.58243	0.103188	-0.510531	0.28595	-1.12134	-0.0127691	-1.93901	-0.696433	1.60681	0.628649	2.14527	0.0600952	0.0749624	-0.673836	-0.743235	-0.119696	1.24192	-0.740338	1.1693	-0.68594	0.666347	-0.0922525	0.746821	-0.695858	-0.513549	-0.551098	1.21294	0.994522	-0.198406	-1.10719	-0.0710127	-0.401673	0.586558	-0.45363	-0.0269672	0.422943	-0.261521
ILMN_1651501	ABCD4	0.559421	0.376587	1.28633	-1.38408	0.52604	1.03005	-0.788022	-0.0870574	1.71606	0.0600996	-1.88735	0.173952	-0.0229421	-0.405305	0.0337219	0.411697	-0.675575	-2.59717	-0.209969	-0.263362	1.52677	-0.751996	1.11565	-0.983591	-0.379512	-0.0711576	1.33976	1.00075	1.52227	0.663946	-0.0124889	0.846382	-2.08524	-0.248812	0.545306	-0.81162	-1.06154	-0.63839	-0.0161406	0.0499058	-0.0234742
ILMN_1651504	FAM193A	0.780902	-1.71667	-0.757603	0.662691	-0.553215	-1.29164	0.814006	-0.950695	-0.311345	-1.42263	-0.972084	0.143728	1.44566	1.6004	1.16172	0.0665385	1.35615	1.1247	-0.0821652	-0.129816	1.65735	-0.118326	0.614341	-0.779337	-0.536657	0.106314	0.204031	-1.16696	0.597229	0.795491	1.07978	-0.185855	-0.867654	-0.158719	-0.85926	0.501331	1.26779	-0.171136	-0.155862	-0.672136	0.505596
ILMN_1651506	NCOA6IP	-0.649257	-1.28207	0.331571	-0.882292	-0.117318	0.313721	-1.17084	-0.572066	-0.680674	0.430929	-0.480499	1.10441	-0.896932	-1.15525	1.31128	1.18547	-0.90971	0.51759	1.16271	0.173444	2.72151	0.291701	1.32315	-0.853657	-0.86001	-0.217603	0.866323	-0.0376127	-0.0521011	-0.560406	1.26857	0.560702	-0.683408	-0.439028	1.87377	-0.162438	-1.41674	-1.5948	0.976892	-0.731057	0.447757
ILMN_1651507	LOC642732	-0.824733	-0.000287	1.0607	-1.02127	0.691446	1.2621	-2.13547	0.433358	1.47219	0.766413	-0.563158	0.147764	-0.41486	-1.67595	-0.547766	0.309587	0.094389	-0.453985	-0.617061	-0.765711	0.5249	-0.185507	0.665605	-1.10508	-0.0421182	1.32984	0.185231	-0.998703	1.06028	-0.359837	1.47609	-0.954748	0.858135	-1.10885	-0.361593	-0.352014	-2.05953	0.378981	0.655484	0.517643	0.400709
ILMN_1651513	SKIV2L2	0.152426	-0.134516	0.299136	0.612081	-0.419534	0.119655	1.14929	-1.46977	-0.645471	-2.42146	0.447378	0.265184	1.11573	0.789955	0.061676	1.00142	1.08505	1.05669	0.381935	0.420091	-1.26318	-0.0439718	-1.11398	-0.343921	0.274007	1.62384	-0.898556	-1.31984	-1.14809	0.262843	-0.0292677	-0.737799	0.87782	0.565401	0.576421	0.801352	1.05773	-0.0912918	0.530209	0.584147	-1.42707
ILMN_1651557	KDELC2	2.39809	-1.46874	0.768399	-0.0998555	0.590341	1.08651	0.554557	-0.452185	-0.580922	-0.312863	-1.40737	1.43595	0.492034	-0.0035924	-0.269667	0.385795	-0.57398	-1.59382	-0.538578	-0.0260095	-0.134894	-2.07492	-0.173136	0.160298	1.02911	0.639993	1.65633	-1.48614	-0.348501	-0.306206	0.678864	0.971943	0.990312	-1.34097	-1.44431	0.774026	1.16033	-0.0073605	0.353339	-0.324773	-0.908232
ILMN_1651610	LOC730525	-0.487982	1.4975	0.144462	-0.433907	-0.555302	0.16582	-2.46166	0.145649	1.7149	0.449603	-0.366845	0.0811736	0.563526	-0.215299	-0.197557	-0.0983531	-2.09003	0.481244	-0.383352	-0.914998	0.954643	0.542191	1.20246	-0.374041	0.705646	0.48359	1.03806	0.0991246	-0.292195	1.07171	-0.0088643	0.962426	-1.45604	-0.355536	0.266179	-1.7215	-0.985773	-0.381568	-0.428789	-1.44159	1.07451
ILMN_1651628	EXOC6	-0.164128	-0.753571	-0.849718	0.40363	-0.229739	0.367325	0.327653	0.307964	-0.727438	0.667989	0.90463	-0.432944	0.388109	0.786052	2.02824	-1.30679	0.589984	0.223453	1.79363	-0.294799	-1.37992	0.0341698	-0.747153	-0.354486	0.323628	-0.792547	-1.32735	0.934883	-1.0763	0.388795	-0.0577638	1.03287	-0.419372	-0.341664	-0.230634	0.373684	0.543249	0.0757239	-1.47791	2.47205	0.646124
ILMN_1651680	LOC649150	-0.422208	-0.98678	-0.415619	0.185582	-0.797163	-1.32133	0.0119922	-0.260829	-0.837048	-1.65608	1.35485	1.25142	0.445203	1.82082	1.30389	0.853291	0.143222	1.1904	0.564736	0.667443	-0.663227	0.758148	-1.22545	0.936035	0.160248	1.27235	0.697979	-0.150645	-0.104728	0.46093	-0.540669	-0.780483	0.776138	-0.1326	-1.40943	-0.332834	-1.42906	0.30908	1.43601	0.124072	-0.825091
ILMN_1651684	KIAA0586	0.00790391	0.031794	0.4089	-0.371307	0.403668	0.416076	-1.11091	1.41334	1.20029	-0.0877431	-0.0643105	-1.63082	0.141089	0.78388	-1.33769	-0.581707	0.0694217	-0.803582	-0.529714	-0.56777	1.1351	-0.248416	1.37652	-1.0485	-0.416664	2.46783	0.731766	0.488484	1.07544	-1.38772	1.59524	-0.888716	0.336306	0.724936	-1.06632	0.422642	-1.48742	-0.207811	0.230958	-1.61492	-1.08364
ILMN_1651692	STK10	0.962638	-0.74551	-0.469207	1.11776	-0.108508	-0.216578	1.13641	0.551032	-1.46492	1.12382	-0.290139	-0.464933	0.562038	1.04518	0.468745	-0.888713	1.60059	0.657015	0.595703	0.0685504	-1.5208	0.951602	0.174497	0.510431	0.0179369	0.770498	-0.0401808	0.587553	-0.387438	-1.15172	-0.332178	-0.657062	0.51538	-0.441395	-1.29625	0.845618	-0.420225	0.484988	-0.55221	0.89738	-0.477223
ILMN_1651699	EPS8	-0.206056	1.03121	0.78358	-0.911889	0.147455	1.78898	-2.10839	0.673663	2.14271	0.364014	0.0404197	-0.419503	-1.55703	-0.279927	-0.954432	0.907814	-1.97383	-1.4686	-0.221314	-0.818063	1.49496	-0.177151	-0.567384	0.137939	0.276719	-0.261142	0.822076	0.795718	0.94669	-0.821549	0.657169	1.04652	-0.556578	-1.28844	0.364283	-0.323697	-0.0516955	-0.784142	-0.161468	0.0752359	-0.129097
ILMN_1651705	CAT	0.451504	-0.381799	-1.06506	0.401173	-0.568528	1.27599	2.09278	-0.852814	0.0932456	-2.53653	0.83693	-0.166037	1.42176	-0.330589	-0.777359	-0.0693823	0.0467155	0.31095	0.878332	0.183283	-1.58252	0.386095	-1.85922	0.97588	-0.436472	-0.0045966	-1.06269	0.707154	-0.500325	-0.313652	1.39753	-1.34569	-1.40889	1.46002	0.337394	-0.0704993	0.507762	-0.495417	0.751389	-0.0584066	1.03263
ILMN_1651719	MBTPS1	1.19902	-0.104414	0.039305	1.09949	0.616545	-1.072	2.21823	1.01029	-0.911882	-1.70976	0.289348	-0.421831	0.680376	1.56911	0.35439	-0.301559	0.186108	0.981134	-1.2933	0.202475	-1.92267	-0.0892439	-0.937538	0.865666	-0.904567	-0.147147	1.24495	-0.325172	-0.518111	0.421203	-0.749375	0.0734139	0.224584	-0.0145437	0.0487073	0.0876563	1.0488	1.02067	-0.505619	-0.350747	-0.493586
ILMN_1651735	TGOLN2	0.865168	-0.947888	-0.943573	0.686516	0.743694	-0.418247	1.31278	-0.0805333	-1.79711	0.446083	0.498586	-0.0365282	0.472357	0.656513	0.906976	0.436836	1.10154	0.230065	0.398075	0.372045	-0.865074	0.27127	0.0705826	0.345023	0.78552	-1.13188	-0.652756	0.0728591	0.946325	-0.371228	-1.46763	0.265947	-0.517912	0.24772	-0.834199	0.907752	0.184892	0.369136	-0.770423	1.05867	0.220331
ILMN_1651752	CXORF21	-1.16971	0.181398	0.883167	-2.45807	0.768757	1.61258	-1.4279	0.199747	-0.0209492	1.77248	-0.185651	-0.0130805	-0.436437	-1.13299	-0.307983	0.618517	-0.83975	-0.740771	0.394467	0.730136	-0.0390249	-0.715247	0.464132	0.613306	2.19599	0.0962173	-0.153275	-0.158138	0.503361	-1.20783	-0.556745	-0.08455	2.05853	-0.560428	0.18596	-0.456227	-0.404029	-1.00178	-0.64628	0.759761	-0.932719
ILMN_1651767	MKL1	0.812429	-0.713422	-1.18969	0.345501	0.0235868	1.97864	1.03299	-0.888292	-0.449374	0.649521	-0.467639	0.531346	0.772603	0.321015	-0.460462	-0.517597	1.13597	0.239445	-0.260105	-0.427749	-0.0128281	0.426407	0.310223	1.48225	-1.19824	-1.95835	0.00728532	0.718939	-2.77438	-0.712049	0.279789	-0.407154	-0.740855	0.791858	0.503925	0.720518	1.05578	0.441351	-0.0580561	0.556803	0.553948
ILMN_1651769	ZFYVE16	1.3433	1.1311	0.550506	0.628705	-1.39082	0.146183	0.505107	0.155239	0.815951	1.05906	0.204106	-1.48948	-0.393097	0.0838221	-0.0966054	0.151892	-1.19335	-2.71388	1.00107	-0.745077	-0.0661763	0.668584	1.12802	-0.838395	0.0732299	-1.55323	-0.605417	0.631558	0.497626	0.797914	0.261965	0.00873088	-1.43922	-0.385358	-0.3455	-1.70548	-1.27634	0.631775	0.605208	1.57502	1.26931
ILMN_1651776	FHOD1	1.63028	-0.794024	-0.524443	0.711973	0.510682	-0.276913	0.664597	0.668985	-1.03144	0.962126	-0.0341482	-0.516575	0.866665	1.0417	1.16898	-0.486851	0.420725	0.394789	-0.001393	-0.392473	-1.13354	0.819559	0.802108	1.30642	-0.683376	-1.32751	-0.918702	-0.0851937	0.307038	-0.161124	0.319466	-0.595701	-0.879127	-0.218597	0.949199	0.224085	0.163129	0.594264	-1.41309	0.764657	0.0324943
ILMN_1651788	MAP3K11	-0.199104	-1.56761	-0.87605	-0.135483	0.517541	-0.0785514	-0.565681	-0.129353	0.0654384	1.4925	-0.0632953	0.202079	0.628428	-0.46828	1.03786	0.459522	0.94435	1.00669	1.40584	-0.0728498	-0.219007	0.479753	0.384269	0.32855	-1.45874	-0.253779	-1.36766	0.579248	0.447133	-1.27672	-1.60191	0.999347	-0.0418007	0.576846	0.153223	0.616753	0.989442	0.349384	-1.46508	0.938824	0.622918
ILMN_1651799	SLC38A2	1.31662	-1.47154	-0.239128	1.87775	-0.0328248	-0.625481	1.27589	-0.589901	-1.26612	-0.522938	-0.347589	0.658276	0.39716	0.889933	1.82822	0.280918	0.73971	0.843488	0.131683	-0.748976	-1.43164	-0.471807	-0.184649	0.139348	-0.0414238	-0.113375	0.120982	-0.646786	-0.385803	-0.524446	-1.21049	-0.769679	-0.361638	0.31431	1.30151	1.34675	1.43546	-0.0852775	0.410081	0.34476	-0.617832
ILMN_1651800	GSTM4	-1.86832	-3.18944	0.3708	0.0876115	-0.538128	0.360039	-1.9256	-0.125289	-0.317272	0.411771	0.073675	1.06217	-0.774437	0.368456	-0.554254	1.94287	0.697696	0.618467	0.659547	0.673226	1.06464	-1.14811	0.847432	-0.0189004	-0.958871	0.264262	0.521636	0.650595	-0.0006147	-1.15351	1.06044	0.220318	-0.973296	1.13239	0.955849	-0.683246	-0.291719	-0.51157	0.746324	-0.0406226	-0.618778
ILMN_1651819	GALNT11	1.20211	-0.877866	-0.0348131	0.805027	0.0247452	-0.609294	2.07547	0.872613	-1.96074	-0.644973	0.809069	-0.212535	0.812129	1.66996	0.449596	-0.714705	0.74098	0.783122	-0.323672	0.252097	-1.66343	0.234431	-0.951236	0.79098	0.275071	-0.0371284	0.463131	-0.967324	0.0520113	0.399064	-0.0789253	0.0515907	0.473392	-0.234109	-0.871128	0.821059	-0.580233	0.429557	0.175661	0.0866564	-0.532521
ILMN_1651826	BASP1	-0.441635	-0.986439	0.161335	0.418578	-1.04639	-0.528804	-0.455802	0.173311	-0.363826	1.01467	0.335799	-0.820178	0.0802647	0.873071	2.10026	-0.0037578	0.80225	-0.388879	2.13055	-0.862616	-0.522881	0.299249	0.64578	-0.314054	0.0745678	-0.412941	-0.808174	1.12532	0.451723	-0.269488	-1.94544	0.566504	-1.20341	-0.45552	-0.837637	0.0100786	-0.421508	0.493429	-1.13186	2.25262	1.88076
ILMN_1651828	CCT3	0.672908	-0.612922	0.375319	-0.319814	0.117544	-0.137116	-0.211269	0.465715	1.14214	-0.170263	-0.670747	1.0698	-1.4171	0.90784	-1.32364	-0.296106	0.427341	1.43591	0.182484	-0.402015	-1.0236	-0.958565	-1.5519	1.08317	-0.497602	1.06955	-0.164874	-0.801976	-2.16736	0.803417	1.00735	0.293744	1.91707	-0.97176	0.348057	1.80967	0.499373	-0.816843	1.38349	-0.998521	-1.28549
ILMN_1651832	EHD1	0.707066	-1.8485	0.289769	0.616053	1.1572	1.104	1.21739	-0.562969	-0.921593	1.06104	-0.0972147	-0.760401	0.501348	-0.0379919	1.33816	-1.00435	1.3255	-0.221064	0.427368	-0.250792	-1.73193	0.125184	0.0825723	0.829318	0.302829	-0.153704	-1.35609	0.928523	-1.75675	-0.603275	0.573374	0.285942	-0.338876	1.16984	0.00998386	0.577999	0.886681	-0.136129	-1.98283	0.572692	-0.0172887
ILMN_1651850	RPS16	0.272519	-1.27826	-0.79561	0.786276	0.479759	0.132488	-0.323624	-0.480311	0.263392	0.169714	1.20804	1.18596	0.312861	0.846255	0.510504	0.325853	0.483529	-0.0968866	0.462732	-0.314017	-0.739468	1.28682	-0.781703	0.556933	-0.655972	1.75897	1.2548	-1.17966	-1.4395	-1.07761	0.428185	-0.670374	1.05997	0.752537	-0.905259	-0.580715	-0.626804	1.33985	0.408797	-0.42701	-0.502248
ILMN_1651872	UBIAD1	0.126394	-0.532304	0.0341605	-1.09797	-0.263225	-0.0086001	-0.100285	0.0801442	0.389865	0.250077	0.632319	0.72073	-0.448956	0.065869	-0.620297	-0.334131	-0.323988	2.18844	-1.02686	1.72502	-1.64381	0.22087	-0.884761	0.0464795	1.93792	-0.669083	1.74005	0.212157	-0.221663	0.362564	-0.528418	0.993221	0.848002	0.318425	-0.647842	0.0203931	1.57177	-0.292809	-0.533792	-1.94934	-2.54415
ILMN_1651886	CWF19L1	0.994976	-1.3701	-0.575189	1.3373	1.23149	0.276037	2.14789	0.679274	-1.25409	0.0402157	0.725469	0.0401806	-0.058759	0.934389	0.204616	-1.17037	0.38592	0.404026	-0.897614	1.0856	-1.78611	-0.930521	0.176095	0.806695	-0.403736	0.455646	0.556553	-0.624574	-0.368105	-0.106055	-0.951811	0.35463	-0.30916	0.0745753	-0.115248	0.443042	1.09584	0.04474	-0.650528	0.573777	-0.121851
ILMN_1651899	LOC653314	0.0762918	-1.01906	-0.252537	0.503884	-0.0558485	-0.411437	0.186417	-0.442939	-1.06222	-0.644052	1.19975	1.26859	0.239352	1.55441	0.799133	0.0336366	1.09116	0.787361	0.517459	0.301518	-1.26633	-0.214753	-1.51733	1.09501	-0.0313226	1.61137	1.09561	-0.745207	-1.35078	-0.0664702	0.438781	-0.774108	0.388195	0.239263	-0.117198	-0.0414647	-0.426028	0.695961	1.16055	-0.289089	-1.15099
ILMN_1651936	SETD8	0.231459	-0.347163	-0.315783	-1.16802	1.55849	0.239259	2.09503	0.0408362	1.06623	0.717001	-0.36981	-0.640487	0.028621	-0.742324	-2.25714	0.0373233	1.61656	-1.32195	0.442268	-1.49749	-0.363669	1.48214	0.593718	-1.30061	0.354509	0.28907	0.208334	1.20316	-1.7702	0.960445	-0.366755	-0.445929	-0.677711	-0.555939	-0.0456984	-1.40842	1.13517	0.183432	-0.0503838	-0.325611	0.537281
ILMN_1651949	SCYL3	-1.86779	-1.1485	1.17611	-1.17353	-1.32255	-0.876671	-0.908102	-0.484598	0.932401	-1.30586	-0.590973	0.255091	0.459191	-0.0905037	1.18553	2.14949	1.34222	1.12626	0.688993	0.645192	0.898165	1.01625	-0.235717	-0.180792	-1.18229	0.895264	-0.0391914	-0.213366	-0.0004346	0.176922	1.13766	2.05399	-0.434174	-0.690345	-0.221032	-1.02856	-0.708078	-1.01067	0.439865	-0.234681	0.459383
ILMN_1651950	TPST1	0.104588	-1.0358	-2.06403	2.13287	-1.17175	0.884089	-1.06095	-0.821921	0.348352	1.44126	1.08195	-0.600505	0.319117	-1.26486	1.0253	0.270043	-0.601084	-0.689687	-0.244087	0.549325	1.41394	0.172853	1.72532	-0.48444	-0.64771	0.264698	0.507882	0.344162	1.1728	-0.877671	0.71375	0.11879	-1.34794	-0.356241	0.57379	0.169738	-1.99809	1.20472	0.0363631	-0.507881	-0.784899
ILMN_1651958	MGP	-0.702398	-0.327742	-0.0872553	-1.3468	-0.780573	0.721386	-1.75929	1.01105	1.91672	1.01637	-1.36098	-0.100148	0.178292	-0.708377	0.423609	0.395556	-0.673144	-1.0601	0.371781	-0.800491	2.27263	-0.27357	1.13777	-0.311619	-0.959019	0.321169	0.946357	1.49117	-0.0784608	0.485613	0.249432	1.06148	-1.49604	-0.786092	0.0467653	-1.59117	-0.0626999	0.469066	-0.0854233	-1.17437	0.609652
ILMN_1651964	ABCC5	2.19824	-1.62479	0.104255	1.08014	-0.17917	1.29611	-0.143034	-1.25865	-0.944894	-0.354324	-0.340558	-0.515267	1.10952	1.0143	0.972258	-0.650262	0.66119	0.765388	-0.760861	0.158689	-0.811805	0.135452	0.820519	0.200622	-0.370742	-1.13922	0.93592	-1.01941	-0.58492	0.567689	-0.572728	-0.603002	-1.01778	0.716314	0.350776	-0.0538734	-1.08594	2.2062	-1.27971	1.17753	0.616304
ILMN_1651987	C6ORF129	-0.753656	0.152279	-0.309236	-0.359154	0.472433	2.01097	-0.821644	0.639306	-0.456562	0.456104	1.24244	0.613138	-0.299904	-0.922288	-1.83493	-1.47001	0.248096	2.91465	0.283406	0.130579	-0.159309	-0.115559	0.893103	-0.0850836	-1.31857	1.27454	0.727112	0.737781	-0.169029	-0.418025	0.974845	-0.198493	1.32738	-0.341396	-0.519681	-0.424589	-0.453346	0.554519	-0.168504	-1.51435	-0.762648
ILMN_1652000	FAM156A	-0.43312	-0.0022813	0.483646	0.418073	-0.235276	-0.118307	-1.31729	1.54057	1.07008	0.927085	-1.47482	0.0152868	-1.01421	-0.74317	0.389794	0.995019	-0.776183	-2.89766	0.715396	-0.225684	0.67166	-1.42471	1.14917	-1.45092	-1.70349	0.461374	0.860766	0.965165	0.541925	-0.265964	0.71288	0.0551617	0.272153	0.322155	0.481849	-1.10614	-0.211669	-0.160266	0.544323	0.247208	-0.29097
ILMN_1652003	GNG10	0.104512	0.577189	-0.123388	-0.101856	-1.23017	-1.23374	-0.992899	0.21967	-1.09305	-0.499383	0.661273	-0.335716	-0.884219	1.76524	1.80603	0.578199	0.364929	-0.33627	2.26497	-0.45444	-0.425929	0.331593	-0.338448	-1.92463	2.45531	0.113216	-0.786001	0.359527	-0.553041	-0.164251	-1.14184	0.594677	-0.120013	0.042277	-0.910165	0.709209	0.540724	-1.40143	0.365342	1.54438	0.283557
ILMN_1652006	SMC1A	0.483389	0.447875	0.357068	0.00178798	0.220262	1.01815	-1.47447	-0.0459662	2.44764	2.03484	-0.11157	-1.1653	-0.220356	0.576313	-0.695225	-0.372409	-1.70612	-1.58308	-0.424669	-1.56414	0.82482	0.508697	1.39077	-0.968284	-1.92898	-0.530012	0.497342	0.258826	0.845283	0.232175	0.235369	-0.485115	0.615705	0.0793376	1.22436	0.0576271	-0.0127933	-0.50466	-0.909797	-1.13468	0.528826
ILMN_1652008	C15ORF23	-0.68377	0.788447	1.03901	-0.172781	-1.15721	0.978128	0.135394	0.280042	1.29356	2.13329	-0.695748	-0.463479	-1.37483	-1.52947	-0.459316	0.348859	-0.12454	-1.44972	-0.85759	-0.663419	1.15677	1.00135	0.0669579	-0.92594	-0.111728	-0.0051148	-1.01972	0.618132	0.883033	0.993952	1.09089	1.69249	0.238778	-1.91577	-0.716012	-0.998374	0.612241	-0.457195	-0.68713	-0.740848	0.379998
ILMN_1652024	CSNK1G3	-0.318835	-1.70788	1.74423	0.125937	0.591093	-0.803533	0.224098	0.10116	-1.94249	-2.27765	-0.358544	0.0497119	-0.0219541	2.77195	-0.0902601	-0.0259245	0.0893386	0.194529	0.414782	0.953513	1.01504	-0.854312	-0.581598	-0.131154	0.37695	0.507403	0.787142	-0.760426	0.343283	0.951132	0.127472	-1.33929	-0.501691	-0.920032	-0.138576	0.394603	0.89584	-1.08285	0.56797	1.77149	-0.413363
ILMN_1652065	KCNMB1	-1.09391	0.490907	-1.02107	-0.560773	1.49282	0.466178	-0.849661	0.825556	0.482355	0.540308	-1.98622	0.240405	-0.982387	-1.45471	-1.2953	0.437786	-0.0778975	0.601574	0.207203	1.84338	1.23038	-0.908739	0.314324	1.07074	0.71736	-1.64483	-0.968673	-0.921016	0.439152	-0.34695	-0.244225	1.6068	-0.240874	-0.692515	0.759309	-0.0054558	-0.580349	0.516987	-1.39571	1.73926	0.785399
ILMN_1652073	LOC653658	0.0899042	-0.6988	-0.220682	0.520421	-0.113289	-0.419199	0.175824	-0.692483	-1.50167	-1.61625	0.285241	0.869737	0.515925	1.41003	0.622798	0.248849	0.843036	0.942833	1.2717	-0.105419	0.026659	0.224041	-1.60754	0.749806	0.323726	1.03883	0.675276	-1.3085	-1.33647	-0.346209	0.212509	-0.848344	1.68856	-0.0712779	0.299822	1.01217	0.192851	-0.285462	1.79841	-0.777914	-1.63428
ILMN_1652082	ELF4	0.15513	-1.77501	-1.00286	-0.491152	0.80531	0.403875	1.27866	0.62966	-0.411	0.972472	-0.0563001	0.209805	-0.497856	0.335013	0.638408	-0.4869	1.2172	0.657908	0.434171	1.20468	-1.21939	0.868807	-0.297424	0.107705	0.322849	-0.92458	-1.52595	0.0427001	-0.486781	-0.205097	-1.12157	1.51146	0.598438	0.34827	-1.08958	0.348781	1.15796	-0.338724	-1.28656	1.58162	0.387687
ILMN_1652085	MPHOSPH10	0.640083	-0.48163	-0.451232	0.987422	-0.150798	-1.14553	1.444	0.385217	-1.59176	-0.999386	2.0027	0.92898	0.772154	0.941293	-0.151029	-0.176663	0.837816	0.986396	-1.16198	-0.20954	-2.18859	-0.315508	-1.59449	0.395874	-0.181598	0.997025	0.259021	-1.95283	0.537551	0.711323	-0.188198	-0.517837	1.29492	0.0617255	-0.804172	1.30153	0.904246	0.360059	-0.480691	-0.318379	-0.469562
ILMN_1652123	HMGN1	0.407131	-0.113662	0.0764487	1.01548	-0.687896	-1.73359	2.30258	-1.22022	-1.12856	-2.7189	0.564814	0.509641	0.729375	1.29277	0.606878	-0.0227374	0.187215	1.80189	0.10591	0.519189	-0.972631	-0.164747	-1.53785	0.149677	0.608775	0.3681	0.0909423	-0.127384	0.291357	0.780592	-0.449332	-0.342215	0.353158	1.15645	-0.827241	-0.780962	0.706554	0.0372561	0.933993	-0.551928	-0.695194
ILMN_1652128	LMBRD1	-0.404662	-0.726228	-0.0944819	1.05003	-1.09399	-1.12716	0.669998	-0.326295	-1.03441	-0.128464	0.383731	-0.1363	-0.0940708	0.610079	1.71712	0.270744	1.49722	1.38287	1.52075	0.602858	-1.03396	0.473906	-0.121452	-0.337833	-0.036929	-0.101594	-0.853197	0.311183	1.22905	0.337473	-1.62129	-0.54536	-0.661012	0.54	-0.741385	0.545902	-0.10864	-0.0022788	-0.224108	1.19908	0.718484
ILMN_1652147	MRPL43	-0.386517	1.26025	0.00273852	-0.719615	1.19459	0.246894	-2.37671	-0.302369	1.70859	0.704615	-0.0500186	0.483728	-0.865068	-0.981127	-1.64627	1.84828	0.571418	-2.02923	-0.281775	-0.858253	1.06351	0.566666	1.10301	0.473307	-0.247071	-0.677912	0.717495	0.0573767	0.642433	0.345151	0.526112	-1.38903	-1.25697	0.27872	1.00867	-0.879623	-0.710429	-0.266205	-0.163972	0.0824209	-0.210154
ILMN_1652161	PNKD	-3.16615	-0.367761	0.666321	-1.7087	0.376691	0.0301948	0.130373	-0.0835424	1.3179	0.212345	-1.32544	0.270159	0.281236	-0.92408	-0.644556	1.17195	0.588742	-0.771965	0.806609	0.182852	2.44399	-1.27124	1.15485	-1.21466	-0.48421	0.277548	0.815128	1.60075	0.818634	-0.630351	0.608043	0.66135	-0.278531	-0.231894	-0.10231	-0.988244	-0.131029	-0.297226	-0.0023925	-0.101156	-0.203066
ILMN_1652163	DVL2	-0.585982	-2.90485	-0.770135	-1.85668	-0.495065	0.0459078	0.167429	-0.374745	-0.511861	0.516205	-0.128405	1.63164	0.37855	0.666717	-0.369853	0.969583	1.31432	-0.167472	0.301934	0.348389	2.47446	0.461109	0.835688	-1.11103	-0.781338	0.895085	0.131927	-0.811002	0.601906	0.10228	1.49142	0.865424	-1.34586	0.107849	0.815489	0.153442	-0.80916	-0.601813	-1.10401	-0.100572	0.203161
ILMN_1652164	LOC729196	0.0254216	0.966551	1.83378	-0.706138	0.792946	1.03735	-2.07545	-0.0412459	1.38224	1.13425	-0.684702	-2.14326	-0.893391	-1.53801	-1.05868	-0.0726461	-0.280065	-0.716983	0.747647	0.0683303	0.260877	-0.0500702	0.489323	0.890581	-0.727788	0.409765	0.420537	0.821843	0.594202	-0.478483	-0.0365477	0.796593	0.217313	-1.69974	-0.390614	-0.9824	-0.336385	-0.857356	-0.50574	0.167565	1.2574
ILMN_1652185	IL4R	0.315521	-1.46328	-0.219235	-0.246852	-0.0513251	-0.376966	0.10922	-0.497831	-0.81402	0.561572	-0.11991	0.0370369	1.09696	1.35893	1.18453	0.0253924	1.11087	0.427269	2.08656	-0.936448	-0.654692	-0.699534	1.27118	0.181868	-0.349737	-0.67041	0.940706	0.519754	-0.137632	-0.949609	-1.01648	0.954288	-0.791946	-0.354481	1.04076	-0.510497	-0.707068	-0.170923	-1.12072	2.06072	0.50977
ILMN_1652198	CCM2	-0.695949	-0.572649	-0.330037	0.992376	-2.8864	-0.551339	-0.197667	-1.15802	-1.40376	-0.160653	0.825999	-0.0844662	0.692345	1.51891	1.92401	0.918628	0.339696	1.26621	0.579054	0.977263	0.16317	-0.330589	-1.16102	0.985822	0.371494	0.392891	-0.723208	-0.0289059	0.287786	1.22795	-0.559834	-0.425759	-0.219037	0.587202	-0.627942	-0.577682	-0.48646	-0.758999	1.34503	0.515499	0.185768
ILMN_1652199	LOC642113	-0.811294	1.21185	0.361254	-0.37287	-0.0232768	-1.49983	0.533645	0.0818495	0.313675	-0.415626	-0.258027	0.771468	0.378823	-0.966259	0.0894626	1.8532	-1.13571	1.96128	-0.674334	0.247746	-1.05519	-0.502567	1.61958	-0.709213	-0.494315	-0.335849	0.575617	0.317508	-0.365434	-0.191523	0.703628	0.590206	0.182411	-0.121103	2.27078	-2.19576	1.82876	-0.330549	-0.791223	-1.25284	-0.798102
ILMN_1652207	COX4I1	-0.237744	-0.350546	-0.657725	1.69213	1.3277	1.02591	0.172312	0.207327	-0.97567	0.555483	0.784796	0.259846	-0.934001	0.051334	0.179781	-0.666408	1.04322	0.798732	0.320506	0.148944	-1.1123	1.48023	-1.31486	1.84496	-0.412166	0.555406	-0.25047	-0.375832	-0.561457	0.330937	-1.39973	-0.846427	0.108184	0.807412	-0.0485262	0.143286	-0.650095	0.164783	0.478749	-0.56389	0.509511
ILMN_1652209	LOC731432	0.0650735	2.1478	0.410746	-1.549	0.618336	1.39898	-1.34295	0.657574	1.15885	-0.360028	0.726485	-0.552699	-1.21357	-1.85917	-0.668923	0.243153	-0.865744	-1.08149	-0.633292	-0.977689	1.7641	0.216356	1.04334	-1.10991	0.244748	0.605356	0.304206	-0.0212944	0.727264	-0.931438	0.576918	0.634069	-0.895346	-0.594695	0.561117	-0.263476	-1.24771	-0.92184	0.48737	0.0983215	0.486644
ILMN_1652215	LOC644310	0.200992	1.17429	0.197441	-0.0326014	0.294813	-0.468814	-1.39358	-0.46036	1.56061	1.45455	-0.969587	0.373843	-0.249975	0.215627	-1.14481	0.0866735	-1.31999	-1.02546	-0.561302	-1.78147	1.28419	-1.58243	0.443051	-0.678074	1.96303	-0.342826	-0.285804	-0.138672	-0.302268	-1.00623	0.222109	0.735669	0.169293	0.231096	-0.0289585	0.00700061	1.22023	-1.08893	1.10534	0.125149	-0.767771
ILMN_1652223	WDR91	0.975353	1.94881	0.737144	1.15684	0.840406	0.0437755	-1.43357	-0.666614	0.71161	2.37323	0.632114	-1.72535	-0.477187	-1.3807	-0.868512	0.169808	-0.704065	-0.53028	-1.12895	-0.851769	-0.128007	0.254995	0.299948	-0.412191	-0.594373	-0.924161	1.1456	0.960629	-0.193758	-0.572493	0.51352	1.20995	-1.98093	0.38286	1.30695	-0.396076	-0.944682	0.0438784	-0.849706	0.102386	0.647658
ILMN_1652230	LOC647361	1.18884	-0.130249	0.284169	0.426042	0.377683	0.857235	-0.585122	1.06949	-0.264839	-0.795522	1.0555	0.0541004	-0.569298	0.335538	0.580427	0.0505753	-0.589526	-0.0478802	0.907071	-2.24444	-1.29312	0.307996	-1.99441	1.12776	0.704085	0.822519	-1.01664	0.396233	-0.548284	-1.38927	0.0376403	-1.02375	1.97336	0.782736	-1.70731	0.701842	0.977726	0.463353	1.29515	-1.42745	-0.483278
ILMN_1652237	CBR3	-1.02572	0.628647	1.07076	-0.22516	2.11746	1.13764	-2.09545	-0.251794	1.25996	0.455352	0.104545	-1.20226	-1.15373	0.283274	0.158186	-0.642119	0.266751	-0.828589	-0.944863	-0.289842	0.73593	-1.12519	0.352635	0.504807	-1.33465	-0.517389	0.554779	2.58394	-1.05976	1.32366	0.71097	0.167965	-0.566001	-0.810135	0.515754	-1.31401	0.167476	0.93772	-0.0126321	-0.591457	-0.488487
ILMN_1652277	SECTM1	0.333433	0.0378385	1.11619	-1.72116	-1.29794	0.164902	-2.39071	1.39439	1.39806	1.09695	-0.129877	-0.120471	-0.744779	-0.537054	-0.115039	0.632975	-1.62283	-0.984581	0.129757	-0.848207	2.20235	0.358947	0.928608	-0.0623301	-0.233422	0.539273	0.89019	0.525906	0.440732	-0.21875	0.558375	0.99382	-0.783961	-1.06747	-0.514303	-0.967966	-0.452982	-0.675866	-0.0951157	0.0876288	-0.251315
ILMN_1652280	FBXO32	0.884244	1.10516	1.18373	0.271796	0.381816	1.07971	-0.961139	0.801355	0.611942	-0.55025	0.034472	-0.840632	-1.28257	-1.22679	-0.563579	0.269686	-1.18931	-2.80144	-0.173087	0.355942	0.208331	0.633205	1.38715	-0.622127	-0.637852	-0.0241359	0.579226	-1.61502	-0.155834	0.593822	-0.113688	-0.6642	0.938912	0.168796	-0.238648	0.0813596	-0.694674	0.957992	0.544752	-1.63234	0.513312
ILMN_1652287	NOG	0.687626	0.946589	0.813091	-0.653802	1.34282	0.595197	-2.6221	0.085944	2.12571	0.666796	-1.40441	0.587602	-0.811664	-1.2795	-0.112327	1.34666	-1.39191	-0.94155	-0.595764	-1.40142	1.13888	0.277378	1.01515	-0.583629	0.046369	-0.0958089	0.642588	0.283957	0.323394	0.363222	0.885155	0.563661	-0.284146	-0.587873	-0.978994	-1.05973	-0.249969	0.0928828	-1.04918	-0.761598	1.15716
ILMN_1652306	MEGF10	0.161333	0.596799	0.0418622	-0.467024	0.477733	1.03878	-1.06798	-0.633785	0.669408	0.595215	-0.0364575	-1.01287	0.31707	-1.82359	-0.5183	0.911898	-0.138919	-2.51503	0.179355	-0.121796	1.2279	0.537291	0.854334	-2.43599	-0.853762	-0.812698	1.45624	0.00084854	1.05005	0.623529	0.556832	0.855387	-0.43344	-1.01276	0.117612	-0.283751	-0.17854	-0.857514	0.23002	-0.575713	1.16202
ILMN_1652309	TTC8	-0.618761	0.552964	0.393794	-2.00891	-1.07436	1.98289	-0.0618993	0.229604	2.19295	1.28402	-1.25477	0.132432	-0.0395771	0.0806337	-0.596658	0.160377	-0.0031468	-2.21984	-0.712316	-1.03491	2.10107	-0.427347	0.967779	-1.28981	0.353185	0.466502	0.670483	-0.0175943	-0.200786	0.159174	1.30669	0.390111	-1.18949	0.259054	-0.0103804	-0.0438273	0.0290911	-0.87384	-0.408116	-0.915383	0.774503
ILMN_1652331	KCTD5	0.398255	0.124278	3.38111	-0.736323	-0.0532951	-0.231319	0.487086	-0.585364	0.517339	-0.136982	-0.249247	-0.172646	-0.28978	-1.17291	-0.437078	0.412087	-2.1832	0.0711467	-0.190976	-0.0125654	0.167214	-0.242744	-0.730271	2.21781	0.49587	2.25119	-0.351521	1.19629	0.365533	-1.34926	0.0259236	0.356269	-0.915909	-0.601729	-1.37319	-0.196293	-0.636156	-0.286342	-0.35008	-0.237538	0.362141
ILMN_1652333	FN3KRP	0.134965	-0.691488	1.65649	-1.26316	-1.20718	-0.0899175	2.92631	0.724797	-1.4984	1.20368	-0.0149623	1.23158	-0.424644	0.560162	-1.09658	0.0835451	0.350972	0.663804	-0.790471	-0.348816	-0.726014	1.19256	-1.4906	-0.856518	-1.4603	1.17469	0.16033	0.148382	1.33749	-0.763798	-0.313806	-0.0017123	0.438699	-0.759445	0.216151	0.607842	-0.75964	0.175762	-0.0737591	0.19342	0.834259
ILMN_1652357	PDHX	0.62458	1.05195	0.312971	0.43402	-0.058958	-0.618771	0.403598	0.951353	1.51208	-0.31329	0.719564	-0.646483	-1.18785	-0.296772	-2.10495	-0.129538	-0.570328	-0.134273	-0.411748	1.53713	-1.83149	0.255032	1.54132	0.209898	-0.216607	0.860994	-1.45262	-0.278969	-1.6126	1.15634	1.51281	-0.498791	-0.47625	-1.00599	-0.0303956	0.636474	1.4382	-1.61403	0.770225	-0.341711	-0.853324
ILMN_1652371	KIAA1324L	0.835626	0.0802418	0.830752	-1.24036	0.494532	-0.0952308	-1.53067	-0.925043	0.228576	-0.837603	-1.51377	0.827943	0.410158	0.925854	-0.0174351	0.87011	-0.185143	-1.93447	0.717369	-0.515849	1.25487	-0.112685	1.03497	-2.47918	0.291213	1.41399	0.283155	0.240289	0.0432349	0.365051	0.91315	0.348371	-1.17122	0.209919	0.435551	-0.243323	-2.36347	-0.674354	0.373828	0.895109	0.196397
ILMN_1652378	IPO7	-0.854893	0.233204	0.978588	-0.372273	-0.110259	-0.889602	-0.626918	1.40599	0.407543	0.51173	-2.07239	-0.945185	-0.591023	-0.784013	0.45762	1.28748	-0.163589	-0.893087	0.936596	-0.373091	1.15311	-1.9733	1.43591	-1.70342	0.355109	0.750152	0.0550934	0.0255945	0.350602	-0.595563	0.920272	0.941326	-1.22419	0.478767	0.678597	0.653975	-0.734424	-1.66402	-0.588172	0.245596	1.5921
ILMN_1652379	SUCLG2	-0.374901	-1.28949	0.122647	0.05303	0.0848049	-0.556492	0.221484	-1.14057	-1.07578	-0.697874	0.934075	1.17514	0.14709	0.44699	0.63102	0.322601	1.29886	0.824695	0.171479	0.229225	0.0966638	-0.712394	-0.674935	-0.301155	2.03143	2.29142	0.926554	-1.89693	-0.686005	-0.163236	-0.690811	-1.05312	0.600059	-0.051636	0.243766	0.4438	1.06285	0.122081	1.03812	-0.0860665	-2.44381
ILMN_1652381	SIGLEC5	-0.956332	0.219423	1.25893	-0.865509	0.793164	0.0804367	-3.51924	1.01681	1.44116	0.85464	0.249862	-0.795364	0.152511	-0.15185	0.190363	1.50637	-0.659581	-1.4628	0.123379	-1.03947	1.1097	0.151128	0.333114	0.216114	-0.129725	0.0588955	0.351646	0.97822	1.21638	0.17717	0.681932	-1.02311	-0.804621	-1.13457	-1.57185	-0.704506	-0.517645	0.270244	-0.0360921	0.872017	0.615271
ILMN_1652394	RAB2A	-0.778976	-1.64602	-0.769498	1.0296	-0.9297	-1.16918	0.0314017	-0.143137	-1.37751	-1.10431	0.509448	0.792235	0.095749	1.2678	2.67144	0.637084	0.464011	0.895025	1.82695	0.784062	-0.278629	0.291492	-0.0786447	-0.459896	-0.22456	-0.196733	-1.16548	-0.0011051	0.596736	-0.72511	-0.806858	-0.0731395	-0.55325	0.653887	0.316535	0.430338	0.27136	0.149507	0.383174	1.05672	0.135026
ILMN_1652407	ZMYND8	0.603207	-0.160947	0.496096	0.716272	-0.371085	0.100881	2.59657	0.15182	-0.0177999	-1.65875	-0.944094	0.548941	0.524947	-0.393916	0.822277	-0.328346	0.672059	-1.14235	-2.51292	0.307594	-0.367772	0.858287	1.05391	-0.0270774	0.0667304	-0.760498	1.64386	-1.36364	-0.932862	0.66465	-0.303963	0.466864	-0.181061	-1.07737	-1.12566	-1.48107	-0.0586667	-0.193892	1.44877	1.39033	-0.087642
ILMN_1652412	PHKB	-2.60731	-1.47592	-0.303463	-0.202208	-1.82484	-0.836764	-0.789185	0.138257	-0.538871	-1.57633	-0.3439	0.314211	0.85511	0.984419	1.03575	1.82723	0.770399	1.63484	0.115412	0.74893	1.94169	-1.07638	0.220573	-1.01702	-0.399812	0.423947	0.721435	-0.245183	0.846099	0.726701	0.302932	0.230799	-0.621772	0.131322	0.275492	-0.63272	-0.261868	-1.33574	0.889245	0.603521	0.218426
ILMN_1652417	DC36	-1.05426	-0.0105933	0.379991	1.10102	-0.285294	0.599675	-3.15564	0.753434	2.08318	0.883766	-1.33687	-0.244134	-0.854028	-0.375095	-0.66136	1.07542	-0.696979	-0.0162236	-0.0385675	0.589107	-0.367467	0.494533	0.73531	-0.830998	1.00789	0.260882	0.353725	-1.23031	0.221901	1.07168	0.979182	-0.235946	-1.04354	-0.954689	0.518627	-1.28829	0.810791	-1.12139	0.132551	-0.276242	0.394343
ILMN_1652431	CA1	-0.610132	-0.490634	-0.453093	-1.2884	-0.824475	0.310357	-0.35254	0.19791	0.301755	0.346757	-1.27074	0.205163	0.140383	0.558664	0.974933	0.378406	-0.655787	-1.44952	-0.215518	2.9373	1.28702	0.576968	0.298923	-1.1033	-0.806839	-0.307835	1.06633	0.635114	-0.22316	0.57867	1.14155	-0.292251	-1.68495	-0.343276	1.37061	-0.396476	-1.33526	-0.887991	-0.410747	2.42923	-0.305304
ILMN_1652434	MTHFD2L	-0.427521	2.45406	-0.406531	-0.616418	0.743662	0.365259	-0.391425	0.93608	2.19437	1.16994	0.284156	-0.22799	-0.75883	-1.90991	-1.92476	-0.376992	-1.65214	-0.535026	-0.132935	-1.41866	1.03271	0.420582	-0.203535	0.550739	-0.46772	0.0227674	0.34387	0.618151	1.26621	-0.327082	-0.0656408	0.416359	0.223836	-0.503432	0.474483	-1.0706	0.0525703	0.0794203	-1.53745	-0.505555	0.212025
ILMN_1652459	LOC654161	-0.0620664	0.488662	0.623718	0.185821	0.342525	0.6461	-1.03532	0.377555	-0.823439	0.396641	-0.652533	-0.838282	-0.355831	-1.19415	-0.555836	0.710988	-0.925924	-0.833829	0.832867	-0.195597	1.50214	1.67861	0.798897	1.4279	-0.238135	-1.79232	-0.0434884	2.08448	-1.17554	0.482183	-1.27912	0.494179	-1.1994	-0.777405	0.432726	-0.667022	-2.26308	0.979487	0.539773	0.432511	0.0847626
ILMN_1652486	THAP7	0.501031	1.41246	1.6791	-1.62115	0.217539	0.937155	-1.11825	-0.963697	0.759945	0.0143082	0.134344	0.381519	-0.9842	-0.146569	0.461226	-0.543362	-0.344429	-0.670698	-1.75301	-0.0199676	0.249153	0.0448969	2.02588	-0.441966	-1.1225	1.18251	-0.183391	0.570317	1.47221	-0.681517	0.560199	0.486445	1.40034	-0.31066	0.124757	-1.78435	-0.925166	-0.0041763	0.0838562	-1.75312	-0.744574
ILMN_1652487	RIOK1	-0.487407	1.47968	1.13868	0.185886	0.588997	1.20144	-2.79952	-0.696057	-0.344084	0.887773	0.878739	0.27839	-0.317135	-1.16602	-0.527879	0.770092	-1.00401	-1.9027	0.330343	-0.312601	0.213548	-0.526052	0.883362	-0.296506	0.244999	0.953817	0.812156	1.48413	0.654501	0.564682	-0.439381	0.0513919	0.65066	0.358319	-1.72154	-1.21572	-1.29242	-0.849192	-0.408167	0.28316	-0.192208
ILMN_1652490	MANSC1	0.0327742	0.26515	0.603182	1.12503	-0.887774	0.734597	-1.47194	0.680513	0.406585	0.338755	-0.556499	-1.08734	-0.573378	-0.157178	1.19604	0.0936476	-0.0768538	-1.98196	0.993144	-0.756203	0.381804	1.48093	0.686082	-0.843073	-0.319822	-0.676589	-0.680551	1.44221	0.925561	0.542818	-1.68116	0.117838	-2.29295	-0.858785	-0.861202	0.386035	-0.134355	0.182032	-0.761944	1.49478	1.85215
ILMN_1652505	APEX2	-0.842892	-1.74836	-0.540355	0.252225	0.442992	-0.372459	0.384191	-1.50765	-0.342821	-0.300346	0.485566	1.02002	0.613977	0.714563	-0.984291	0.800301	0.795282	1.64206	0.655738	1.33053	-0.0918947	-0.150238	-1.28846	1.57476	0.172897	0.380856	-1.40249	-1.9074	-1.33334	-0.344749	-0.190554	0.0343099	0.618715	1.13594	-0.415076	0.370029	1.60317	0.184396	0.443134	0.155212	0.358885
ILMN_1652512	C2CD2	2.15094	-0.763707	1.38869	-0.127242	1.85306	0.468775	-0.806885	-0.0550204	-0.530971	0.903336	-1.26306	-0.367557	0.154174	-1.32667	-0.571079	0.564551	-0.366249	-0.566741	-1.88093	1.05218	0.812919	-0.500594	0.993728	1.33525	-1.60883	-0.624197	1.04524	0.278874	1.52834	0.472743	-0.617992	0.341591	0.421951	-0.364926	-0.0198751	-0.539444	0.597116	-0.994022	-0.154755	0.33073	-1.92093
ILMN_1652521	MTMR9	0.890489	-0.95556	-0.093811	0.823561	1.68948	1.35318	1.83621	-0.324917	-0.899279	-0.303576	-0.311504	-0.167428	0.777244	1.49197	-0.145192	-2.13093	0.0251228	-0.20453	-0.678338	1.50293	-1.56119	-1.39789	-0.832055	0.0264795	-0.322023	-0.902214	0.58963	-0.724949	0.670839	0.739816	0.297434	-0.201078	0.733809	0.536458	0.196977	0.804292	-0.383068	-0.197546	0.350909	0.559215	-0.545038
ILMN_1652525	FAM125B	2.31855	-0.278901	-1.03349	-1.37462	-0.16	-0.0153218	0.0848978	0.953257	-1.06944	1.3086	-0.932912	-0.596423	-0.884515	0.390854	1.02655	-0.668279	2.01926	-0.941304	-0.717036	0.926197	0.259626	-1.76932	0.406872	-0.347855	0.124936	0.0957566	0.362004	-0.999027	0.307863	-1.56166	-0.199684	-0.417365	1.57088	1.15697	-0.307907	0.482823	1.96519	0.152487	-0.196335	0.147731	-0.974369
ILMN_1652533	DKFZP434K191	0.960357	1.046	1.74688	0.827854	1.86492	-0.25826	-0.911687	0.18488	-0.136291	-0.784826	-1.41518	-0.642497	0.510657	0.17536	1.34017	0.0917638	-0.788921	-1.35461	-0.812093	-0.634927	-0.0098282	-0.619021	2.05844	-0.86123	1.02305	1.1965	1.19424	-0.0865981	-0.369412	-1.8826	1.14721	0.432283	-0.287704	0.248582	-0.544951	-1.59543	-0.691556	-0.134906	0.794616	-0.314746	-0.706782
ILMN_1652540	RELL2	1.53515	2.03818	-0.816227	-0.352515	0.434514	-0.758577	-1.10722	0.63883	1.22464	-0.188709	-0.111755	0.229228	0.0594857	-0.58223	1.13261	-0.88078	0.284906	-1.43058	-1.33484	-1.56404	-0.0750311	-0.488114	0.80568	-0.730833	0.882325	0.137234	1.33506	-0.794265	0.313492	0.336462	-0.526812	2.58662	-0.475377	-0.643206	0.227974	-0.407667	-1.25761	0.477382	0.117966	-1.00299	-0.893335
ILMN_1652580	POLD1	-1.23487	-1.73371	-0.556144	-0.822799	0.195452	1.16325	-2.54994	-1.46522	0.408467	0.678054	-0.984185	1.51167	1.40693	0.222295	0.456876	0.123186	0.209688	0.650604	0.511	-0.229231	2.16852	0.357668	0.660524	0.0605741	0.113799	0.478811	0.637514	0.327104	-1.8719	-1.37196	-0.0638436	0.57201	-0.872518	1.09098	0.725317	-1.15984	0.17668	0.0279729	0.608628	0.208996	-0.70652
ILMN_1652594	ACTR5	-1.72181	-1.26766	-0.910969	0.267369	0.0367874	-0.0935037	-1.37963	0.646055	-0.351035	-1.01617	-0.917305	1.17632	0.613007	0.909959	0.043354	0.781307	-0.0708361	0.20071	1.41782	0.580785	1.09831	-0.812612	2.34917	-0.466771	-0.753345	0.308911	1.66079	0.173963	0.176537	-0.828875	1.47558	-0.0202632	-1.27242	0.245355	0.941048	-0.377878	0.410209	-1.52776	-0.139566	-2.04294	0.50086
ILMN_1652604	GGT1	0.651815	0.840969	-0.264173	-1.0879	0.526597	0.580249	-1.93348	0.44119	0.514428	0.0942008	-0.2287	-1.25561	-0.637029	-0.404146	-0.0389475	-0.372005	-0.537784	-1.76915	1.46004	-0.0609882	2.1828	0.959095	1.68998	-0.762502	-1.06214	-0.679729	0.519892	1.47655	0.129419	0.235678	0.44803	0.501421	-1.5539	-0.316906	0.381851	0.00386839	-1.80234	-1.17028	0.273186	-0.310764	1.03958
ILMN_1652609	RGNEF	-0.199628	-1.37412	0.652904	-0.754811	1.01056	1.2586	-0.871505	0.526212	1.65733	-0.045509	-0.298166	-0.438329	-0.421577	-1.7713	-0.384802	1.40283	-2.79928	-1.12718	0.680895	-0.293388	2.00477	0.571437	0.992257	-1.04553	0.42018	-0.0495545	0.181563	0.619324	-0.262019	-0.309532	0.886223	-0.172123	-0.968314	-1.38524	0.439807	0.0148037	-0.0619695	0.0635204	0.698786	-0.486588	-0.147032
ILMN_1652631	GLIPR2	0.210984	-1.36409	-0.559755	1.27261	0.781608	0.61263	0.936783	-0.0119328	-0.933747	1.37332	0.281923	-0.460724	-0.104516	0.0629149	0.66779	-0.78057	0.764113	-0.273943	1.35302	0.406796	-1.59804	0.143956	0.224286	1.16127	0.286487	-1.15916	-1.44949	0.554273	-0.0476951	-0.161048	-1.30145	1.13652	-0.720819	0.261291	-0.25472	0.082393	0.679603	-0.44288	-1.75592	1.89603	0.867075
ILMN_1652638	LRRC58	0.574167	0.83169	0.935464	-1.1401	1.70829	1.22109	-0.583551	0.985379	1.50026	-0.832412	-0.628809	-0.615414	-0.56006	-1.63106	-0.4415	-0.62544	-0.62274	-1.365	-0.422511	-1.58347	0.40809	0.631576	0.664077	0.223277	-1.06643	-0.743451	-0.0157272	-0.212797	-0.77062	0.34542	-0.0132861	0.345199	1.15366	-0.895932	-0.723666	0.110025	-0.444656	0.461583	-0.137256	-0.507468	1.59647
ILMN_1652647	INPP4A	-0.0591212	1.58651	1.42894	-0.493828	-0.789445	1.54047	-0.503481	-0.627756	1.00237	0.567635	-0.817358	-0.488222	-0.235202	-1.34601	-0.952819	-0.113298	0.256396	-0.751763	-0.496667	-1.44184	0.981514	0.236231	1.8911	-1.97834	-0.563385	0.446329	-0.0099118	1.11938	0.760611	0.0517215	0.457909	0.386921	-1.40118	0.595309	0.208975	-1.30879	-1.41147	0.075087	0.245702	-0.932509	1.13032
ILMN_1652650	SH3KBP1	1.11432	-2.00624	0.181236	0.168926	0.423758	-0.963503	0.3697	0.291323	-1.31921	0.0443598	1.26758	-0.395174	0.161287	2.94897	1.18008	0.259389	0.337061	-0.636287	-0.651443	0.596945	-1.2791	-0.756618	-0.173495	-0.491958	0.617769	0.354324	0.471961	-0.57328	-0.499709	0.471245	0.527943	0.308169	1.5802	1.12194	-1.1794	0.303878	0.0847538	0.438061	-0.787485	-0.247804	-1.5705
ILMN_1652680	LOC652616	-2.29246	-0.674392	-1.32187	0.960076	-1.98283	0.00715599	-1.46746	0.00566732	0.141842	0.0680913	0.380325	0.338806	0.363135	-0.069588	2.3756	0.974833	0.00709103	0.771479	0.733236	1.70524	-0.423309	0.415672	-1.76313	0.975196	0.493432	-0.409291	-1.49441	0.455766	-0.0726109	0.419301	-0.833933	-0.620383	0.0607996	0.41447	-0.755435	0.520268	0.173512	-0.425781	1.10863	1.45704	-0.119113
ILMN_1652722	C14ORF2	-1.04719	-1.25349	0.65608	1.86879	0.600801	-0.267678	-0.831486	-0.253344	-1.5111	-0.868623	0.728366	-0.226217	0.272483	-0.416462	0.410643	0.415185	0.561911	1.51205	1.09369	-0.110111	-1.2088	1.69353	-1.68739	1.04193	0.929929	0.417374	-1.75283	0.254258	-0.571892	0.760265	-2.2191	-0.46039	-0.582989	1.71949	-0.537932	0.651077	0.591547	-0.323406	-0.374629	0.245296	0.205864
ILMN_1652735	RFXAP	0.378039	0.62984	1.02844	-0.125265	0.173084	2.09773	-0.322828	0.520649	0.424716	0.47897	0.1901	-1.71601	-0.349016	-0.297808	-1.07648	0.516393	-0.518042	-0.479208	-2.19669	-1.11426	2.00592	2.07705	0.410213	-2.19612	-0.258078	-0.137859	0.439586	0.117804	0.345873	0.142775	1.08211	0.942334	0.472087	-0.679548	-0.0180378	-0.821349	-0.679009	-0.0607384	0.97724	-1.11729	-1.03905
ILMN_1652736	RPS6KA3	2.67189	0.461348	0.809924	0.921674	0.635859	1.00686	0.45536	0.42925	-1.84539	-1.67563	0.455948	-0.429503	-0.971456	0.019655	0.394413	0.39623	-1.07277	-2.59066	1.00797	-0.976497	0.720882	-0.20743	-0.0693802	0.259718	-0.485621	0.449491	0.44205	0.478786	-0.2386	0.170029	0.823007	0.169351	-1.6875	-0.303697	0.443288	-1.55331	-0.249372	0.621288	-0.606492	1.00731	0.537087
ILMN_1652749	ERF	0.125675	-0.83683	-0.474355	-0.300804	0.731536	0.198436	-0.102617	-0.695758	-0.495975	0.277837	-0.33532	-0.120988	-0.577119	-0.111453	2.35751	-0.147603	1.52526	0.913361	0.340715	-0.787786	0.386562	1.13629	-0.316121	-0.495965	0.0437831	0.137378	-0.0041055	1.89576	-0.543016	-0.53542	-1.41556	0.299789	-1.82249	-0.558612	-0.291228	-0.14221	-1.50232	0.0809654	-0.195422	2.30372	1.92478
ILMN_1652753	PAAF1	0.601509	-2.22375	-0.353173	-0.276222	0.798902	-0.0125526	-0.779592	0.17502	0.0215201	0.730019	-2.26243	-0.0476684	1.11724	0.994465	-1.45569	1.09551	-1.25606	2.46177	0.680632	1.89526	0.323225	-0.681577	0.412973	0.221485	-0.578488	0.0108111	-0.961491	0.116631	-0.0840234	0.345905	0.647825	-0.189578	-0.541063	-0.458095	0.379077	-0.036993	0.594937	0.363777	0.0622222	-0.30996	0.685624
ILMN_1652754	ZNF428	0.45738	-1.55921	-0.566644	0.0589378	1.76307	0.60348	1.14242	0.387074	-1.45508	0.290369	1.34573	0.514903	0.632638	0.495671	0.115476	-0.577866	0.779962	0.747596	-0.0744048	0.0994562	-1.95555	-0.142256	-1.74953	0.157839	0.607176	0.703369	0.0655576	-0.946741	-0.732776	-0.0414155	0.177252	-0.894376	1.08045	0.766966	-0.544997	0.634686	0.601473	0.317525	0.84969	-0.4152	-0.49469
ILMN_1652762	HIC2	-1.00677	-1.66894	-0.378236	-1.11821	-0.0182996	-0.7539	-0.725815	-1.18844	-0.741336	0.771351	-1.51453	1.76721	0.993061	-0.442418	1.25945	0.762391	1.9596	0.880785	0.180301	-0.509977	1.9639	-1.33549	0.293566	0.655996	-0.751938	0.0272299	1.79256	0.610928	-0.911182	-0.0926415	0.687454	-0.93999	-0.017137	1.19733	-0.552941	0.16356	-1.06859	0.253936	0.210775	-0.708249	0.48482
ILMN_1652763	LOC389203	0.489125	0.913386	0.622315	-0.968351	0.637524	0.0526171	-1.94908	1.32402	2.46324	0.223066	-0.780575	-1.38876	-0.773418	-0.868927	0.0239512	0.885653	-1.88821	-1.61548	-0.391701	-0.557824	1.73048	0.598852	0.182093	-0.952392	-0.033307	-0.189566	0.116358	0.424882	1.02627	0.192948	1.44873	-0.0458279	-0.38159	-0.684194	-0.166053	-0.0273176	-0.763911	-0.751055	0.496156	-0.375102	-0.115975
ILMN_1652768	LOC440589	-0.248764	-1.41939	-0.615431	0.295387	-1.1032	-0.148134	0.409656	-0.0397673	-0.513239	-0.936757	1.20386	1.33236	-0.137297	1.12288	0.664371	0.601392	0.199027	1.87493	1.43296	-0.0298287	-1.21738	0.355228	-2.07084	0.416506	0.120597	1.27753	0.540237	-0.694363	-0.741534	-0.663878	0.143197	-0.54792	1.17215	0.224906	-0.290272	-0.691257	-0.519789	1.30768	1.22223	-0.0233555	-0.537046
ILMN_1652777	CDC42EP2	-1.76282	0.0203948	-0.558347	0.185363	-0.711084	0.57042	-1.2048	0.10345	0.757054	1.92201	0.0929127	-0.914991	-0.272694	-0.776247	0.163225	0.477039	1.17271	-0.766674	1.41025	-0.119406	0.97893	2.22621	1.15505	-0.0833615	0.514473	-0.353414	-0.200885	1.62456	0.461376	-0.595715	-0.952352	0.602871	-0.975947	-0.22835	-1.52984	0.361	-1.69999	0.379496	-1.8212	0.41142	0.704594
ILMN_1652787	PIK3AP1	-0.157646	-0.795388	-0.789249	-1.17044	-0.642814	-1.02375	0.0293034	0.397198	-0.586653	0.321713	0.226355	0.0817563	-0.20033	0.330443	0.939381	0.0263844	0.77329	1.77335	1.67886	0.53692	-1.13605	-0.589214	-1.80008	-0.295951	1.78485	-0.0150563	-0.40308	-0.708847	-0.895853	-1.45541	-1.03705	0.529936	1.07998	-0.0547989	0.992785	1.86891	2.02847	-1.06863	0.460407	0.702551	-1.12393
ILMN_1652790	CLK1	-0.201619	-0.192071	1.03169	1.35998	-2.78574	-0.206398	-0.224325	-1.13685	-1.04074	-1.11209	0.771983	0.442658	-0.0253775	0.45011	1.11899	1.42731	-1.40171	1.05762	1.92836	-1.00758	-0.16558	-0.325965	-0.75088	-0.723676	0.621281	0.0333789	-1.72749	0.132861	0.49637	0.776026	-0.698076	-1.24012	0.366772	0.449055	-0.2564	0.673697	0.915905	-1.01644	1.33267	0.432407	0.508625
ILMN_1652806	ATP5J	0.024003	0.327487	0.0698875	0.889886	-1.71201	0.258869	-1.49071	0.800009	-1.29226	-1.5399	0.768156	0.457643	0.684859	-0.232722	1.52824	0.945269	-0.431448	0.930649	2.08726	0.0214571	-1.48839	0.386674	-1.7086	-0.455505	0.815712	-0.321092	-0.0418355	-1.85113	1.51637	0.274955	0.0454175	0.132903	0.914984	-0.312852	-0.64393	0.912669	-0.25924	-0.602182	0.942968	-0.0068418	0.260559
ILMN_1652819	OPA3	0.0634167	0.406498	1.92917	-0.689305	0.555979	-0.333619	-1.59742	0.750277	1.73806	-0.0497545	-1.05021	-0.196612	0.0439226	-0.435873	-1.06894	-1.10776	-1.15154	-0.40267	0.229365	-0.381838	0.184406	1.62942	2.4628	-1.01075	-0.688004	-0.850878	-0.333425	1.22254	0.440811	0.769986	-0.549603	0.543978	-0.698305	0.279272	-0.677024	-0.412881	-0.414221	-0.305313	-0.412513	-0.596932	-0.398953
ILMN_1652825	IL10RA	0.876522	-0.392523	0.221427	0.251277	-0.242834	-0.587834	0.242643	0.431995	-2.09893	-0.635879	0.721811	0.71844	0.659325	2.08539	-0.0763346	-0.561542	0.850115	0.565513	0.601075	0.472148	-1.88632	0.118816	-1.64593	1.37355	0.765957	-0.49887	0.0979081	-1.77152	-0.193983	0.513348	-0.465116	-0.741793	1.58155	0.186036	-0.79781	0.969371	0.782244	0.592141	0.581914	-0.451818	-0.995995
ILMN_1652846	PCYT2	0.42939	0.881577	0.839739	-1.59217	1.88852	0.134032	-1.02735	-0.450416	0.935883	1.07695	0.0517445	-1.06878	-0.120248	-2.04371	-0.301569	-0.425811	-0.575404	-0.393722	-0.610657	-0.750892	1.23635	1.02112	-0.173646	0.36621	-0.462608	0.0980928	0.865581	0.738089	-2.51823	-0.0041462	1.04521	0.76836	0.533863	0.624298	0.363192	-0.0406872	-1.30053	-0.38757	0.113102	-1.54196	-0.107734
ILMN_1652872	UBOX5	-0.419493	0.608732	1.68478	-1.3758	0.281222	0.497572	-1.9257	-0.585585	1.4113	0.523102	-0.265308	0.515577	-0.352057	-1.59473	-0.968615	0.931959	-0.999798	-0.448473	-0.374702	-1.39466	2.08235	0.334262	0.463871	0.215005	0.89393	0.665482	0.58194	0.158165	-0.845382	1.12523	0.83581	0.899254	-0.586125	-0.215301	-0.561483	-1.23293	-0.861684	-0.0500071	-0.522203	-1.09204	-0.205794
ILMN_1652906	GBGT1	-0.408324	-0.0643369	-1.18884	-0.104367	1.08004	0.587512	-0.764893	-0.212457	-0.153805	0.874907	-0.423196	-0.0676576	-0.368181	-0.939445	-0.645556	-0.0987647	-0.242839	0.163416	3.28779	-0.414987	-0.135372	1.4862	-0.495571	-1.21879	-0.0908278	-0.527997	-0.187586	2.30168	0.621228	-1.26246	-0.0613794	-1.63028	-0.337521	0.0888244	0.0547425	0.240112	0.0636074	-0.59771	-1.48262	1.24439	1.79196
ILMN_1652907	CDC5L	0.397885	-1.73345	-0.577219	0.271735	-2.68219	-0.87254	1.36134	-0.505251	-1.61384	-0.892145	-0.519837	-0.320031	0.323561	0.831829	2.08684	0.359862	0.935115	0.764465	1.24644	1.04303	-0.307857	-1.55999	-1.15485	-1.35634	1.17613	0.333362	-0.122312	-0.67702	0.398585	0.171709	-0.262602	-0.71063	0.0339824	0.280798	0.76198	0.726715	1.08497	-0.100482	0.906224	0.492137	-0.422371
ILMN_1652918	RHOF	0.799446	-0.399685	0.530025	0.0169985	0.607381	-1.08617	-1.73688	0.739869	-1.52261	0.833918	-0.240674	-0.40746	0.433626	0.969588	0.72218	2.39878	-0.418978	-0.60707	0.275452	-1.70238	-0.413127	0.00421425	0.843192	-0.113443	1.20367	-1.46324	-1.77846	0.273598	-0.39116	0.169726	0.909098	0.440707	-1.12009	0.0457763	1.31245	0.334869	-0.836969	1.70983	-0.492209	-1.5672	0.51563
ILMN_1652928	ORAI2	-0.682533	0.641504	0.57823	0.810946	-0.983301	1.45592	-0.0414929	-0.879483	1.46345	-0.0561448	-0.704911	-0.731133	-1.5266	-2.06951	1.00436	0.0580287	0.174971	-0.649071	0.384119	-1.09297	0.966161	-0.460653	0.53649	-0.589785	0.230916	-1.54508	-0.0968224	2.07512	-0.768778	-0.254823	-0.400249	0.993649	-0.297315	0.33977	-0.545731	-0.19864	-1.24855	-0.435799	0.43251	2.07288	0.160887
ILMN_1652929	POGZ	-1.18428	-0.752012	2.65496	-0.186688	-0.816612	-0.447242	-0.775219	0.136376	0.044872	-0.123203	-1.53834	0.212512	1.19737	-0.571809	1.32347	1.46463	-1.1418	-0.328114	-0.282504	0.090375	1.66664	0.289208	0.956433	-2.28692	-1.7681	0.865458	0.355966	0.610989	0.775695	0.994109	0.531032	0.407681	-1.04218	0.0695471	0.209793	-0.240636	-0.367992	0.506745	-1.17586	0.27154	0.0374991
ILMN_1652955	LOC648622	0.176701	-0.606191	-0.370936	0.279061	0.539908	-0.213783	0.496373	-1.03139	-1.16712	-1.17964	0.622487	0.950319	0.712241	1.32955	0.989649	0.06965	0.594325	0.574224	0.647392	0.364573	-0.874133	0.00594092	-1.74034	0.549115	0.945159	1.47454	0.825389	-0.954079	-0.977626	-0.309703	0.6572	-1.0246	1.50835	0.248084	-0.369019	0.868133	-0.124509	-0.428576	1.36328	-1.13021	-1.38654
ILMN_1652989	NUP160	0.787773	-0.60811	0.498395	1.41978	-1.66759	-1.55334	2.35659	0.361665	-1.59896	-1.96632	0.189273	0.102299	0.734532	1.6508	0.710445	0.189864	0.801513	0.621891	-1.0084	0.539459	-1.56816	0.161325	-0.479559	-0.565587	0.219199	1.11101	-0.535412	-0.539546	0.339478	0.880971	0.260053	-0.442297	-0.629753	-0.57184	-0.32111	0.0320845	1.36154	1.19308	-0.178432	-0.298851	-0.996362
ILMN_1653026	PLAC8	-0.0324289	-0.939534	0.297942	0.412911	-0.239368	-1.34372	1.75189	1.16407	-1.82459	-1.01992	1.24986	0.238451	-0.305923	0.512393	0.681019	-0.0152642	-0.794166	0.698644	1.23118	1.93715	-1.68733	0.153712	-2.21756	0.439702	0.161274	0.365684	-0.550103	-0.667012	0.0092546	0.273505	-0.503496	0.221331	0.465945	-0.161618	-0.974297	-0.191161	1.70477	0.0605711	0.969673	0.0816852	0.358148
ILMN_1653039	LOC642934	-0.0925263	-0.311641	-2.13428	-0.0229876	1.02976	0.879177	0.946086	-0.307107	-1.59209	0.326118	0.175581	0.172461	0.0646319	1.42903	-0.359579	-0.410054	0.437856	0.044364	0.722304	0.827259	0.0486039	-0.660851	-1.27256	-0.887417	3.03529	-0.143834	0.843194	-0.296985	-0.307022	-0.941307	0.774215	-0.0564165	1.33436	0.493091	-0.788488	1.60125	-0.709945	-0.633556	-0.0284257	-0.493019	-0.861575
ILMN_1653047	DHX40	-1.03156	1.42768	0.250708	0.867207	-1.03472	0.136533	-1.81375	0.743053	1.11182	-0.522537	1.25962	0.453497	-1.86392	0.0636427	-0.466784	0.324	-0.685948	-0.540805	-0.163898	-0.128764	-0.425848	0.638216	-0.200767	0.361199	0.185084	-0.637129	0.138704	0.585498	0.446332	1.38117	1.96955	-0.80366	-2.14271	-0.719562	0.732916	-1.38413	-1.30069	0.755186	0.107312	-0.201858	0.089349
ILMN_1653115	ECH1	0.259458	-0.70885	-1.16736	0.115109	-0.131318	-0.336131	1.61995	-0.800153	-2.42142	-0.31521	0.425848	1.51656	0.921299	1.53241	-0.0845234	-0.284139	1.03393	1.85489	0.295139	1.21531	-1.44227	0.420878	-0.368244	0.329056	0.173013	0.0557423	0.0454424	-0.87803	0.264936	-0.348237	0.205822	-0.764506	0.356807	-0.245814	0.479483	-0.47334	0.720569	0.674596	-0.207756	-0.652823	0.212408
ILMN_1653120	ST6GAL1	-0.563555	-0.382165	0.512478	-1.43176	-0.163469	-0.28815	-0.46216	0.286269	0.32495	-0.29612	0.263483	0.312951	-1.94839	-0.203733	-0.0213327	1.00714	-1.52571	-1.34227	1.99888	0.628696	2.16583	0.0722778	1.06067	-1.3395	-0.179187	-0.572595	1.28464	0.599611	0.542791	0.0219601	1.27396	1.01415	-0.604314	-0.94816	1.19088	-1.34085	-1.73137	-0.595542	0.200725	0.0820823	-0.0322313
ILMN_1653129	CSTF2	-0.559311	0.504286	-1.13103	1.36725	0.989428	-0.535963	0.847832	1.83222	0.018679	-0.709907	1.2391	0.0057385	-0.357016	0.75249	-0.818197	-0.618062	-0.495963	1.66254	-0.185594	-0.413677	-1.47748	0.439899	-0.64756	0.67007	-1.10739	-0.935348	-0.760172	0.144638	0.0293077	-0.881617	0.364932	0.726648	1.40123	0.0206002	-1.93791	0.849085	0.0874548	1.29797	0.0259729	-1.25872	1.47092
ILMN_1653134	TMEM188	0.627116	-0.0796243	0.0899989	1.18162	-1.20539	-1.26352	1.56585	0.480061	-1.08088	-0.269153	0.921211	-0.883234	-0.595389	0.883254	1.59134	0.241561	0.643975	-0.296359	0.782298	-0.682778	-0.638258	-0.247788	0.609952	-0.76875	0.188984	-1.46874	-1.77896	0.110203	-0.0710644	0.0942394	-0.862919	0.349529	-0.295565	-0.497824	-0.665392	1.62563	1.54745	-0.136787	-0.573474	2.24293	0.598335
ILMN_1653143	ECD	-1.63155	-0.297653	0.482056	-0.142447	-0.57944	0.994977	-1.24736	-0.340795	2.01941	-0.241965	0.500428	0.486357	-0.746662	-1.58324	0.80989	-0.355879	-0.834587	-0.813864	-0.684624	0.607516	0.965669	1.0798	0.0970767	-0.56075	-0.172835	0.990377	0.376843	0.209136	0.57382	1.09242	0.883207	-1.12552	-0.172429	0.0502144	-1.13902	0.949206	-2.31497	0.0232832	0.0299334	-0.779558	-0.0902422
ILMN_1653165	AAMP	-0.0027185	0.370784	0.56304	0.504509	2.74292	0.597826	0.503864	0.842081	-1.84413	-0.921646	-0.540464	0.446199	-1.92497	-0.906099	-0.0233798	0.269537	0.161676	0.040675	0.469239	0.770528	-0.154763	0.329127	-0.546013	1.40367	-0.691545	0.545595	0.62878	-1.74308	-0.0410976	-0.709962	-0.348659	0.373677	1.62583	-0.0486194	1.47055	-0.98333	-0.744594	-0.341082	0.383459	-1.07995	0.517253
ILMN_1653166	CLEC10A	-0.450848	-0.139276	1.93306	-1.11495	-0.260172	0.849359	-1.82796	0.391181	1.24466	0.859516	-2.17035	0.864441	-0.782641	-0.676755	-0.343695	2.28754	-0.44248	-0.898382	0.417989	-0.21009	0.498573	0.833302	0.396971	-0.974713	-0.116235	-0.117284	-0.230254	0.159464	0.994803	-0.257423	0.576157	0.106977	-1.99666	0.415914	1.21668	0.710514	-0.733104	-1.36126	0.370959	-0.971	0.976183
ILMN_1653180	TPM4	-1.86084	0.356722	-0.0301447	-0.424806	-1.13466	-1.47545	-0.106801	-0.0700338	-0.476389	-0.390764	1.80642	-0.577715	-1.10331	1.51621	2.36206	-0.97601	0.265743	-0.0748615	1.50941	-0.12467	1.41998	1.60373	-0.169955	0.167685	0.489083	-0.58082	-0.870207	0.586658	-0.737348	-0.591185	-1.82973	-0.278083	0.224949	-0.371496	-0.931061	0.735717	0.621635	1.31785	0.181431	-0.374989	0.806134
ILMN_1653200	SLC22A17	-1.31528	0.574334	-0.389117	-0.863089	0.624718	0.967502	-1.25414	0.569291	1.52416	1.46275	0.384186	0.757288	-0.824689	-0.16343	-0.598423	0.709262	-0.180657	-1.90897	-0.494291	-1.30422	1.13472	-0.295203	2.31444	0.0593964	0.155435	-0.531616	1.58788	1.63852	-0.886178	-0.671207	0.452306	-0.673328	-0.770726	-0.508463	-0.229718	-1.62733	-1.24496	0.510747	0.562035	0.444072	-0.286106
ILMN_1653203	EFEMP2	-1.3805	-1.38542	-0.289971	-0.936977	0.247578	0.651497	-2.38182	1.03139	1.18628	0.733648	-1.01802	-0.239087	0.00335025	-0.302396	0.180143	0.689197	0.673502	-1.36876	0.367716	-0.245637	1.94065	-0.221501	1.72236	-0.96988	-0.777642	0.50115	0.737386	0.174941	0.43351	-0.0094072	0.431218	1.13329	-1.57296	-0.250998	1.00786	-0.697376	-0.262161	-1.21745	-0.872819	0.267664	0.442815
ILMN_1653205	C8ORF59	-0.110195	-0.891705	0.224371	0.983591	-0.124467	-0.615949	1.44439	-0.684123	-1.41354	-1.43553	0.269813	0.50969	0.744096	1.42607	0.592022	0.0898037	0.0621564	1.74856	-0.1179	0.881273	-1.5436	0.122815	-1.49364	0.386164	0.708947	0.386038	-0.67557	-1.37615	-0.146033	0.341639	-0.534336	-1.33195	1.36074	0.718403	0.29851	0.980821	1.72916	-0.574519	0.821253	-0.8067	-0.915579
ILMN_1653220	PITPNM1	0.715968	-1.14498	-0.797162	1.0105	0.299226	-0.0716049	1.4384	-0.877342	-1.42314	-0.418566	-0.377381	0.302058	1.54718	0.320612	1.33915	-0.152778	2.19582	0.689744	0.297344	-0.447497	-1.12351	1.17906	-0.51873	1.72526	-0.452035	-0.392974	0.155956	0.102097	0.0269475	-0.125773	-0.0315125	-1.01979	-0.821945	0.16262	0.459543	0.268561	-0.863896	0.329943	-0.164868	-0.0053037	-0.0131564
ILMN_1653266	DNAJB14	-0.707821	-0.0993101	-0.1552	1.00012	-1.18152	-0.129162	1.97339	0.475629	-2.2103	-1.49728	1.1907	-1.0242	0.136989	1.51614	1.50114	0.0992254	1.7345	0.287114	-0.44966	0.43084	-1.16279	-0.500101	-1.66294	-0.188782	-0.405194	1.01968	-0.0223018	-0.717125	0.191276	0.442982	-0.205498	-0.831274	1.68797	-0.231406	-0.0135355	0.746457	0.809888	-0.041146	0.0984642	0.0831766	-0.260589
ILMN_1653292	PFKFB4	0.114601	-0.872887	-0.53494	0.891583	0.4879	0.0367665	1.14571	-0.0281615	-0.349518	1.34067	-0.0637666	-0.641681	-0.44197	-0.639146	1.57043	-0.595568	0.865138	-0.109981	1.29161	0.0333483	-0.685174	0.531383	1.34619	0.14349	-0.0829602	-1.49298	-0.752059	0.668631	0.561693	-0.663161	-1.69688	1.05987	-0.981606	-0.179934	0.253563	0.828029	-0.360156	-0.272392	-1.6737	1.78006	0.982913
ILMN_1653319	MC1R	-0.290755	0.83594	1.26632	-1.18522	0.382912	0.728335	0.884602	0.625888	2.63744	0.615248	-0.720535	-1.04599	-0.541996	-0.0569348	-0.84543	-0.543668	-0.177181	-2.49964	-0.396822	-0.0154314	-0.302058	0.760175	1.09074	-0.26125	-1.22252	-1.11817	-0.905849	1.11923	-0.515957	-0.15735	0.23541	0.332358	-0.971666	-0.121024	0.296331	0.11266	-0.835127	2.48123	0.0739157	-0.921286	0.528144
ILMN_1653342	DUS1L	-1.4639	-2.34428	0.0377888	-0.607628	-1.23921	0.6484	-0.293445	-1.25101	-0.314768	0.868587	0.961	2.09622	0.548318	1.41836	0.250134	0.550235	-0.327649	0.033661	0.905525	1.54641	0.346561	0.0268453	0.255906	0.910467	-0.958841	-0.234175	0.183981	-1.59562	0.506363	0.288938	0.798893	0.210288	0.23793	0.847176	0.117293	-0.902658	0.357507	-0.68615	0.182814	-1.17486	0.627896
ILMN_1653367	TAF12	-1.3393	-0.514637	0.155893	0.921836	-0.807022	-0.70883	1.96958	-0.434674	-2.02056	-1.46422	1.54593	-1.14143	0.839644	0.404514	0.706514	0.476427	-0.177376	0.414558	0.906143	0.271794	-0.586402	0.312412	-1.54107	0.241963	0.804672	-0.895674	-1.41063	0.45077	-0.128943	0.733181	-0.851148	0.506069	-0.510364	-0.636031	-0.359376	-1.0181	1.76596	-0.124494	-0.40755	1.4894	1.57894
ILMN_1653404	NKIRAS2	-0.726614	-1.76629	-1.10152	0.261765	-0.938257	0.394119	-0.473631	0.390832	-1.46514	1.29725	-0.0080635	0.628442	0.796579	0.518524	0.494553	1.58137	1.21593	0.345996	1.40451	0.734191	-0.0177587	-0.38025	-0.650692	0.568594	-0.473364	-0.17239	-0.219382	-0.9018	0.402215	0.408627	-0.592039	-0.138108	-0.448885	-0.0667395	1.36776	0.272183	0.170121	-0.504433	-0.0466205	1.65755	-0.252349
ILMN_1653412	RAXL1	1.83854	0.240828	1.31416	0.236043	1.57886	-0.642733	0.274939	0.354201	-0.551764	0.97365	-1.6145	-0.801343	0.749655	0.576453	1.60251	-0.251015	-0.444196	-0.994685	-0.649209	-0.278225	-0.748861	-1.01973	1.62795	-0.543787	1.07355	0.530626	1.05811	-0.472764	-0.416656	-0.696732	0.267942	0.438825	-0.490812	-0.417561	0.924052	-1.10129	0.115239	0.0230768	-0.736943	0.924644	-1.08773
ILMN_1653429	SLC35A3	-0.471068	0.96639	-0.335604	0.204273	-1.08964	-0.45348	0.59208	-0.0459231	0.102784	1.47396	-1.53303	-0.578754	0.901367	0.542048	0.685627	-0.496002	-0.752502	-0.617748	-1.42243	0.359937	0.289082	-1.86613	-1.3006	-1.25195	0.0757434	2.17391	-1.18506	0.643429	0.0537579	0.632064	-1.07305	0.724281	1.01992	0.628995	0.149483	-1.02869	-1.30682	0.318324	1.55475	1.06678	-0.0291441
ILMN_1653432	HNRPDL	-0.553372	0.0706823	0.610605	1.05529	-1.5567	0.780208	-0.137039	-0.996184	-0.753117	-2.3656	1.04677	0.762597	0.986343	0.616935	1.1509	0.806762	-0.547039	0.715412	-0.128008	0.828939	-0.784888	0.59321	-1.65161	0.130314	0.230867	1.36475	-0.584624	-0.954713	-0.0136061	1.39918	-0.105202	-1.17585	1.2165	0.785359	-0.908924	-0.118994	-0.46038	0.946041	1.25365	-0.706284	-1.23967
ILMN_1653438	PHF14	-1.68505	2.38558	-0.625959	0.832284	-0.766698	-0.385005	-0.240363	-1.43185	-0.911252	-0.0726306	-1.3235	0.591348	0.585131	1.6606	0.307223	-0.191265	0.908245	-0.438571	-0.461892	0.767015	0.664151	0.262114	-1.19865	0.412644	0.782039	1.53522	1.09478	-0.726337	-0.741347	-0.0588811	0.479801	-1.97243	0.839214	0.390595	1.93412	-0.731588	-0.438518	-0.27434	0.0564608	-0.445291	-1.1996
ILMN_1653443	CDK2	1.24954	0.986892	0.494206	-1.75142	-1.17089	0.48917	-0.224185	-0.458807	1.88316	1.26063	0.223754	-1.10942	-1.32419	-0.992232	-1.04624	0.399605	-0.267665	-2.03962	0.176488	-0.114211	1.63923	-0.474086	1.35682	0.233571	-0.799394	-0.0888806	-0.201557	0.967724	1.53048	0.902384	0.826326	0.0840136	-0.460905	-0.505475	-0.252149	-0.192219	-0.913752	-0.111688	-0.823162	-1.1586	0.080553
ILMN_1653466	HES4	-0.935802	0.0667396	-0.684318	-1.4291	-1.0102	1.60283	-0.728277	-0.21491	0.548051	0.666462	0.477462	-0.522136	0.457348	-0.824281	-1.12441	-0.713329	0.474248	2.15918	-0.611735	1.27157	-0.326881	-1.13729	-1.18965	2.08612	1.28277	-0.857839	-0.20389	-0.160973	-0.489824	-0.662893	-0.262221	-0.211593	0.690016	0.572214	-0.665998	0.288863	2.49641	-0.664395	-0.291611	-0.356865	-0.261342
ILMN_1653469	RPL12	0.140491	-0.627931	-0.254832	1.06791	-0.200242	-0.305365	0.149613	-0.379564	-0.247641	-0.788919	0.906139	0.204941	0.253101	1.91891	-0.301898	0.457738	0.205662	0.988993	-0.349838	0.798667	-1.23619	0.828552	-2.29023	0.544393	-0.440303	1.7531	0.803345	-1.0489	-0.853017	0.695927	-0.219418	-0.800876	1.78886	-0.310957	-0.101116	0.393006	-0.16632	1.18506	0.851379	-0.955253	-1.65722
ILMN_1653480	KENAE	0.338771	2.32001	1.38352	-0.466909	0.862474	1.01707	0.0881041	0.450845	1.11431	0.0423316	-0.146913	-0.433572	-0.897811	-0.807394	-0.295371	0.458318	-1.62492	-2.43082	-0.595964	-1.51483	0.135006	0.574931	1.31505	-0.378416	-0.261244	-0.553184	-0.44491	1.94166	-1.19932	-0.426354	1.18894	-0.173154	-0.692862	-1.53918	-0.119646	-0.474121	-0.378057	0.654248	-0.0446079	0.215628	0.794603
ILMN_1653494	S100A1	-0.434823	0.140175	0.497628	-1.28915	0.197026	-0.236771	-1.59045	0.0107855	1.13586	0.8149	-0.748161	-0.363637	0.0430036	-0.773116	0.0273666	0.0487845	-0.638294	0.0497947	0.385691	0.215343	1.37354	1.24806	1.69318	-1.75599	-2.13162	-0.285875	0.698453	0.277381	0.399143	0.664783	0.81961	1.17414	-0.669406	-1.31627	2.35288	-1.70303	-0.185979	-0.25372	-0.863795	-0.530627	0.368675
ILMN_1653496	GLUL	-0.125506	0.7365	-0.0696215	-0.556634	0.101085	0.335926	-1.33632	0.81151	1.26772	-0.269714	0.0156259	-0.823334	-0.572909	-1.47789	0.800347	-0.13048	-0.364654	-2.06394	0.179417	-0.725762	1.20136	0.305752	0.957191	0.134274	-0.406201	-1.23372	0.794803	1.54815	0.621795	-0.495841	0.094156	-0.201763	-1.58975	0.425364	-0.072557	0.425269	-1.97463	0.440991	-0.653427	0.417577	0.462574
ILMN_1653498	IGSF6	-0.5303	-2.17764	-0.0216405	0.809584	-0.790084	-0.265647	-0.808133	0.111241	-0.355781	1.41358	1.26618	-0.303455	0.558399	0.594103	0.705379	0.79381	0.204974	0.536697	1.56277	-0.407882	-0.417721	0.767942	0.124839	0.16548	-0.38591	-0.471249	-1.64739	0.951349	0.264121	0.211712	-1.42047	2.07683	-1.50915	-0.160181	-0.751272	0.893108	-0.0760508	-0.247488	-0.674778	1.10717	0.781386
ILMN_1653504	EDG1	1.25705	0.432762	0.983981	0.57468	-0.376136	-1.27879	0.793051	-0.647343	-1.11499	-1.90362	1.50809	0.0607374	0.681791	1.24835	1.14345	-1.00955	0.800253	0.498005	0.622974	-1.12628	-2.07488	0.107728	-0.805566	-0.0166157	0.244919	1.35764	0.24061	-0.781962	-1.40376	0.567833	0.774315	-0.415502	1.69362	0.451314	-0.58364	0.215846	-0.413318	0.0706784	0.947533	-0.775654	-1.47602
ILMN_1653514	RBBP4	-0.354211	1.30344	-0.101237	-0.265922	0.247366	1.64492	-0.40954	0.528389	0.800015	0.168284	-1.09078	-0.098999	-1.58649	-1.15085	0.4127	-0.374427	-1.36245	-1.06618	-0.595398	1.26802	1.07265	0.94067	1.60912	1.02383	0.885402	-0.168861	0.266589	0.823448	0.502623	-0.328744	0.605548	0.422842	-0.444019	-1.68858	-0.32176	0.598817	-2.90655	-1.09154	-0.653679	-0.323093	0.247946
ILMN_1653529	TEX10	-0.910163	-2.09123	0.552207	0.807123	-1.29157	-1.37027	-0.887171	-0.870264	0.778768	0.76656	-0.684209	0.877255	0.799689	1.17033	-0.443962	0.436152	1.43958	1.16401	0.503682	0.533175	1.16168	0.279156	0.864667	0.0350537	-0.868867	1.37363	1.34092	-0.905014	-0.976874	-0.361467	0.600801	0.735916	-1.05897	0.769445	-0.673315	0.34746	-0.304662	0.299422	-0.179088	-0.339543	-0.97867
ILMN_1653553	C14ORF80	0.847243	0.0831694	0.807875	-2.26101	0.851645	-0.198509	-1.51177	0.161349	0.936955	1.60847	-0.783514	0.192232	-0.787433	0.212787	-0.552647	0.540401	-0.483613	0.404416	-1.47575	-0.310627	1.80133	-2.01532	1.10444	0.845617	0.208802	-1.23418	0.0823599	-1.61845	-0.442233	0.534284	1.41192	1.04738	0.610021	-0.43035	0.251483	-0.148117	0.486706	0.985389	-0.810365	-1.29674	0.427355
ILMN_1653573	LOC644846	-0.41944	0.585431	-1.12517	0.370291	-1.2826	0.232241	-2.00992	-0.0980446	-0.323962	1.29774	1.06088	-0.360192	0.396076	1.75165	-0.319665	-0.901534	0.643099	0.525648	0.617414	-1.62822	-0.187055	-0.595614	1.25399	0.620669	0.23986	-0.638532	0.692593	0.4674	-0.270229	-0.672551	0.947983	0.743327	0.364465	0.124837	-0.226786	0.225817	-3.46285	0.183239	-0.0549798	-0.769451	0.826805
ILMN_1653579	LOC401845	-0.973391	-0.291565	0.780176	-1.84311	0.822294	-0.256707	-1.37797	0.434838	1.20975	0.161527	-0.529819	0.409163	-0.288745	-1.23751	0.221526	0.27179	-1.21785	2.16188	-0.641074	1.05526	0.19804	-0.189015	1.36671	-1.64386	-0.0069079	-0.335094	-0.254063	0.419786	0.0505342	0.533525	1.46244	1.14759	-0.191697	-0.491461	0.590183	-1.35162	1.89983	-1.21917	-0.130212	-1.61181	-0.0456852
ILMN_1653599	ATP5D	-0.290255	-2.01846	-0.884852	0.40198	0.119474	0.00060044	0.427721	-0.21017	-0.684786	0.789385	0.680453	1.26334	0.481293	1.36551	-0.258687	-0.019861	-0.0073568	2.20111	0.405271	0.932863	-1.51602	1.16408	-1.36395	0.673798	-0.0119529	0.76668	-0.540313	-0.886953	-0.950608	-0.367737	-0.691106	-0.335929	0.583993	0.54548	-0.270711	0.247356	0.803221	0.71644	0.40607	-0.906992	0.419139
ILMN_1653601	LOC646144	-0.801858	1.2826	1.08482	0.177137	-0.572517	0.345317	-1.67905	0.986579	1.22612	1.42408	-0.532063	-0.412589	-0.486104	-1.55747	-0.300226	0.164856	-1.6329	-1.75582	0.579743	-0.81073	1.47614	-0.896677	0.620288	-1.41179	-1.13365	-1.34887	-0.0865621	1.27122	0.673383	1.33745	0.902686	0.536159	0.254695	-0.0102711	-0.769594	-0.564714	0.161618	0.19729	-0.0600018	0.224582	0.10277
ILMN_1653612	KCTD9	0.919741	-0.822338	-0.0672987	0.815824	0.979659	-0.104012	0.229439	1.33763	0.778188	-1.46971	-0.568925	-1.0174	0.234045	0.189812	-0.917976	-0.065153	1.32629	-0.567699	-1.35231	-1.87769	-0.392175	0.409715	-0.521746	0.550977	-0.876629	-0.22789	0.291044	-0.0511137	-0.513447	0.953619	1.71752	-0.570217	0.85328	-0.691567	-1.25325	1.53722	0.690014	-1.89331	0.169507	-0.413223	-0.160512
ILMN_1653618	ZZZ3	0.203345	-1.41653	-0.17372	2.38193	-0.147112	-0.911945	1.68596	0.24253	-1.29125	-0.577537	1.53496	0.237012	-0.856311	0.645147	-0.152449	-1.2089	-0.704886	0.625523	0.287713	1.26761	-1.15032	0.331438	-1.08088	-0.324738	1.28361	0.423276	0.237056	-1.49382	1.20719	1.4937	0.499236	-0.639014	0.810806	0.574131	-1.61593	0.683267	-0.353028	-0.801971	0.422308	-0.981069	-0.675577
ILMN_1653646	UBL7	-1.94738	-0.982213	0.418045	-1.20416	-0.354038	-0.879996	-0.143297	-0.276477	0.22021	0.441408	-0.139759	0.831349	-0.229498	0.53956	0.0597618	1.78156	0.45775	-1.61067	-0.191526	0.462085	1.68738	0.540767	2.36151	0.470343	-0.960177	0.621054	0.666187	0.422934	-0.505824	0.313734	0.247412	-0.704277	-0.815242	0.346884	0.454626	-1.68307	-2.31111	-1.00358	0.784949	0.134564	0.618317
ILMN_1653648	GPR63	0.216498	0.771571	0.90602	-1.66363	-0.792242	1.36744	-1.96798	-0.58838	1.74926	-0.355137	-0.172835	-0.0095673	-1.83142	-0.352413	-1.12078	1.13794	-0.489642	-1.18051	0.907141	0.133904	1.51835	-0.865251	1.48323	-1.01818	-0.147628	-0.915605	0.97084	0.733034	-0.78753	0.0630064	1.40823	-0.0071346	-0.883185	-0.709683	0.137551	-0.42971	0.0442703	0.0864662	0.0707303	0.374873	0.391677
ILMN_1653652	PTPRC	-1.28766	-0.836181	0.156146	0.976174	-2.58663	-1.69437	0.488169	-0.650942	-0.29657	-0.9418	1.68804	0.0883593	-0.0313981	1.52815	1.80592	0.992204	0.457268	0.256091	0.893432	0.15324	-0.677476	0.532084	-0.982135	-0.168023	0.213451	-0.702974	-1.15068	0.795993	0.583376	1.14163	-0.966739	0.0661338	-0.533522	0.598553	-1.51685	-0.012056	-0.344707	0.158081	-0.068503	1.89115	0.465738
ILMN_1653667	LOC643423	0.875416	0.885096	0.760948	0.449102	0.780638	0.744501	-0.709796	0.640788	0.0863206	1.46256	-1.04323	-0.47335	-0.171145	-1.61553	-0.271342	0.24759	-1.11391	-2.24765	-0.587792	-0.864539	0.879132	0.230925	2.36517	-0.966676	-0.187349	-0.693954	-0.0885371	1.51619	1.1954	0.881512	0.883857	-0.770459	-0.894915	0.277668	-0.248812	-0.870296	-1.30396	0.69326	-0.934704	-0.873676	-0.210642
ILMN_1653708	CORO1B	-0.678464	-1.11837	-0.981633	1.30199	0.134027	0.578848	-0.075684	-0.225359	-1.22359	-0.257873	0.877049	0.592875	-0.540345	0.0947823	-0.795092	-0.207806	1.47157	1.728	0.140898	0.993497	-0.161866	0.541597	-1.49259	1.52897	1.27503	-2.1787	0.305714	-1.4092	0.902431	-0.261979	-0.773935	1.24097	-0.692787	0.313011	-0.495612	-0.0203045	1.2227	-0.469268	-0.860555	1.42766	-0.103162
ILMN_1653709	TIMM9	0.658637	-0.779182	-0.764953	0.956334	0.545618	-0.0312125	0.29899	-0.88209	-1.94248	-1.87552	1.7735	1.04333	0.143283	1.55239	-0.301799	0.0578141	0.955604	2.12437	0.124395	0.295259	-0.949286	0.255052	-0.575217	-0.0239554	-0.185197	1.12835	-0.604945	-0.16517	-0.307014	0.309359	-0.520265	0.18212	0.572183	0.101719	-1.22593	-0.34562	0.455064	0.137053	0.959273	0.136161	-0.283023
ILMN_1653711	FZD2	-0.789943	-1.21506	-1.43353	0.416318	1.00392	-0.267452	-0.960763	0.0053231	-0.343988	0.870145	-0.292821	0.866889	-0.0057523	-0.533262	-1.59501	1.534	-0.0435809	0.306599	1.16015	0.912426	1.48112	0.70887	0.591009	-0.773226	-0.148638	-1.28634	-0.76847	-0.485377	1.72598	0.74428	-1.595	0.704658	-1.21552	1.13499	0.64901	1.45518	-0.0015232	-1.92178	-0.44252	0.496343	0.428068
ILMN_1653712	UAP1L1	0.35604	0.466313	-0.0792998	1.33993	2.09398	0.12247	0.18417	-0.683033	1.24491	0.298156	-3.04356	0.368944	-0.202798	-1.61465	-0.762595	-1.02027	-1.53308	-0.959883	0.120228	0.566727	1.19883	-0.544923	0.877854	-0.442613	-0.875653	-0.778814	0.118544	-0.44256	-0.189601	0.843519	0.19838	-0.267116	-0.907689	-0.342287	1.11079	0.596905	0.00420689	0.0920608	0.0631347	-0.695645	1.5815
ILMN_1653718	ZFAND2B	-0.829777	-1.2158	-1.61107	1.11267	-0.0145113	0.563638	1.2538	-1.17881	-0.385161	1.25354	0.134682	0.279911	0.693366	-0.229772	0.674456	-0.999643	0.881289	1.04017	0.357437	0.818804	-0.641727	0.49171	-0.757002	0.988467	1.00745	1.38141	-0.0632609	0.882149	0.212473	-1.60881	-1.08519	-0.392664	-0.801395	-0.566666	-0.981524	1.76395	-1.85554	0.169083	-0.192939	0.78916	0.619143
ILMN_1653738	INTS4	-0.263216	0.358578	0.535542	-1.01221	-0.551884	1.3546	-1.45512	0.233709	0.747596	0.931768	0.158965	-0.821582	-1.20015	-0.849215	-0.463638	1.21866	-1.76298	-1.23725	-0.117629	0.281582	1.83254	1.16816	0.545701	0.204022	-0.0970591	0.0783774	0.887653	0.440572	0.692072	-1.15479	0.14674	-2.33117	0.449556	0.452591	-0.164725	-0.92432	-1.57916	0.727511	-0.261825	0.0782439	0.641856
ILMN_1653793	PDPK1	-0.559244	-0.551514	0.745539	0.397985	-1.15365	-0.875706	1.21455	-1.70581	-1.37363	-0.72614	0.0143891	0.438754	0.30977	0.861095	1.81228	1.14245	0.00244268	1.21634	0.453818	0.482616	0.592203	-0.479351	0.345818	-0.159142	0.0821928	-1.03343	-0.903822	0.552792	0.969003	0.70106	-0.490629	-1.26494	-0.159326	0.820403	-0.927388	-0.330051	-0.871639	-0.526034	0.886916	1.68084	1.10672
ILMN_1653794	C6ORF160	0.904993	0.192857	0.11215	0.35599	0.887301	-0.342199	1.02156	-1.68872	-0.293614	0.165736	0.688927	-0.983221	0.50168	0.859118	0.972769	-1.50485	0.378158	-0.991513	1.20926	1.02722	-0.596915	-0.353447	-2.27101	0.0692087	0.21244	0.338792	1.07464	-0.973154	0.359301	-0.468932	0.262942	-1.97238	0.439438	0.652516	0.0753096	0.340138	0.977531	-0.276632	1.07902	0.594961	-0.160685
ILMN_1653797	C6ORF62	0.267657	-0.779263	0.00793364	1.15738	-0.164594	0.176486	1.37942	0.533824	-1.63386	-0.820192	0.190286	0.102622	0.0993444	0.690846	1.27526	0.136982	0.439702	1.18979	0.24202	1.36957	-1.88718	0.260467	-1.01496	0.694799	0.08543	0.251991	-0.760776	0.128333	-0.376093	0.0699004	-0.38243	-0.364208	0.453954	0.28013	-0.741201	0.407771	1.0515	-0.169616	-0.334952	1.03377	-0.573801
ILMN_1653828	CHFR	1.2544	-1.41752	-1.25585	0.696784	0.636181	0.647226	1.79923	0.655344	-1.25084	0.895606	0.941277	-0.236609	1.17735	0.375199	0.424536	-1.15011	0.54354	0.715751	-0.187947	0.0728411	-2.14516	-0.133114	0.53071	0.677365	0.471079	-1.0003	0.00463707	0.0456075	0.125543	-0.328894	-1.03749	-0.0462114	-0.728275	-0.419536	-0.212705	1.04922	0.469961	0.601101	-0.816796	0.776881	-0.0287867
ILMN_1653856	STS-1	-0.171181	-1.1861	-1.0266	0.10054	-0.0508149	1.24361	2.17237	-1.08078	-0.462122	0.850633	0.877811	-0.591249	1.07855	0.159225	-0.33822	-0.533834	0.800422	0.777852	0.541307	0.558953	-0.735179	0.0895956	-1.04228	1.34458	0.408909	-1.28992	-1.75888	0.469137	-1.19011	-0.340297	0.288139	-0.282776	-0.668603	1.40495	-0.0005379	0.446634	0.767657	-0.0044723	-0.0652952	0.981636	0.441932
ILMN_1653861	SCMH1	-1.34403	0.220448	-1.08437	0.208304	1.11148	-0.226324	0.636608	1.66121	0.230289	-0.148807	0.248584	-0.554457	0.678579	-0.116975	1.01707	-0.704667	0.555445	-1.14067	0.154076	-0.821287	-0.475603	-0.434112	0.210717	-0.17643	-1.87756	-1.28252	1.21952	1.8173	1.59802	-1.86796	1.67778	-0.569123	-0.798607	-0.504679	0.661487	0.845107	-1.17651	-0.0036435	1.0702	-1.30371	0.894724
ILMN_1653871	NAMPT	0.120063	-0.487219	0.303791	0.735828	-1.80995	-1.2013	-0.145224	-0.355577	-0.667817	-0.426955	0.683946	-0.196396	-0.550842	1.26299	2.28224	0.795722	0.656213	-0.0389717	1.90987	-0.5978	-0.496848	0.578809	0.00227342	-0.891471	0.205125	-0.0585644	-1.03488	0.883646	0.450678	0.411681	-1.94026	0.748852	-1.04265	-0.687286	-0.538247	0.229798	0.169379	0.289654	-0.918256	2.28416	0.857565
ILMN_1653896	ATRIP	-0.27362	-1.08455	-1.28569	-1.34122	-0.974982	-0.408711	-1.75635	0.598872	1.03067	0.333244	-0.970677	1.71835	-1.40693	0.405977	0.564726	0.460404	0.303779	-0.183455	1.01886	0.658515	2.34994	-1.46988	1.19333	0.487764	-0.08444	0.536323	0.290065	-0.848323	-0.320925	-0.181387	2.28629	-0.148007	-0.359702	-0.0243796	0.10497	-1.07753	0.421277	-1.02619	1.16967	-0.754431	-0.194498
ILMN_1654001	SMC6	0.948409	-0.103402	-0.309246	-0.058335	-2.05085	0.924796	-1.15077	0.389841	0.515577	0.242458	-2.25475	-0.212085	1.20984	-2.39375	0.693789	1.10669	0.206567	2.03894	0.542398	-0.582301	0.264037	1.34771	0.218682	-1.80262	-0.546396	-0.279243	1.00503	-0.0540083	1.05017	-0.320155	0.265952	-0.198012	0.830839	-0.237645	-0.0949735	-0.874827	-0.556771	-0.94419	1.24577	0.19771	-0.253012
ILMN_1654010	AGPAT3	-1.69995	-1.02966	2.04349	-0.426933	0.721727	-2.09158	-1.72028	0.886559	-0.427314	-0.833167	-1.66408	-0.190867	-0.0426762	0.546518	0.556702	1.11126	0.0357464	-0.0798105	0.768022	1.10347	1.39069	-0.297462	1.9045	0.203478	0.598352	0.15119	-0.93728	-1.37827	-0.0023933	0.0224583	0.620925	0.380548	-0.0762812	1.44281	0.345471	-1.06054	-0.472895	-0.131135	-0.61813	-0.197948	-0.497406
ILMN_1654016	MRLC2	-0.0704037	-1.27236	-0.477818	1.00155	-0.331423	-0.733173	1.54298	-0.604484	-1.36971	-0.543177	0.742026	0.101592	0.474945	1.10636	1.4095	-0.114877	0.733989	0.826272	1.24986	0.980548	-1.48302	0.765785	-1.19325	1.08533	-0.029627	-0.037434	-1.37917	0.262492	0.340255	0.182025	-1.17838	-0.0874936	-0.0950683	0.193838	-0.954544	0.470921	-0.282296	0.222986	-0.407824	1.33393	0.787527
ILMN_1654032	ZER1	0.470727	-0.324279	0.901595	-0.0882637	0.031747	1.42571	-0.236069	0.0278517	1.98014	1.30045	0.00631086	-0.303257	-0.781823	-1.58664	0.192248	-0.026243	-1.04235	-0.685443	-0.45278	-1.34936	-0.0623915	-0.338566	1.10719	-0.488523	-1.4813	1.83594	1.6739	1.87127	0.468631	-0.953494	0.906119	0.0277132	-0.18734	0.273924	0.442115	-0.428112	-1.86107	-0.245964	-1.7831	-0.43541	-0.403923
ILMN_1654060	MKNK2	0.69424	-1.27093	0.23264	1.84581	-0.508816	-0.909437	0.726784	-0.0707859	-1.79214	-0.0913771	-0.369425	-1.01112	0.29813	0.610995	1.53414	0.528181	1.24502	0.262009	1.51026	-1.15496	0.761877	0.851636	0.593835	0.261776	-0.937534	0.0991419	0.670062	1.27225	-0.20501	0.175511	-1.0184	-0.214304	-1.29304	-0.331599	-0.0745266	0.575563	-1.10508	0.445805	-0.354337	0.234688	0.353568
ILMN_1654099	LRIG2	-1.37373	-1.04839	0.460794	-1.19768	0.53346	-1.98633	-0.331487	-0.42327	-0.203128	-1.56021	-1.9961	0.0420862	1.98009	2.05731	1.68632	0.926872	0.297832	0.511124	0.254631	0.975047	1.11902	-0.922289	0.301422	-0.844937	0.197609	1.61021	0.880653	-0.101992	-0.975091	-0.196758	1.08131	0.172384	0.0909245	-0.667647	0.558309	-0.0842682	-0.121719	-0.374678	-0.112134	-0.0654978	-0.425811
ILMN_1654112	PARD6A	-0.914197	-1.97877	0.452903	0.311973	0.758034	0.480926	-2.45899	-1.21049	0.225033	0.153567	-1.26181	1.35942	1.1583	1.26843	0.0373773	0.341372	0.563072	0.483155	0.849352	-0.390374	1.55088	-1.06925	0.919992	-0.699731	0.793649	0.345082	0.81465	-0.258059	1.1676	0.519411	1.61748	0.132617	-1.28052	-0.414623	-0.680851	0.315738	-0.611817	0.0136573	-0.897161	-0.308949	-0.418919
ILMN_1654118	BCL2L1	-1.05242	-0.673661	-1.7926	-0.25026	0.039558	-0.0966861	0.138439	0.0185669	-0.945316	1.19916	0.293978	-0.11489	1.22959	0.980798	0.636454	-0.537737	-0.243249	-0.3506	0.533046	2.94238	0.206731	1.12868	-2.06998	0.946368	0.625175	-0.476399	-0.0185138	-0.520747	-1.46022	0.346622	0.226761	-0.163577	-0.221309	0.831153	0.831082	0.437292	-0.78631	0.880054	-0.428868	0.899443	-1.00671
ILMN_1654151	COX6C	0.122549	-1.3486	-0.963717	1.01522	-0.289005	-0.730969	1.56037	0.162576	-1.0725	-1.73221	1.20387	1.0748	0.677834	1.10346	0.250217	-0.19631	0.282412	1.51382	0.684531	0.861384	-1.86422	0.194271	-1.74472	0.651636	0.729936	1.07899	-0.433816	-1.31649	0.320744	-0.297949	-0.138711	-0.547959	0.461295	0.270336	-0.725924	0.0517627	1.11392	0.0132579	1.02865	-0.0602027	-0.649027
ILMN_1654210	CD1C	-0.214433	-0.491502	0.182021	-0.228109	1.07334	0.404747	-0.673197	-0.0881234	0.504512	0.767777	-0.914049	1.08935	0.973227	-1.74047	-0.797423	0.712109	-0.0574742	-1.34111	-0.274851	-0.823817	1.1199	0.47139	1.83367	0.998775	-1.04302	-0.799452	0.341066	-0.596212	0.466058	0.156266	-0.595717	1.46145	-1.10522	0.0890195	0.254316	-0.955507	-3.1802	1.01359	0.668258	-0.425661	0.947121
ILMN_1654262	ZMAT3	-0.518591	-0.625292	-0.0926426	0.675553	0.130906	-0.275578	1.69371	-1.33889	-0.284807	-2.82871	1.20625	0.0661681	0.827026	1.0968	1.66101	-0.704402	-0.283752	1.2929	-0.0032335	0.801885	-1.1547	0.136572	-0.620496	0.208268	-0.37309	0.826127	-1.38194	-0.55185	0.295819	0.801756	-1.24547	-1.5844	0.812385	-0.0200294	-0.547944	0.70255	-0.402736	0.892007	1.28377	0.0117123	0.756992
ILMN_1654268	HMGB2	-0.939278	-0.691181	-0.263354	0.833885	-0.689752	-0.112692	0.709239	-0.0922733	-1.41475	-1.29116	0.383794	-0.232365	0.666395	0.231268	0.799246	0.125986	0.720248	1.67395	1.96122	1.52203	-1.32138	-0.275777	-0.456369	0.317095	-0.226736	-0.0246066	-1.04573	0.181921	-0.318316	0.891298	-0.131349	-1.02775	-0.485411	0.610645	-1.08105	-0.902093	1.58922	-0.612577	0.390017	0.859237	1.74832
ILMN_1654287	ADCY9	0.0664739	-0.176158	1.63538	-1.5052	-1.0933	-1.28157	0.514306	0.655273	-1.64905	-1.38811	-2.21811	1.38705	0.201981	-0.277799	0.548941	1.15902	0.218055	0.330981	0.681269	0.474294	1.5986	0.290862	0.248623	-1.72494	-1.14791	0.499312	-0.0469573	-1.07955	1.22237	0.117046	1.17734	0.416302	-0.0285992	0.0509721	0.918451	1.04602	-0.929332	-1.18073	0.300624	-0.622762	0.472868
ILMN_1654289	ELK1	-0.0962049	-1.17473	0.151343	1.00333	-0.0522879	0.786297	-1.37749	0.223483	-0.375094	0.705769	-0.700887	1.02878	-0.0123174	0.751672	-0.270626	-0.654904	0.623082	1.87351	0.855652	0.775814	-0.771836	0.185222	-0.768197	0.960203	1.12995	-0.49824	-0.213067	-1.14278	0.358933	-1.16598	-0.335379	0.106136	-0.935273	1.26531	-0.0995064	1.65727	-0.729422	-0.337713	1.23107	0.133343	-0.801872
ILMN_1654318	PTPN23	0.337548	-0.431617	1.08677	-1.95999	1.31435	-0.433359	-0.283606	-1.12777	0.410414	0.337213	-2.75369	1.1836	0.421278	-0.141356	-0.139321	0.00791496	0.344246	-0.330353	0.514876	-0.418222	2.55907	0.43215	1.66414	-0.593465	0.00812724	0.00673659	1.27304	-0.896658	-0.456029	-0.677862	0.455306	1.26184	-0.762926	-0.834186	0.234344	-0.288297	-0.897423	-0.763533	0.27678	-0.775941	1.33386
ILMN_1654319	HAPLN3	0.469436	0.811157	-1.05942	-2.94246	-1.12457	-0.277862	-2.07555	1.74928	-0.456508	0.250724	-0.876174	0.681069	0.256697	2.47002	-0.569974	0.770949	0.732869	0.110294	-0.331035	0.397307	0.882405	-0.317713	1.29041	-0.643144	0.480618	-0.162886	0.817323	-0.241958	-0.974956	-0.351644	0.97451	0.73973	-0.156045	-0.935338	-0.153404	-0.474804	-0.988686	0.958664	0.49457	-0.591526	0.236283
ILMN_1654320	LOC644250	1.45681	0.226839	1.34451	0.582457	1.59495	-0.173599	0.459444	-0.0742709	-1.37032	0.255719	-1.19408	-0.863562	0.796501	0.92291	1.43655	-0.280222	0.066345	-0.778552	-0.373083	-0.163502	-0.686089	-1.42002	1.13917	-0.733675	1.30287	0.61682	0.666564	-1.04345	0.176192	-1.41633	0.824963	0.802055	0.183591	-0.4021	0.47533	-0.663983	0.432664	-0.139337	0.31809	-0.30628	-0.813145
ILMN_1654322	ATP1B3	-1.78872	-0.148927	-0.322918	-1.47143	-1.10012	-0.395536	0.343904	0.20997	-0.678241	-0.647651	0.57244	1.08821	-0.106773	1.58732	-0.702845	0.97676	-0.0284292	1.02351	-0.421729	1.77029	1.03316	0.707559	0.277592	0.78374	0.521509	-0.675912	-1.92366	-1.97905	2.08584	0.889755	-0.708665	0.252783	0.659241	0.330249	-0.708665	-0.602731	-0.305866	-0.730361	-0.665782	0.563015	1.22941
ILMN_1654357	ZNF24	-1.45265	-1.21419	0.442939	-0.109523	1.16306	0.923051	-1.0686	-1.17146	0.0607126	1.5017	0.0663758	0.186322	-0.0367228	-0.896553	-0.969846	1.24838	-1.53016	-0.251906	0.479894	0.356489	1.27968	-0.841233	1.2812	-0.943481	0.66869	-0.522489	-0.62033	2.53531	1.41584	1.03641	-0.194071	0.180153	-1.31245	-0.315122	-0.651298	-0.548441	-1.37014	-0.763829	-0.0534381	0.350977	0.667745
ILMN_1654370	TESK2	-0.375426	-0.919454	0.199339	0.0213081	-1.8222	-0.983642	1.08119	0.0981496	-0.754504	1.3732	0.079712	-1.13693	-0.320958	0.248382	0.823857	0.338454	1.18915	0.913276	-0.314419	0.927723	0.513066	-0.100832	1.44608	-0.214839	-0.103429	-1.10096	-0.527584	0.872111	0.226363	0.814798	-0.277136	1.33217	-2.38749	-0.0982801	0.442586	-1.18904	-1.26508	-0.688049	-0.346578	2.42961	0.735587
ILMN_1654385	ASB13	-1.81238	-0.824754	0.790085	-0.623651	-0.12264	0.980242	-0.362615	-0.148389	0.532708	-0.358909	0.125423	-0.170182	-0.769475	-0.308631	-0.257965	0.811711	-2.00603	-0.249994	1.43772	0.951212	2.01721	-1.55687	1.67072	-0.274499	0.126257	-0.649488	0.322276	0.548422	1.78942	0.597058	0.636517	0.531645	-1.35309	-0.141397	1.24737	-1.25517	-1.17423	-1.64732	-0.0413285	0.0792038	0.544507
ILMN_1654389	LOC728744	0.310412	0.168235	-0.366873	0.177662	-0.735577	-0.630339	-0.451818	0.280269	0.108217	1.20228	0.298561	-0.0590872	-1.27434	-0.452713	0.593395	0.531266	-0.0672313	-0.0820375	1.09327	-0.653784	0.0439156	-0.286749	-0.461379	-1.47868	0.410324	-0.452256	-0.59743	-0.380504	-0.171795	-1.3437	-0.0032267	4.66295	0.735832	-0.465605	-0.123595	-0.0537237	-0.493419	-0.443854	-1.09088	1.47746	0.560227
ILMN_1654392	KHNYN	0.0512877	-1.38102	-0.733312	-0.667304	0.659194	-0.227668	2.07412	-0.515756	0.456656	-0.729333	-1.18083	-0.744212	0.36076	1.22585	0.148671	-0.106893	0.97308	1.27128	1.30912	0.411379	-0.302872	-0.590628	0.0553215	0.621606	-1.80197	-1.09197	-1.05944	1.01805	0.279268	1.04168	0.650632	-0.972349	0.33978	0.88815	1.07604	-0.456694	-0.878455	-0.350977	-1.01538	0.988119	1.25922
ILMN_1654396	ITGB2	0.0466162	-0.402311	0.326545	0.978154	0.513706	0.586264	1.29074	0.388845	-0.0079442	0.7267	1.44108	-0.1692	-2.09487	-0.664264	1.00799	0.0293001	-0.0707011	-0.623928	0.684662	0.201254	-1.76705	0.652647	0.487173	0.396258	0.609361	-0.496929	-1.48189	-0.294967	-0.835739	0.228105	-1.77484	0.911	-0.250902	-0.560409	0.0749256	0.827293	0.734541	1.28012	-2.01944	0.92484	0.588852
ILMN_1654398	RGL1	-1.59611	0.942019	0.320452	-1.48279	0.539817	0.222429	-1.04782	3.15346	0.328217	1.14081	0.35487	-0.653723	-0.809139	-1.28882	-1.1067	-0.516056	-1.32329	0.154979	0.963085	0.979809	0.574108	0.504656	0.531294	-1.08409	0.699185	-0.505973	1.32309	-0.591089	-0.406598	-1.2153	0.739608	-0.895154	0.732261	-0.13738	-0.725707	-0.200241	1.36058	0.961221	-0.642243	-0.487606	0.0394924
ILMN_1654421	MPHOSPH9	0.693703	0.130463	0.285979	0.329795	0.00020363	-0.852183	-0.0303311	-0.420174	2.14942	0.0205594	-0.37143	-0.879438	-0.269585	-1.76434	0.370568	0.129936	-1.0739	-0.858748	1.16107	-1.20823	0.112492	0.645074	0.260828	0.440393	0.0213971	-0.811409	-0.125482	-0.378647	-1.22563	-0.188741	1.13873	0.239971	2.15358	1.29967	-1.3124	0.254626	-0.924607	0.616379	-0.139327	-2.13185	0.167443
ILMN_1654422	ACTN2	-1.74458	1.12566	0.735219	-0.359575	-0.0431019	1.0744	-2.22702	-0.162806	2.01151	0.250651	-0.148071	-0.359198	0.430676	-0.0353708	-0.938451	1.00097	-1.51955	-1.43182	0.200791	-0.639649	2.19865	-0.425009	1.04942	-0.89766	-1.12049	-0.324658	1.06999	1.341	1.24039	-0.673363	0.603018	0.60024	-1.16862	-0.331343	0.4757	-0.296108	0.19165	-0.48366	-0.362794	-0.517479	0.0297769
ILMN_1654441	OAT	-0.514246	0.265251	0.515255	2.14296	-0.560907	-1.46428	0.675595	-0.264487	-2.3133	-1.47037	0.0758436	0.583084	-0.780128	1.61605	1.70169	-0.491944	-0.147318	0.378438	1.5992	-0.025265	-0.732719	-0.162481	-0.118768	-0.338796	0.736095	-0.207004	-1.00866	1.29308	0.331936	1.89907	-1.02112	-0.925342	-0.143422	-0.650015	-1.30732	-0.401503	0.133644	-0.0450949	0.447718	0.606098	0.881879
ILMN_1654445	LOC347292	0.189298	-0.792323	-1.34373	0.270649	0.253009	-0.48344	0.146198	-1.0109	-0.827518	-0.105773	0.681024	1.22686	0.601345	1.54777	-0.343383	0.186528	0.204661	1.18561	0.885255	0.635638	-0.789945	-1.02723	-1.25872	0.431922	1.19723	0.658784	1.25411	-1.52912	-0.438408	-0.946549	0.486485	-0.484606	1.49771	0.521222	-0.236751	-0.459634	0.436675	0.397198	2.00351	-1.73737	-0.766452
ILMN_1654488	UTX	-0.119465	-1.50926	-0.482591	-0.282575	0.837082	-2.35016	-0.538378	-0.46984	0.316762	0.334475	0.425205	0.493377	0.344772	1.24527	1.621	-0.010794	0.493822	0.765709	0.504139	-1.25823	0.0630889	-0.126078	1.06503	0.346472	0.0554747	-1.02834	0.642929	1.37568	-0.963001	1.01322	-0.682786	0.0721357	-0.14481	1.46859	0.885647	-1.11815	-0.312087	-0.0852092	-2.29788	1.52948	-1.69632
ILMN_1654497	ATAD1	0.649287	0.260713	0.659627	-0.407707	-0.314161	-0.993383	1.60133	-0.626307	-0.552779	-1.94434	0.898776	0.127638	0.187915	1.04142	0.742398	-0.418238	-0.445664	-0.503926	-0.0660101	0.242265	-1.39687	-0.377342	-3.12538	-0.346729	1.46029	0.00169696	-0.53106	-0.560074	0.569988	1.70259	0.098541	-1.42404	0.523921	-0.356785	-0.0769132	-0.584694	0.799949	1.32591	1.08601	0.49752	-0.68341
ILMN_1654504	CLEC7A	-2.66529	0.667333	0.0612124	-2.89535	-0.0811665	-1.07591	-0.863587	0.029044	1.04268	0.776021	-0.585311	0.950628	-0.44225	-0.48795	-0.180331	1.61621	1.94903	-0.545509	0.592536	0.591814	1.7433	0.124657	0.777415	-0.582776	0.381336	-0.636994	0.756394	-0.0622063	0.698686	-0.549812	0.356424	0.690383	-0.676719	-0.393224	0.731572	-0.0741849	-1.34032	-0.571622	0.677743	-0.153272	-0.153483
ILMN_1654516	TMEM120A	-0.14912	-1.82613	-0.746997	0.289375	-0.359023	0.783026	0.105033	-0.31997	0.242273	1.28625	-0.133808	-0.692528	-0.196503	-0.198036	1.52942	-0.118291	0.83614	0.238517	2.50024	0.140846	-0.479747	0.253286	0.597451	-1.00453	-0.0857158	-0.458411	-0.821247	1.50992	0.603639	-0.217976	-1.20792	0.154914	-1.28354	-0.361063	-0.370284	0.803947	0.105	0.241251	-1.28779	1.38942	1.43966
ILMN_1654518	LRCH4	0.681888	-1.26312	-1.45585	0.241526	0.726565	0.118956	0.94514	-0.506144	-1.13203	2.19302	-0.916694	0.112145	1.13573	0.789298	1.00737	-0.140261	0.85998	0.0800693	-0.203827	0.514155	-0.112364	0.26047	1.16168	0.389874	-0.261885	-0.49232	0.347617	1.11365	0.0247129	-0.94447	-0.2977	-0.288424	-0.439518	-0.277502	-0.0997589	0.0421001	-1.11247	0.622451	-1.08429	1.07061	0.265179
ILMN_1654541	ATP6V1G2	0.14445	0.967118	-0.0831145	-1.61231	0.290322	2.29586	-0.864714	-0.350126	1.44907	-0.696822	-1.78924	0.661026	0.128648	-1.18198	0.440275	1.02847	-1.4669	-1.24155	-0.40135	0.267733	1.91815	-0.765274	1.43839	-1.47195	-0.0500057	-0.39133	0.533094	0.0461742	-0.0644275	-0.227343	0.732037	0.0340823	-0.0165872	0.403683	1.12128	-1.78999	-0.823805	0.480245	1.08317	0.0967984	-0.368239
ILMN_1654542	C5ORF21	0.342555	-0.221215	-0.609414	0.848575	0.411667	0.388701	1.07464	-0.242073	-0.0225417	-1.38897	-0.386524	0.861966	0.109131	0.587856	1.66646	-0.100225	1.38195	-0.0818874	0.364217	0.272403	-1.27567	-0.675695	0.0603598	-0.548961	-0.690754	-0.0732201	-0.472801	-0.675646	0.56966	1.03035	-1.2926	-0.504082	0.509848	1.60866	0.325319	0.948939	0.332746	0.472053	-0.652519	0.477465	-0.749121
ILMN_1654543	MED6	0.182895	-1.11273	-1.33162	1.38288	0.352554	-0.0818603	1.38127	-0.0138046	-1.57122	-0.0296348	0.539514	0.481468	0.479442	1.52669	-0.0096928	-0.585153	1.01297	1.55836	0.0929232	0.521367	-1.13295	-0.0380396	0.0963097	0.985185	-0.314112	0.154806	-0.835314	-0.45673	-0.163288	-0.201126	-1.06912	-0.424307	0.580204	1.41622	-0.195565	-0.000949	1.28777	-0.0023112	-0.584512	-0.070401	-0.164727
ILMN_1654545	CPSF1	0.701142	0.780437	-1.13266	-0.543908	1.2813	1.02706	1.18803	1.34238	0.407436	1.75013	-1.54164	0.416686	-0.27988	-0.514882	-0.732859	-0.591812	-0.270147	-1.3812	-0.291013	-0.198674	0.119369	0.0857912	-0.41366	0.155178	-1.27549	-0.0077023	1.24266	0.43894	-1.48495	-0.611155	-0.604754	0.686773	1.65639	-0.132491	0.0800486	1.37328	0.919017	0.759992	-2.34429	-0.603573	0.0799957
ILMN_1654552	MRPS31	0.185497	-1.64245	-0.0138511	0.217023	-0.733418	-0.51937	0.755412	0.183996	-1.43756	-1.02651	0.707647	0.935841	0.931828	1.70969	0.237209	0.0808714	1.2384	1.33529	-0.485783	1.38427	-1.64136	-1.08864	-0.925481	1.40905	-0.0585397	-0.0354479	0.801088	-1.46055	-0.335931	0.621334	0.367548	-0.244148	0.808502	0.890146	-0.630977	-0.11826	0.877013	0.462841	0.427824	-0.417219	-1.35016
ILMN_1654560	TLR6	-0.729305	-0.012622	0.0214846	1.00637	-1.5996	-1.33118	-0.26651	-0.139352	-0.517166	-0.232378	1.49932	-0.336183	-0.351933	0.532787	1.50766	0.731035	0.00781957	-0.0363867	1.8068	-0.225987	-0.121293	0.760386	-0.539076	-0.503582	0.366265	-0.613356	-0.85723	0.960336	1.06726	0.301075	-1.74695	1.08439	-0.694922	-0.723422	-1.66628	0.145753	-0.19964	0.0046686	-0.907236	2.84073	0.920835
ILMN_1654563	EFNB1	-1.46757	-1.27339	0.109415	-1.89441	-0.262136	1.5259	-2.18456	-1.65993	0.795516	0.672031	-0.0505184	0.790289	-0.313126	-0.175449	-0.735572	1.29008	0.481848	1.0085	1.0921	0.49169	2.10183	-0.955621	1.61277	-0.288325	-0.808216	-0.105776	0.343291	0.229781	0.171524	-0.29972	1.50519	0.312869	0.211585	-0.624377	0.484588	-1.10434	-0.795566	-0.638202	0.520318	-0.268999	0.497231
ILMN_1654566	HSPA1L	-0.388545	-3.26081	-1.48395	0.396729	-0.17491	1.97269	1.15176	-0.586574	-0.196652	-1.28272	1.31853	-0.0011578	0.209585	1.31666	0.947636	0.00722054	0.62589	0.782672	0.802032	-0.0254726	-0.0039967	0.06025	-0.358633	1.03114	0.328315	0.533734	-1.35721	0.213473	0.0883344	0.421576	-0.120807	-1.49388	-0.0739962	0.658604	-0.834497	0.261825	0.130097	-0.628337	0.229667	0.408035	0.502318
ILMN_1654571	FCHO1	0.299771	-1.80565	-0.948236	0.735437	-0.188238	-1.01249	0.125807	-1.19376	-0.2377	0.641959	-1.74546	-0.253698	0.271023	1.13428	1.05899	0.504767	1.07514	0.885559	0.961656	-0.0047928	1.61464	0.948396	1.51393	-0.655533	-1.03235	-0.475948	0.812687	1.92034	0.0167617	-0.753409	0.373174	0.0945093	-1.26589	-0.618821	-0.23242	-0.370895	-1.35212	0.150559	-0.820874	0.749961	0.997957
ILMN_1654583	CHD1	0.108102	-0.704067	-1.22926	0.0171104	-0.581685	-0.696175	0.835326	-0.314659	-1.74746	-0.337781	0.70683	0.750115	1.08689	1.06746	0.376274	0.280704	1.28374	1.41949	1.16509	0.165031	-0.678319	0.921685	-1.87816	-0.192905	0.622355	-0.271921	0.129542	-1.02893	-0.270898	-0.50311	-1.13569	0.633197	0.226767	-0.487003	0.249248	1.61777	1.72804	-0.291091	-0.225672	0.374322	-0.217551
ILMN_1654586	RASA3	-0.302315	-1.30603	1.55722	-0.64903	1.61518	0.634087	0.799342	-0.243257	0.359578	0.668079	-0.780673	0.942389	0.87068	0.731063	-1.71974	-1.67575	0.319756	-1.04369	-0.316543	0.483673	-0.885867	0.797379	0.199853	1.04991	-0.879243	1.41084	1.0929	-0.532392	-1.63311	-0.780914	1.01685	-0.304673	-0.375389	-1.71407	0.844496	-0.13608	-1.12486	1.05732	-0.572669	1.31348	-0.729622
ILMN_1654609	TIGA1	-0.0625345	-1.16815	-1.21427	0.58774	-0.126027	-0.645268	1.74284	-1.66769	0.100616	0.00639542	1.72866	1.3782	0.546909	1.63653	0.242565	-0.172287	0.321269	0.57715	0.0728856	0.317887	-1.25675	-0.53103	-1.71234	-0.134228	0.0611853	1.36686	0.207591	-0.853883	0.140168	-0.613475	-0.648783	-0.569954	0.499194	0.0132025	-0.146742	0.756657	1.08562	-0.0087415	1.26922	0.15927	-0.339796
ILMN_1654612	ZNF589	0.785427	-2.4167	0.996691	-1.10538	0.863933	-0.480899	2.31792	-0.366704	-1.10744	0.218575	0.264722	0.192787	0.313583	0.0602721	-0.217601	0.117425	1.1003	0.544528	-0.738338	0.985047	0.0149911	0.454243	0.551831	0.288302	-0.500389	0.456786	0.0886621	-1.43129	1.22083	-0.955883	2.11776	-0.423762	0.460664	0.333208	0.306496	-0.490431	-0.348057	-1.21877	-0.507929	0.507227	-0.909508
ILMN_1654629	TMEM175	0.740209	-1.10266	-0.696289	-0.20693	1.41154	-0.252975	1.84134	-0.301719	-1.49521	1.20152	-0.871805	-0.185886	1.03367	0.364302	1.01779	-1.3437	1.03115	0.837753	-0.223336	1.34742	-0.519008	-0.349408	0.511994	-0.0049882	-0.496771	-0.144161	1.03789	-0.689641	0.337203	-0.0296657	-0.416841	0.172891	0.309585	0.212534	0.505456	-0.0451855	0.0555	-1.52342	-0.198355	0.259606	0.495779
ILMN_1654630	FAM193B	0.0338099	0.652134	0.0973465	-0.246833	0.531374	0.576773	-0.975155	0.966082	0.210246	1.13153	0.263097	-1.19899	-1.10556	-0.806373	0.275841	-0.0627414	-0.489541	-0.815733	0.435299	-0.293682	-0.102763	1.11899	1.5026	-0.0437634	-0.730252	-1.21849	0.556494	2.38963	1.43874	-1.48929	-0.997321	-0.0385019	-1.1564	-0.408559	-0.547929	-0.5096	-1.61515	-0.289425	-1.33709	1.46359	1.91174
ILMN_1654639	HERC6	-0.93724	-0.139923	-0.148164	-0.569086	-0.368238	-1.02528	-0.50967	1.61457	-0.356917	1.41288	0.982529	-0.238947	-0.145442	-0.426217	-0.0526664	-0.580387	-0.404853	1.48388	-0.695412	2.49148	-0.875009	-0.653493	-0.848632	1.50624	0.698246	-0.236114	0.367463	-0.789014	-0.976508	-0.53679	-0.172177	-0.121471	0.0564344	0.541641	-0.525381	0.205969	3.46796	-0.667772	-0.275341	-0.188063	-0.853199
ILMN_1654653	KLC1	0.348318	1.2716	0.658291	-1.55045	0.151127	1.25978	-1.93126	0.332709	0.118852	-0.647091	-0.534042	0.151593	-0.235687	-1.19965	-1.0719	0.38139	0.231314	-1.33424	0.412733	-1.09417	0.881335	0.313178	0.932684	0.121088	-0.504023	0.435405	0.409376	1.12572	-1.06848	-0.699134	0.23721	-0.268847	-0.575825	0.540303	0.19778	-1.58329	-1.1944	0.223119	0.575155	0.334697	0.448289
ILMN_1654685	MCTP1	-0.201358	-0.92676	-1.01163	1.19404	-1.30588	0.0225545	-0.130158	-0.683233	-0.126583	0.0322626	1.75057	-0.665521	-1.28908	0.204564	0.672269	0.387295	0.888748	1.20615	1.62767	-1.35528	0.337582	0.898228	-0.62595	-1.29837	0.322567	-1.91916	-0.232018	1.13385	0.226855	-0.940391	0.167011	-0.157675	-1.11247	0.698812	0.886725	0.565121	-0.821686	-0.319615	-0.185832	2.78293	-0.0689183
ILMN_1654689	ZNF197	0.66646	-1.33666	0.187486	-1.26578	1.22323	1.88897	-0.914147	0.597159	1.04819	0.981998	-0.341202	-1.07274	-0.386322	-1.69237	-0.693898	-0.298173	-0.119467	-1.02303	0.524777	-1.49956	1.50234	-1.18553	-0.154593	0.394745	-0.023257	0.277437	0.302203	1.63808	-0.179759	-0.565835	-0.0732346	0.888419	-0.555898	-0.728838	-1.02832	-1.07856	-0.330358	0.893119	1.34563	-0.488291	0.652842
ILMN_1654690	CECR5	0.492797	-1.24542	-1.11124	0.908338	0.509766	-0.405507	1.55304	0.71312	-0.739541	0.208003	0.794371	0.363017	0.0887508	1.13502	0.591764	-0.695194	0.267693	2.04771	-0.678215	0.515404	-1.61665	-0.728656	-0.298666	0.0151393	0.587861	-0.118979	1.0139	-0.978016	0.299399	-1.04363	0.214378	-0.564267	-0.849898	0.71912	0.711932	0.313732	0.47442	0.174555	-0.342035	0.547652	-0.147939
ILMN_1654691	FKBP3	2.57158	-0.19949	-0.838567	-0.436458	-0.749961	0.514086	-0.525903	0.0354316	0.406741	0.238031	0.314731	0.384165	0.31497	-0.857503	0.45714	0.225725	-2.01439	-1.01697	-0.248962	-1.32184	1.03644	0.502925	2.28832	-0.368962	0.954821	0.152504	0.757015	-0.778165	-1.0494	-0.131293	1.45407	0.780378	-0.489846	-0.266813	-0.608217	-0.87783	-1.6406	-1.15396	0.55436	-0.54792	0.468607
ILMN_1654735	SLCO3A1	0.213095	-0.235756	0.446235	1.07425	-0.904399	-0.0933631	2.0864	0.72199	-0.116389	0.51612	-0.349213	-0.58202	0.768666	0.388766	1.81255	-1.17278	-0.371968	-0.533066	-0.220162	-0.919643	-0.784436	-0.100976	-0.194106	1.03716	-0.795241	-2.37487	0.237335	1.40338	0.0221193	0.76163	-0.201074	0.174358	-0.896525	0.237335	-0.201916	-0.0934911	-0.435761	0.196033	-1.70544	2.54033	0.389734
ILMN_1654737	TRIM32	-0.637781	-1.45623	0.386415	0.446429	-1.20247	-1.90824	1.12157	0.0374918	0.647887	0.176638	0.102443	0.262568	-0.482604	0.568629	-0.383767	2.08362	1.18184	-1.36044	-0.121095	-0.344299	1.44749	-0.839473	1.01557	0.0923632	-0.0971082	1.08409	-0.477767	-1.47003	-0.270954	0.904965	2.57305	0.217682	-0.267557	0.612306	-1.07905	0.540636	-0.137335	-1.55225	0.321287	-1.03629	-0.13413
ILMN_1654773	CASK	-0.119372	0.520649	1.09789	-0.516326	1.33148	-0.752559	-1.61601	1.26195	1.00911	-0.127361	0.122457	-0.681354	-0.606754	-1.11234	-0.623175	0.0101969	-0.228397	-1.66239	0.309036	-1.23326	1.62459	0.150788	1.43781	-0.427283	-0.0313096	0.294275	2.17791	0.725453	-0.187157	-0.279412	0.91908	0.0477649	-1.864	-1.38182	-0.138389	-0.0807982	-0.0445268	0.00369872	-1.33535	0.435558	-0.422291
ILMN_1654778	LSP1	-0.796844	-0.333929	-0.275993	0.32486	-0.393823	-1.16444	0.265477	-0.682646	-1.00272	-0.841539	0.0574361	-0.263405	0.351929	0.646707	2.66765	0.745683	0.906806	1.15704	1.27987	-0.453101	-0.29367	0.546764	-0.0610269	0.537669	0.564064	-0.190477	0.206841	0.90503	0.111121	0.489686	-1.23734	-0.587561	-0.393982	-1.12945	-1.20053	-0.948662	-1.73787	-0.321081	1.14215	1.05189	2.25276
ILMN_1654812	UNC93B1	-1.39851	0.608875	-0.0634563	0.175782	-1.46742	-0.262397	-1.74055	0.61219	0.358732	1.41743	-0.625131	-0.0930793	-1.62202	-0.377364	0.282936	1.30826	0.511657	1.42988	0.3478	1.89407	-1.14209	0.903425	-0.563981	1.17048	0.633914	-1.03586	-0.67911	0.0708534	1.00558	0.768608	-1.77663	-0.418765	-0.387389	-1.28806	0.132125	-1.39729	1.11914	-0.183487	-0.120317	1.10441	0.942356
ILMN_1654819	ZNF589	0.0623565	1.37252	1.54276	-0.184149	0.0785827	0.445684	-0.678993	-0.453548	1.40789	-0.392494	0.304081	-0.526022	-0.362356	-1.75614	0.490687	-0.320405	0.0451424	-1.79959	-1.38775	-1.21011	0.994937	1.9379	0.918386	-0.17158	-1.40451	0.72514	-0.196046	-0.436582	0.973224	-0.323396	0.428359	-0.599643	0.763924	0.158935	0.707303	-0.681699	-0.456438	-0.507015	0.707684	-1.29283	-1.25112
ILMN_1654823	MGC70863	-1.59957	-1.12155	-0.043803	-2.45696	-1.38658	0.0961184	-2.1261	-0.576369	1.65989	0.786443	-0.985387	1.81228	0.0820469	0.377322	0.113379	1.45551	0.133534	0.453311	0.759309	0.59169	1.86503	-0.652805	1.06496	-0.411646	-0.226201	0.693025	0.0209949	-0.332412	0.595486	-0.173445	1.15043	0.850132	-0.558314	-0.61495	0.370914	0.00978936	-0.960528	-0.293273	0.228685	-1.02448	0.263634
ILMN_1654851	FAM134A	-0.498426	-0.47813	-1.50146	1.35663	1.69148	-0.327189	-0.408673	-0.392412	-1.09763	0.951793	1.37482	0.0549415	0.572469	1.40973	1.15377	-0.416898	0.349899	-1.49596	1.17738	-1.15752	-0.427193	0.721237	-0.0623561	0.910196	-0.388646	0.613845	-0.0265466	1.62106	0.0320355	0.571775	-1.04011	-0.176633	-1.03934	-1.25311	0.135866	0.95795	-0.3186	-0.253559	-1.91719	-0.124811	1.03693
ILMN_1654854	MURC	0.0995388	0.516309	1.0061	-1.71729	0.94539	-0.161229	-2.72566	-0.829674	1.53526	1.06062	-0.629961	0.0582955	-0.0977144	-0.0997367	-0.367212	0.707226	-0.190297	-1.5941	0.907768	-0.940298	1.88117	0.295421	1.68828	-1.39366	-0.316593	0.533831	-0.650422	-0.330471	0.0162147	0.266395	0.779189	0.585755	-0.861891	-0.213213	1.07996	-0.720549	-1.82248	0.364698	0.379529	0.0661287	0.253869
ILMN_1654861	ACO2	-1.89115	0.513526	-1.13143	-1.78479	1.3273	-0.857109	-1.08087	-0.43828	-0.377206	-0.747059	0.51587	1.26531	0.696985	-0.343176	0.241141	0.235899	-0.278005	0.382434	1.24998	0.593953	0.9538	-1.62178	1.25561	1.08086	0.233193	1.27226	0.486752	1.73288	0.287134	-0.897831	-0.570257	-1.59271	-0.0786518	-1.09563	0.0218684	0.779584	-1.41888	-0.915064	0.141592	0.933427	-0.0343474
ILMN_1654864	C1ORF58	-0.729908	0.418846	0.887573	-0.753449	-0.0399549	-0.739333	-1.59591	-0.0147525	0.175379	0.307087	-1.24231	0.0679916	0.823949	-0.368573	0.406806	0.698542	-1.36952	-0.972144	1.7775	-0.543476	2.0816	-0.627997	1.4573	-2.04756	2.00202	-0.166969	0.557315	-0.460965	0.345452	0.100313	1.43823	0.611316	-0.932444	-0.781784	-0.238448	-0.675164	-1.14559	-1.11462	0.928771	0.50406	0.246762
ILMN_1654866	RANBP2	-0.0553884	1.41079	0.440811	-2.72699	-1.76144	1.79603	-0.619326	-0.164367	1.33645	0.225421	0.0280315	-1.52169	-0.640591	0.687246	-0.39587	0.279932	0.704298	-0.59864	-0.458712	-0.272442	1.08127	-0.131968	-0.838384	-1.43084	0.95074	0.26016	1.69035	0.311831	0.310888	-0.444558	0.581566	0.850369	0.282504	-0.547167	0.600273	-0.183208	0.258857	-1.20952	0.666054	-1.6232	-0.354751
ILMN_1654875	CLC	-0.453553	0.341985	-1.04219	-0.428548	0.500826	1.80677	1.81746	-0.742667	0.466537	-1.55326	0.510305	0.274013	1.40494	-1.67932	-0.715164	-0.104012	-0.583886	0.503946	-1.32931	0.496301	-0.671386	0.147877	-2.0025	1.29954	0.00835501	-0.789163	-0.348482	0.794588	-0.583603	-0.428286	1.25873	-1.10944	-1.33431	1.09674	0.535181	-0.208976	1.15755	-1.09517	0.616854	0.218194	0.766325
ILMN_1654890	LENG8	1.62473	0.437681	0.361509	-0.705166	1.40388	-0.723306	1.10305	1.23265	-0.41511	-0.155733	-2.41534	-0.60364	0.951761	0.642597	1.44115	-0.2589	0.0561992	-1.57981	-1.09381	-0.598515	0.456542	-0.863395	1.57954	-0.313266	-0.695298	0.61025	2.23958	-0.0766583	-0.393887	-0.577818	0.462014	0.397115	0.0302974	-0.734244	0.910244	-1.26316	-1.30776	0.186648	-0.17654	0.100551	-0.114207
ILMN_1654893	SCAMP2	-0.40802	0.90966	-0.909615	-1.87759	0.329846	0.580569	-1.0967	2.19838	0.629689	1.3445	-0.300736	-1.04082	0.00388685	-1.20591	-1.72367	-0.41565	1.32194	-1.05456	0.168467	-0.356739	0.96513	0.524608	-0.275909	-1.33293	-2.0661	0.875114	0.338574	1.05397	-0.102473	0.813691	0.0660061	0.0369725	0.0962113	-0.668475	0.0249823	0.382737	0.253353	-0.111924	0.467943	-1.04178	0.665422
ILMN_1654915	LOC646786	0.526023	-0.0024418	-0.758247	1.20658	-0.845511	1.3326	-0.296963	1.03243	0.419725	1.59473	-1.80071	0.130014	-0.638528	0.172058	0.781044	-0.52755	-1.88087	-1.4365	0.203423	-0.870223	1.04594	0.107459	0.63702	-1.78024	0.261442	0.544208	0.964171	1.38907	0.36494	-1.55727	0.0353049	0.627984	0.448389	-0.795209	-0.596566	-0.112756	-0.690869	-0.432936	1.99807	-1.49773	0.0855233
ILMN_1654920	HNRPH3	0.773525	-0.54758	-0.101052	1.10538	-0.970653	-1.8524	1.56466	-0.345005	-1.79903	-0.795865	0.611507	-0.198311	0.834774	1.4257	1.37326	0.877745	0.432569	0.796946	0.37122	0.39437	-0.361917	0.273833	-0.737413	0.443282	-0.100161	-0.79361	-0.38185	0.0783582	-0.341705	0.50113	-0.529321	-0.0196126	-0.350357	-0.258311	0.0645904	0.517953	0.704758	0.121185	0.685596	1.1609	-1.03924
ILMN_1654939	TMED2	-0.617471	-0.527412	0.267565	1.41183	-0.68731	-0.962125	1.87883	0.345498	-1.62089	-1.29549	0.768377	-0.456807	0.759189	1.51468	0.281912	-0.037652	0.145423	2.05112	0.785555	0.420901	-1.9725	-0.0033977	-0.713347	0.244396	0.796248	0.479727	-1.30478	-0.817092	0.784052	0.0971129	-1.29268	-0.351846	0.386728	0.373623	0.0167203	-0.199876	0.66869	-0.614048	0.558519	0.724972	0.166276
ILMN_1654946	ZSCAN18	-0.174504	-0.9502	-0.770844	0.325157	0.408948	-0.753083	1.78251	0.0272877	0.714422	0.0713945	1.34162	0.438279	0.038887	0.39475	-1.11426	0.205651	0.0575795	0.353839	-0.0410037	-0.702816	0.0362195	0.370675	-1.10826	0.8197	0.275121	0.558552	1.25462	0.943191	-0.441933	3.01809	-0.198759	-0.924757	-0.349938	-0.259162	-0.649448	-1.98061	-0.0826139	1.62941	-0.181434	-1.14222	-1.55021
ILMN_1655011	SERF1B	-0.474532	-0.209062	0.224434	-0.425953	-1.6695	0.303568	-0.545902	1.46558	-0.422601	0.156239	0.00185642	-0.942745	-0.408691	0.804926	0.435228	0.694396	-1.32758	0.527231	0.267456	0.89789	-0.260953	-0.724422	-0.447379	0.967587	-0.430246	-0.264841	-0.687293	0.323137	0.519002	-0.378222	0.734274	-0.242513	3.49054	-0.745675	-1.87836	-0.649117	0.016072	1.26027	0.974812	-2.00585	0.168222
ILMN_1655046	NUTF2	0.194484	-1.27687	0.423817	0.167673	0.535022	0.112757	-0.659454	0.07204	0.774788	0.0596228	1.4531	-0.0333296	-0.0440256	0.240338	0.991997	-2.22042	-0.246753	-0.419409	0.45588	-0.154465	-1.83791	1.39085	0.0159259	-0.538886	-1.47507	0.79938	-0.68152	1.46762	-0.782267	-0.700013	0.690183	1.63384	1.55646	1.24368	-1.55232	-1.20721	-0.0588935	-0.0712886	0.243768	-1.20812	-0.766111
ILMN_1655068	TOM1L2	-1.2679	-1.23766	-0.190897	-0.0861062	-0.0110189	1.02385	-0.646338	0.76524	0.731873	0.671301	0.110246	0.543151	-0.306919	-0.360943	-0.342953	0.531138	-1.41393	-0.928295	0.181227	-1.02118	2.77362	0.442149	1.79497	-0.820079	-1.08677	0.784305	0.454708	1.38517	0.806735	-1.23659	0.982555	0.715198	-1.72502	-0.169973	0.860882	-0.286459	-0.936015	-1.60629	0.558115	-0.846122	-0.0714673
ILMN_1655077	PRDM1	1.35993	-0.634079	0.986135	0.579797	0.202743	-1.05148	1.32385	0.20412	-1.25396	-0.945563	-0.156833	0.219834	-0.322894	0.666393	0.961372	-0.182648	0.363508	1.84816	-0.629848	0.858598	-1.40574	0.115995	-0.127146	-0.808084	0.667166	-0.176179	-1.2852	-0.856567	-0.464186	0.177183	-0.76988	1.53731	0.0835575	0.463961	-1.34835	1.69467	0.978632	-0.349896	0.158144	0.287169	0.0217002
ILMN_1655093	LOC727773	0.991675	2.36676	0.156467	-1.68254	-0.397457	-0.0099498	-2.28567	0.711288	0.414706	1.16657	0.414474	-0.0993658	-0.696039	-1.24778	0.525804	-0.249446	-0.922374	-1.28603	0.407326	-1.57417	1.34139	0.0255832	1.6704	-0.310278	0.150566	-0.870786	0.36518	-0.587843	0.0416909	-0.0043967	1.02742	0.0765201	0.39331	-0.644412	0.530812	-0.259512	-0.858898	0.312736	-0.264763	-1.25097	0.457636
ILMN_1655114	ABR	-0.26663	0.493734	0.38975	0.168882	0.381061	1.46364	-1.27261	-0.521048	1.6245	0.563789	-0.838846	0.0510585	-0.512935	-1.45491	0.281838	0.44382	-1.3417	-2.73389	0.280096	-0.436847	1.95876	-1.06375	2.14584	-0.474124	-0.928344	-0.29818	-0.12886	-0.0052137	0.555149	-0.20383	0.0918658	0.288602	-0.89688	0.0567396	0.504865	-0.542612	-1.33935	0.501247	1.00675	-0.320544	1.05063
ILMN_1655117	WDR19	0.502546	0.319561	0.154484	0.744416	0.170338	-1.47968	-0.77072	0.364879	0.256054	0.506193	1.77392	0.646652	-0.801179	0.84962	-0.61464	0.660376	0.335186	-1.08852	-0.805873	-2.24344	-0.88554	0.98727	0.409108	-0.919917	-1.04611	0.173178	1.41474	-0.220167	1.83871	0.384531	0.838837	-0.489937	1.32509	-0.19445	-0.953054	-0.765129	-1.85917	0.694388	-1.56366	-0.100516	0.0462665
ILMN_1655126	PI4KAP2	0.25179	0.199805	-0.156633	1.3429	-1.12962	-0.994714	1.26555	-0.358006	-1.4882	0.569885	-1.15057	1.02488	-0.121775	-0.0516905	0.624075	1.92416	-0.380162	-1.46325	0.0673134	2.12828	-0.744732	-0.0591136	-1.56573	0.672984	-1.84633	-0.913403	0.379531	-0.0806687	0.441515	-0.0875838	1.59125	0.10936	1.77763	-0.486969	0.371562	0.261193	0.164161	0.531033	-0.735377	0.0449262	-0.569979
ILMN_1655137	ZCCHC11	1.71754	-1.15926	0.185066	0.828978	-0.033666	-0.50362	2.31099	-0.25618	-2.16739	-1.24814	-0.118254	0.501388	0.413713	1.69439	0.895848	-1.1546	1.31143	0.834985	-1.30317	0.11745	-0.509188	-0.537217	-0.334545	0.472842	0.161679	-0.379552	1.46121	-0.47496	-0.0539075	0.00380471	0.0982243	0.302604	-0.617624	0.541563	-0.0746398	-0.432307	0.0939982	1.11884	-0.477681	0.146682	-1.01901
ILMN_1655154	PTBP1	1.36383	-1.28576	-0.19069	1.32694	1.30478	0.731855	1.26935	0.566811	-1.48324	0.601724	0.247268	0.0657865	0.358217	0.101673	0.27946	-1.06612	0.756825	0.645528	-0.463263	0.0895953	-1.81898	0.216449	0.239489	0.968064	-0.906083	-0.495036	-0.418658	-0.535374	-0.651237	-0.490679	-0.718673	0.338123	0.229578	0.844533	0.499833	0.996494	1.18413	0.793938	-0.924722	-0.599854	-0.570322
ILMN_1655163	STK24	-0.0191411	-1.50478	-0.707882	0.907121	0.244052	-0.432909	0.464559	-0.14066	-1.41061	0.884152	0.366651	0.544029	0.288004	0.877232	0.930652	-0.317063	0.665819	1.40994	1.1307	0.533982	-0.870152	0.76129	-1.06302	0.731598	0.0843384	-0.784064	-0.774603	-0.123735	-0.610882	-0.666201	-0.286792	-0.0669124	-0.202515	0.930391	-0.480191	0.958082	-0.0184386	0.85932	-1.10322	1.29061	0.564945
ILMN_1655165	RNF138	0.0165883	0.270448	0.411241	0.682542	-0.290211	0.731266	1.04465	1.24686	-0.210339	-0.718404	-1.00162	0.149168	-0.638129	-2.92363	1.11472	0.115209	-1.76493	-0.0413765	1.13299	0.392923	0.801467	1.31137	-1.41803	-1.52994	0.408947	1.01967	0.431609	-1.66393	0.312163	0.414438	-0.844748	-0.845124	0.428001	-0.369085	0.871963	1.43609	-1.14741	0.00293393	1.15334	0.158508	-0.130752
ILMN_1655177	PIK4CA	1.33483	-0.75485	-0.497693	1.53831	0.116148	-1.29109	1.76018	0.307899	-0.984819	-0.194844	0.0588188	0.39307	0.623193	0.924619	0.47932	0.251516	0.62659	0.146398	-0.724794	0.590783	-1.42073	-0.0574509	-0.832598	0.68208	-1.77657	-0.845663	0.735683	-1.28778	0.693873	0.199275	0.495563	0.62511	1.156	0.0541465	0.256216	0.274212	0.551972	0.905987	-0.701194	-0.210747	-0.918116
ILMN_1655190	LOC649044	0.481276	1.34218	0.900847	-1.18265	0.663369	1.13521	-1.48983	0.576352	0.758145	1.27855	0.167008	-0.616501	-0.214266	-1.38421	-0.92768	-0.588035	-1.53349	-1.61704	-0.23462	-1.05644	1.44524	1.08725	1.79304	-0.246259	-0.264388	-0.133033	0.362182	0.453634	-0.841167	-0.388812	1.00964	-0.0309446	0.0791455	-0.635155	-0.32955	0.385547	-2.08554	-0.228858	-0.353196	0.0308224	0.335641
ILMN_1655191	CASZ1	0.314953	-0.75432	0.487697	-0.0949539	1.31642	-0.304518	2.41121	-0.799723	-0.782411	-1.04097	-0.49514	-0.917121	0.0218165	-0.102584	-0.167662	-0.651211	2.41039	-0.344392	-0.195885	0.309856	1.01628	-1.46976	0.716613	1.8365	0.0235966	0.0369495	-1.24426	-0.25031	-0.648324	-0.355762	0.708294	0.264626	-0.387894	0.11096	-0.406919	2.30222	0.36215	0.52855	-1.26087	-0.41623	-0.450118
ILMN_1655194	PHF17	-0.78719	-0.0057057	-0.089964	0.750286	-1.61371	-0.453616	-0.0449879	-0.201677	-0.700085	-1.36473	0.499528	1.00509	-0.277425	1.12403	0.702762	1.01781	0.579884	-0.235874	-1.31758	0.436438	0.644761	1.44101	1.0921	0.686592	-1.05222	-0.466499	0.406234	-0.366087	0.39937	-1.49995	-0.681278	1.19557	-1.01651	1.52439	-0.473053	-2.52236	-1.1495	-0.904464	1.3227	1.01573	1.04823
ILMN_1655195	SMA4	0.713878	0.59255	1.23204	-0.726551	-1.16268	-0.474302	-0.541441	0.484636	-0.62947	0.305656	-0.809782	-0.0651647	1.64556	0.272043	0.592787	-0.378767	0.489585	1.24647	-0.966742	0.133097	-1.45577	-0.790203	-0.413658	1.49241	-0.587712	0.718078	-0.0327505	-0.259851	-0.207252	-0.216927	1.19799	-1.54199	2.52764	-0.242408	-1.36221	-0.548602	-0.135639	1.04244	1.90697	-1.2164	-1.32992
ILMN_1655206	ZBTB34	0.273366	0.307636	-0.65199	1.61704	-1.07876	0.644074	1.22465	0.149492	-0.271832	0.0455813	0.911062	-0.93899	0.126595	-0.189888	1.89232	0.0787741	0.476002	-1.35811	-0.0169821	-1.1282	-0.795023	0.363121	0.302234	-0.374029	0.0581392	-0.638	-1.57677	0.878949	0.300598	0.3653	-2.00808	1.10804	-1.29922	0.0658528	-0.645864	0.447024	-0.196841	0.315077	-1.25214	2.54613	1.24048
ILMN_1655225	C19ORF25	1.25794	-2.51373	-1.04974	0.534513	-1.19659	-0.628309	-0.752547	-2.64981	-1.26988	0.132182	-0.0728417	0.608975	0.353146	1.15885	0.926312	0.510802	-0.509877	0.649646	1.40023	-0.0174326	1.34645	-0.901725	1.21744	0.323482	-0.315593	0.39684	0.500817	0.290733	0.522681	0.518035	-0.658362	-0.0333254	1.01034	0.0380837	0.455448	-0.42209	-1.30712	-0.354712	-0.600135	-0.708476	0.0276327
ILMN_1655244	LOC642755	1.31142	0.968672	-1.48186	-0.533647	-1.22367	0.0812052	-0.456757	-1.9578	1.18508	0.339932	-0.766306	2.39786	1.94845	0.858224	-0.606352	0.200739	-0.286644	-0.800892	0.161762	-1.24377	-0.841506	0.0331675	1.16238	-1.08529	0.529493	-0.0524617	0.778159	-0.415769	0.342548	-1.00671	-0.0380251	-0.981359	-0.587992	0.0255672	0.075772	-0.260179	-0.353446	-0.0647955	2.11868	-0.886959	0.667223
ILMN_1655261	ERP27	1.82694	-0.955285	0.20529	0.880104	-0.0412822	-0.609867	1.08542	1.09128	-0.680307	0.373677	-0.0860285	-1.75629	2.03166	0.243638	1.4744	-0.45933	-1.15332	-1.1546	-0.72026	0.0951862	-0.276231	-0.809121	0.429025	0.452778	-2.36219	0.585295	0.471128	-1.27131	-0.125614	0.504924	0.606688	-1.65712	0.770844	0.971613	0.659706	0.296422	-0.257937	-0.379138	1.0925	-0.0031716	0.0246769
ILMN_1655296	UTRN	0.304874	1.32408	0.711037	-0.82472	0.19704	0.777795	-1.80878	0.852986	1.2773	1.00152	-0.228645	-0.0495954	-2.20202	-0.713157	-1.86228	0.169871	-1.74988	-0.396012	0.0844109	0.10908	0.734433	-0.81592	-0.0430125	-0.847588	0.28561	0.192715	-0.665577	0.618842	0.25297	1.24587	0.581976	0.726175	-0.201039	-0.315307	-0.693275	0.0559961	-1.87399	-0.164376	0.795241	-0.190314	1.055
ILMN_1655307	FAM136A	-1.25897	-0.39038	0.280238	0.64872	-0.613919	-1.82791	0.920652	0.0132377	-1.97136	1.65284	0.00551468	1.71541	1.03648	-0.0722949	0.795719	-0.0250993	0.0604258	1.45154	-0.132	1.25745	-2.02074	-0.455286	-0.620847	-0.0711442	-0.161327	1.46229	-0.573556	0.45252	-0.113348	-0.106754	0.385605	1.46077	-0.746648	-1.40942	0.899698	-0.0467244	-0.236052	0.0505161	0.953339	-0.912978	-0.210654
ILMN_1655311	LOC145853	-1.44325	0.774929	1.13571	-0.411678	0.555874	-1.36325	0.800663	-0.288494	-0.97569	-1.07823	1.36927	-0.268655	-0.107315	-0.0648388	-0.122158	0.356517	0.270267	0.468215	-0.118806	0.571694	-0.798707	0.987412	0.0157938	1.15157	1.01613	2.43032	1.12425	-1.23732	0.230503	-0.04084	-1.56668	-2.05243	0.286651	0.984582	0.0278636	-0.439083	-0.496603	-1.4169	-0.148973	-1.70978	0.853534
ILMN_1655312	HPS5	-0.212838	1.14168	-0.569045	0.422071	-1.16184	-0.0851298	1.18447	0.0713763	-2.37665	-1.43239	-0.559284	0.719885	-0.837508	-0.2417	-0.19789	0.476529	1.79089	2.22366	-0.86026	1.83296	-1.01093	-0.545635	-0.284715	-0.182425	0.58436	1.01287	-0.130563	-1.10672	0.656566	-0.8538	-0.0252129	0.00930093	0.32631	0.0682499	1.37034	-0.707532	1.40275	0.787516	-1.21246	-0.723964	-0.445218
ILMN_1655316	PSMC6	-0.107167	-1.1966	-0.490629	1.52496	-0.834051	-0.93047	1.15792	-0.447211	-1.97016	-1.14017	1.06642	-0.307461	0.618835	1.53588	0.45672	0.386853	0.0888229	1.49184	0.952961	1.22575	-1.12735	1.06254	-2.6852	0.6632	0.279607	0.359029	-0.77322	0.170705	0.485503	-0.102035	-0.394523	-0.328833	-0.174836	-0.180195	-0.764369	0.525179	0.643159	0.246633	-0.351576	0.905136	0.414091
ILMN_1655329	RIOK2	-0.138691	-0.615611	-0.554292	0.644393	-1.26565	-2.10679	2.01726	-1.47942	-0.903771	-1.52491	0.497992	1.368	0.558761	1.45412	0.184744	1.2856	0.402927	1.84209	0.47901	0.333749	-0.331295	-1.00672	-0.589333	-0.27875	0.905583	0.0188563	-0.444086	-0.722737	0.903986	0.268583	0.0951912	-0.743255	-0.481676	-0.260219	-0.313897	0.314916	1.44721	0.498918	0.442576	-0.269516	0.21437
ILMN_1655340	RNF181	0.0334584	-0.32679	-1.39758	0.852059	-1.12347	0.864542	0.681261	0.0655074	-1.98434	0.335079	1.10319	0.506452	0.725031	0.739765	-0.838482	0.847434	0.292385	1.77634	1.23333	-0.798217	-0.0772676	0.562911	-0.986185	-0.0738256	0.0719145	-0.474162	-1.04054	-0.152698	0.458523	1.18965	-0.28484	0.00274753	0.840055	-0.221694	0.207307	-0.239249	1.27449	0.366638	-0.941363	-0.272423	-0.287252
ILMN_1655377	MRPS22	-0.21084	-1.19045	-0.254606	1.2001	-0.662746	-0.799978	1.79174	-0.335317	-2.23299	-0.787256	1.06046	0.728021	0.655076	1.47116	-0.173741	0.373341	0.50146	1.16218	0.635987	1.08963	-1.42822	0.213468	-0.977801	0.911875	0.173795	0.0726466	-1.21876	-1.07352	-0.189191	0.0302401	-0.276172	-0.716745	0.72569	0.247307	-0.487052	0.601007	1.73763	-0.287388	0.415653	0.209011	-0.111698
ILMN_1655414	TNFSF14	-0.510446	-0.866299	-0.0752683	1.20772	-0.477532	-0.0430511	-0.0737323	-0.168177	0.219502	1.4671	0.236205	-1.99845	0.33154	-0.506253	1.26252	0.419487	0.136012	-0.0064831	1.1694	0.476621	0.138716	1.24014	0.547357	-0.20681	-0.054819	-0.218029	-1.79669	1.59246	0.215197	0.230459	-0.735575	0.00820371	-1.33373	-0.0745238	-1.66916	0.567913	0.11144	0.0118968	-1.59069	1.68368	1.47128
ILMN_1655418	CAPNS1	-0.410501	-1.56239	-1.00431	0.376003	0.705469	0.0617721	0.704627	0.159771	-1.65493	1.11925	0.199441	0.914721	-0.496977	0.955293	-0.143881	-0.279708	0.395563	1.35292	1.52372	1.26918	-0.928485	0.631013	-1.40145	1.85783	0.227324	-0.113876	-1.53591	-0.630088	0.073235	-0.287725	-0.546968	-0.160128	0.78583	0.319689	-0.0485989	0.336884	-0.0096612	0.0066864	-0.0274168	-0.32273	0.84606
ILMN_1655422	RPL17	-0.0595894	-0.720279	-0.110399	0.837288	-1.19224	-0.647504	0.132176	-0.818082	-1.33578	-1.33203	2.29119	0.347117	-0.124333	2.89974	0.412656	0.535507	-0.0396034	1.0576	0.842633	0.170413	-1.10411	0.0943256	-1.43035	0.192816	1.50775	0.636664	-0.301573	-0.399601	0.252826	0.493273	-0.43709	-0.833559	0.390034	1.1029	-1.09253	-0.261312	-0.460144	0.0913158	0.948886	-0.0348634	-0.459759
ILMN_1655428	LOC442711	-0.495118	0.858045	1.11927	-1.32173	0.584123	0.308279	-2.66594	0.332148	0.620971	-0.162066	-0.675737	-0.39515	-0.411511	-0.555251	-1.33024	0.953201	0.253805	-1.58509	0.787481	-0.507107	2.77693	-0.23626	0.746782	-0.540977	-0.489412	0.495044	0.0595618	-0.179642	0.548071	-0.37556	1.55031	0.571606	-1.79976	0.23215	0.879646	-0.214598	-0.718753	-0.557175	0.0666559	-0.330088	0.292395
ILMN_1655429	TNFAIP1	1.00253	1.70027	-0.197568	1.2606	-0.92337	1.68559	-0.428906	1.9448	0.39934	0.143247	-0.324537	-1.73373	0.489962	0.0133544	0.178675	0.236828	-0.860739	-0.703976	-0.497665	-0.495145	-0.714883	0.765907	1.67377	-0.182211	-0.125977	-0.209641	-0.145268	-1.44414	0.327224	0.626374	1.275	0.212949	-0.556389	-1.44004	0.39775	0.214856	0.0996238	-0.815762	0.172781	-1.80493	0.958128
ILMN_1655433	BCKDHB	0.36746	0.801885	-0.408737	-2.07786	-0.15509	-1.30944	-1.85214	0.142051	1.97033	1.04583	0.207319	0.968483	-0.884405	-0.292767	0.065289	-0.869552	-0.814803	0.116994	0.748703	-1.01447	1.73917	0.377903	0.935197	-0.339181	-0.581656	-0.175694	1.44543	-0.190742	0.931326	-1.7923	0.300435	1.32001	-0.0571486	-0.0740155	-0.493687	-0.501948	-1.12643	-0.293853	0.0413282	-0.853659	1.12868
ILMN_1655444	LOC728492	0.620474	-1.31784	-0.46607	-0.194594	0.238725	-0.556519	-0.255018	0.439623	-1.98005	-0.377663	0.44482	0.524308	0.647862	1.41125	0.156199	0.0298327	-0.305335	1.34199	0.424064	0.708336	-0.597961	-1.56532	-0.424262	1.04179	-0.421105	0.411855	1.08234	-0.240598	0.196163	-0.125097	0.348571	-0.861789	3.22036	-0.158017	-1.88939	-0.0996162	0.752408	0.158064	0.91305	-1.82873	-0.510685
ILMN_1655469	TSPAN3	-1.17281	0.913866	0.253982	-0.899499	-0.660386	-0.255045	-1.15692	-0.760871	-0.471365	0.457086	0.669204	0.463029	0.917639	-0.0728993	-0.0797867	1.44537	-0.827934	1.32728	-1.15439	-1.11514	1.3443	-0.558165	0.266445	0.56764	0.529072	0.790588	0.957195	0.763682	0.817327	1.13471	-1.20907	-2.00759	0.00801776	-0.47629	0.649355	-0.443527	-2.54885	-0.409903	1.8975	-0.377462	-0.350664
ILMN_1655482	TRIM27	-0.34116	-1.14076	0.991899	0.210754	-0.758005	1.96984	-1.19594	-0.855592	-1.84449	0.01545	0.0186068	1.09909	-0.505179	0.578695	1.40915	0.47143	0.535873	-0.0531204	0.994098	1.01574	0.503446	0.297705	0.106484	-0.0556117	-0.431644	0.188869	-0.151107	1.36325	0.479935	0.188634	-0.0905532	1.93919	-1.09164	0.342385	-0.112383	0.149702	-1.06575	-1.01615	-0.401855	-0.0829063	-0.556558
ILMN_1655485	C1ORF124	-1.12976	0.101824	1.05722	0.25182	-1.49522	0.376774	-0.202858	0.868344	0.679627	-0.548383	1.62476	-0.55307	-0.336422	-0.487677	0.798135	0.263456	-0.427328	-0.49855	-1.27089	-1.03358	0.279362	1.15968	0.604428	-0.977429	0.00454242	-0.141353	-0.898708	0.983868	1.61291	2.1554	0.0924154	1.25649	-1.07884	0.555362	-1.55316	-0.300158	-0.376945	-1.84062	-0.406805	-1.21367	0.362607
ILMN_1655497	EIF4B	0.723312	-0.842909	-0.109803	1.5854	0.374027	-0.3749	1.41918	-0.678018	-1.24498	-1.49246	0.27414	0.364762	0.383694	1.5235	0.532851	-0.112945	0.783533	0.810615	0.668507	0.277223	-1.38123	0.0359199	-1.17098	0.265163	-0.052124	0.872232	0.348073	-0.778838	0.142094	0.768608	-0.731397	-0.612131	0.43571	0.403975	-0.118689	0.286975	-1.60259	0.866748	1.20412	-0.0987762	-0.464092
ILMN_1655549	SIGLEC10	-0.781268	0.598685	-0.958618	-1.15097	0.15475	2.0933	2.02682	-0.863738	0.299096	-0.241057	0.0198636	-0.229862	1.38593	-1.4353	0.280072	-0.060602	0.737529	0.263817	-1.94602	1.20935	-0.65269	0.29995	0.103263	0.843779	0.0703247	-0.862621	-1.22953	1.26922	-0.457747	-1.15747	0.863586	-1.78536	-1.00738	1.16868	0.285195	-0.229821	0.977211	-0.851232	0.788308	0.543626	0.368016
ILMN_1655557	INTS6	0.743191	-1.33556	-0.540354	2.56075	-0.0585562	-0.371486	1.33222	-0.50611	-1.12697	0.918239	0.14879	-0.998196	0.537475	0.387261	0.146733	-0.471991	1.4837	0.209601	1.13796	-1.07347	-1.33587	-0.576285	0.899327	1.19019	0.495412	-0.925332	0.513894	0.368713	0.13629	-0.901331	-1.44518	0.0776042	0.220923	-0.514714	-0.613134	0.505754	0.179552	-0.202693	-1.18971	2.14557	-0.364849
ILMN_1655561	ARPC3	-0.488091	-0.339807	-0.221707	0.517747	-1.46501	-0.591974	0.404122	-0.323355	-0.990213	-1.45489	1.26412	0.463917	-0.284608	0.341286	1.91651	1.20574	0.436385	0.869077	1.71148	0.161986	-1.30333	0.258834	-1.88328	0.399393	0.484743	-0.167681	-1.65588	0.706896	1.3002	0.512709	-1.41619	-0.121067	-0.128487	0.557264	-1.19226	0.0537313	-0.187166	-0.229025	0.253725	1.55728	0.89626
ILMN_1655563	KIAA0427	-0.311945	1.26168	0.867614	-1.02057	0.427883	1.01206	-0.559801	0.782309	1.34312	1.29042	-0.022458	-0.977348	-0.428383	-1.11593	-0.167478	-1.00143	-0.522731	-1.95848	-0.760337	-1.40979	0.81951	0.300589	1.19476	-0.299224	0.0818813	0.154972	0.330587	1.27353	-1.34424	0.112015	-0.829275	0.92437	-1.1242	0.050246	-0.617783	-0.293373	-1.04458	0.846379	0.131733	-1.11563	1.26725
ILMN_1655577	TIAM1	0.152816	1.20596	0.610321	-0.0578138	1.22742	1.31939	-2.05154	0.247883	1.79774	-0.92921	0.0130206	-0.0487332	-1.16496	-0.738002	-0.804251	0.469591	-1.73145	-1.8176	-0.288674	-1.30724	1.78302	1.21027	0.835778	-0.349913	-0.16775	-0.919372	0.11623	-0.0048301	0.679602	-0.459547	0.624234	0.43957	0.221333	-0.0122252	-0.107299	-0.213489	-0.6983	-1.36292	0.271402	0.13328	-0.236055
ILMN_1655595	SERPINE2	-0.881879	0.205627	-0.593911	0.451932	0.0942198	-0.0517441	0.743464	-0.482875	1.72754	0.162159	0.568872	-0.146311	0.0316181	-0.674702	-0.99764	0.187645	0.621781	-1.20549	0.756161	-2.03762	2.20854	1.0058	0.0528369	-0.169883	0.36741	-0.224051	3.17181	-1.06675	-1.38985	-0.599684	1.39781	0.162747	-1.44259	0.181943	0.328323	-0.448564	-0.252382	-0.51925	-0.661072	-0.240535	0.345918
ILMN_1655608	KLHL18	-0.844298	-0.757291	0.214982	0.547998	1.44214	-1.0218	-1.75046	1.31626	0.88109	-2.09461	-0.826647	-0.741093	-0.257324	0.590873	1.15694	-0.698693	0.576426	0.363017	0.496636	-0.686221	2.13316	0.690823	0.639935	0.408477	-0.820083	0.624361	0.365491	0.063212	0.140189	-1.84147	1.08127	0.375523	-1.37626	-0.568928	0.345256	1.73205	-1.04686	-0.2653	-0.822908	0.801684	-0.526463
ILMN_1655611	TSHZ2	-0.419926	-0.0818982	0.643922	-2.09442	0.765679	0.585657	-0.684579	0.657907	0.709234	1.53305	0.463117	1.39057	-0.636455	-1.2789	-0.0630372	0.0513897	-1.11427	-1.36648	-0.371502	0.0710972	0.204435	-1.56577	1.7396	-1.53721	0.0292432	0.564541	1.84024	0.66015	0.173191	-0.796232	1.08596	0.740554	0.806084	-0.473597	-0.512809	-0.551489	-1.58879	-0.180391	1.09886	-0.674249	-0.857876
ILMN_1655612	ARRDC2	0.318689	-1.31623	-0.219788	-0.974452	0.766108	0.576619	0.691382	-0.0892736	-1.03606	0.910303	0.581456	1.77983	0.490215	1.62095	-0.58715	-0.064083	0.588397	0.631922	-0.798464	1.21765	-1.20431	-0.774593	-0.317343	1.02913	0.247759	-0.436031	0.792581	-1.16023	0.534652	-0.416995	0.107107	0.550232	-0.0774885	0.443174	0.233062	0.0290883	0.421646	0.0703693	-0.956152	0.375496	-0.695461
ILMN_1655622	PRKRIR	0.487604	-0.908057	0.334885	1.76924	0.672847	-0.517318	1.85602	-0.891308	-1.79102	-1.21871	0.597946	-0.0271853	0.672214	1.29183	0.427541	-0.824098	1.10167	0.1501	0.171825	0.612778	-1.4961	-0.41599	-1.49078	0.610416	0.317512	1.245	-0.385515	-0.721158	0.22568	0.48036	-0.943508	-0.896828	0.745401	0.58684	-1.23002	1.13927	0.179547	-0.0078188	0.770232	0.273829	-0.482463
ILMN_1655625	GPATCH1	-0.0500776	2.0569	1.00833	-2.01078	0.5114	0.231905	-0.741039	0.069811	0.779981	0.830238	0.624137	-1.92244	-0.872277	-1.531	-0.276869	-0.583424	0.254217	-0.941342	0.427122	-1.24769	2.15424	-0.73308	0.979391	-0.423938	0.578584	1.084	0.761635	0.67051	-0.863604	-0.463269	0.860999	0.776624	-0.757372	-0.430987	0.529958	-0.0025798	-1.08058	-0.644035	0.313734	-1.34686	0.190873
ILMN_1655635	METTL3	-2.13198	-0.081298	0.346314	1.40145	-2.44952	0.00853755	-0.355894	-1.16815	-0.973908	-0.13487	1.05603	1.54837	0.723364	1.19315	0.184213	0.246996	0.0168995	1.55538	0.461225	0.596459	-0.856074	-0.275272	-1.5566	0.372269	-0.339368	1.77256	-0.796167	-0.59056	-0.349177	0.87816	-0.459918	-1.03183	0.433264	0.368459	-0.167906	-0.528555	1.0241	0.607401	1.26009	-0.726754	0.105799
ILMN_1655645	AK2	-0.441461	-2.3602	0.165204	-1.45648	-1.38363	0.372794	0.0188745	-1.97591	0.595709	0.264795	-0.890207	0.34335	1.18771	0.86295	-0.27761	0.403234	0.763237	0.109755	0.862466	0.165532	2.36513	1.15417	0.0497146	-0.676857	-0.793689	0.307649	0.21398	-0.0781504	0.852316	-0.424236	-0.0078342	-0.484816	-0.995095	0.0519256	0.899559	0.101269	1.46102	-2.44727	0.81085	-0.140065	0.145563
ILMN_1655654	MPDU1	-0.617273	0.337669	-0.002964	-0.811476	0.375148	1.80663	-1.09934	0.862054	0.984085	1.39579	-0.836215	1.08229	-0.506961	-2.80477	-1.23308	0.736772	-0.887423	-1.18921	1.07506	-0.875283	0.331552	1.7705	0.388403	-0.783292	1.10927	-0.26006	-0.0295308	0.00647328	-0.42861	0.296015	-1.62606	0.312581	0.236083	0.712256	-0.0759078	-0.720021	-0.385451	0.208723	-0.369909	-0.363154	0.00169044
ILMN_1655663	SC65	0.160991	-1.56834	0.142098	-3.10028	-0.516973	0.0266414	-1.11729	-0.365082	-0.109209	-0.333327	-0.14495	0.801171	-0.115338	0.657557	-0.0755363	1.20637	0.686477	0.369588	1.08558	0.759821	2.06005	-0.806889	0.240746	-0.0578095	-0.535441	-0.0511566	0.470129	1.50227	0.25057	2.06578	0.377842	0.3676	-1.47699	-0.42888	-0.286917	-0.371908	-0.970067	1.48652	-0.556626	-1.24011	0.0213357
ILMN_1655684	SARS2	0.126335	-0.423606	-0.0437535	1.04119	0.669784	0.395113	0.172642	-1.82088	-1.53603	0.237775	-0.100796	2.08454	-2.35576	1.35777	-0.334908	-0.503667	1.83208	1.0543	-0.919879	0.805204	0.667237	1.0583	0.0802027	0.177916	0.492815	0.128538	0.185428	-0.0419514	-0.41567	-0.989306	-0.225761	0.791608	-1.56727	0.262231	0.618653	-0.149744	-0.750897	-0.019653	0.469678	0.0965013	-0.201626
ILMN_1655694	LOC642031	0.422144	-0.824673	-0.540857	-0.55397	0.34948	-0.117862	2.55473	-1.27307	-0.942688	-0.458473	0.0194995	0.191585	1.62164	0.753916	-1.13477	0.844376	0.877838	0.152746	-0.402488	0.232861	-0.72012	-0.688053	-0.873882	1.4302	-1.03027	-0.305634	-0.069069	0.400744	0.637574	0.722266	0.256486	-2.8162	-0.250951	1.30536	1.40015	0.504381	-0.821292	0.86277	0.306116	-1.11617	0.145473
ILMN_1655702	ABHD5	0.658117	-0.342805	0.313109	1.4292	-1.8816	-0.711256	0.102005	-0.374742	-0.974824	-0.154221	0.0503507	-0.335783	-0.139115	0.165046	1.62373	0.26968	0.333785	0.0845756	1.97881	-0.0946577	0.285283	0.900091	-0.0489537	-0.703384	-0.0912213	-0.598383	-0.691129	0.492576	1.09305	0.398899	-1.64202	0.282601	-1.78484	0.10766	-1.21364	1.01388	-0.727876	0.393711	-0.534582	1.90716	1.4464
ILMN_1655710	LOC642989	0.0717262	-1.06492	-0.69011	0.431047	-0.425667	-1.09146	0.54771	-0.642867	-1.23452	-1.40615	0.673125	0.898659	0.430557	1.6257	0.251628	0.0860496	0.743033	1.80257	0.687736	0.784606	-0.558777	-0.517906	-1.7628	0.501968	0.211231	1.72077	0.370853	-1.21272	-1.23388	0.299517	-0.328465	-1.27196	0.629933	0.650143	0.755867	0.430296	0.596628	0.239169	1.7452	-0.533058	-1.29079
ILMN_1655733	RFC2	-0.628339	0.323884	-0.970782	-0.772881	0.619383	1.01126	-1.85373	-0.507641	1.89434	0.512437	-0.107761	0.354232	-1.30735	-1.75329	-0.517014	0.65973	0.0588694	-1.48506	1.26546	0.251931	2.13819	0.734519	0.302351	-0.413281	-0.207409	-0.150424	0.031304	0.0918694	0.0414844	0.558192	1.67819	-0.417697	-0.182867	-0.183688	-1.51713	-0.687597	-1.56866	-0.433421	1.22894	-0.317397	1.41273
ILMN_1655734	RPF1	0.544919	-0.962852	0.15245	-0.628454	0.606051	0.384285	1.05703	-1.19754	-0.234468	-0.379501	0.956176	-0.144572	0.304333	1.85	-0.683045	-0.159274	1.52698	1.35069	-0.75259	-0.602589	-0.721532	-0.522891	-1.30334	-0.0039269	1.10646	0.460334	-0.341245	-0.90403	-0.371148	-0.38593	-0.122255	-0.975957	0.414785	1.27795	-0.082953	1.46182	1.37964	-1.12921	1.89411	-1.36225	-0.489968
ILMN_1655754	LOC402066	-0.186854	-0.89593	1.10648	-0.592022	0.232292	1.26046	-1.99419	1.07708	0.634448	0.407053	-0.289894	0.0158917	-0.287079	-1.44351	0.0601038	0.641862	-1.14581	-2.19244	0.277633	-0.358444	2.49146	0.348213	1.3182	-1.78721	-1.57103	1.0172	0.417673	0.619708	-0.408968	0.848994	0.584385	0.554667	-0.693538	0.446494	-0.231826	0.479893	-0.650494	-0.235877	-0.0162583	-0.451657	-0.588565
ILMN_1655765	MRPS21	-0.144471	-1.04347	-0.953328	1.08863	-0.4506	-0.366166	0.368461	-1.15717	-1.43686	-1.08421	0.494909	1.01871	0.696955	1.80153	0.618357	0.492257	0.471927	1.85827	0.532828	1.17953	-1.20205	0.248226	-1.41287	0.869522	0.609394	0.437342	-0.843688	-0.873616	-0.172698	0.570097	-0.991211	-0.79791	0.913097	1.06208	-0.242203	-0.109966	0.72375	-0.0257008	0.896635	-0.39682	-0.463465
ILMN_1655796	2012-03-03	1.10999	1.3319	-0.140612	-0.714372	-0.215119	0.412527	-0.174019	-0.532632	0.797941	-2.12713	-0.819673	-0.675245	-0.308752	-0.502568	0.344603	1.52511	-0.247792	-1.12329	1.43628	-0.645091	1.72017	-0.969172	0.0545917	0.672018	-1.2711	0.388372	0.696845	2.20179	0.519682	-1.68673	1.45629	1.2954	-0.707276	-0.538271	0.660554	-0.542046	-0.45841	0.337505	-0.975084	-0.707063	-0.427892
ILMN_1655821	CAPG	-0.478484	-0.255249	0.343755	1.29989	1.37939	0.763792	-1.56979	-0.740297	-0.194171	0.829406	-1.19805	0.199278	-1.11408	-0.166959	-1.10269	-0.245662	-0.750491	0.429238	2.6852	1.83081	0.00894426	0.33981	-0.472649	-1.53663	0.986539	0.432471	-0.502852	-0.196812	-0.519792	-0.0709099	0.594633	0.41135	-1.02568	0.248092	1.52308	-1.44758	0.448507	0.243613	0.560403	0.478632	-0.494221
ILMN_1655827	COPS2	-0.254964	0.639349	0.601139	-1.3143	-0.0286166	0.0998521	-2.26969	-0.631008	1.27243	0.82039	0.036966	-0.0953952	-0.069601	-1.29367	-0.524103	1.32111	-0.916035	-0.321076	-0.153664	0.23275	0.967452	-1.02229	0.557172	-1.35157	0.867724	-0.353204	1.69036	-0.0348093	0.113545	0.790933	-0.449053	0.206532	0.616548	-0.143616	0.442748	-0.122611	0.828535	0.494409	1.0389	-2.4486	-1.72165
ILMN_1655844	TAF1A	-0.752294	0.0434756	-0.481667	-0.839593	0.680102	1.25548	-2.40398	-0.0037317	1.01079	-0.669459	0.228841	-0.402826	-0.624737	0.135831	-0.755517	1.44414	-0.151076	-0.933827	-0.631438	-0.0715872	2.95441	-0.679279	1.05675	-1.86489	-0.741675	0.91393	1.69687	-0.865802	-0.433432	-0.424605	1.01326	0.15971	-0.72942	-0.275797	0.872109	-0.415679	-0.519443	-0.0952605	0.258482	0.475919	0.598258
ILMN_1655864	LOC653853	0.89188	0.77834	0.498906	-1.75098	1.04254	0.655592	-1.59896	0.727795	1.01194	0.836838	-0.992284	0.0972667	-0.398501	-0.697254	-0.392037	0.329953	0.0727296	-2.62172	-0.803241	-0.657695	0.582247	0.874608	0.284113	-0.457597	-0.753671	-0.751357	0.463357	0.744184	-0.576987	0.392199	0.625848	1.24534	-1.0692	0.25914	-0.322418	-0.0167578	-1.89196	-0.141387	-0.142859	-0.0824018	1.3178
ILMN_1655868	ANP32C	1.0486	0.767684	1.21048	-0.34221	0.135341	0.89641	-1.12774	0.727189	0.936599	-0.464963	0.560819	-0.839266	0.182565	-0.813559	-0.0981515	0.490552	-2.35484	-1.96325	0.27068	-1.56863	0.217788	0.420967	0.376323	-0.0898956	0.119447	-0.270548	0.0571546	-0.202053	0.916662	-2.50118	0.654738	-0.0880777	-0.367935	-1.83959	0.300073	0.272399	-0.199503	0.53767	1.10104	0.43095	0.371365
ILMN_1655876	TMEM159	-0.728975	-0.0011707	-1.23596	-1.10158	1.04068	0.745764	-1.28477	1.0432	1.39102	1.29928	-0.143287	-0.316801	-1.92342	-0.585794	0.606404	0.11312	-0.3071	-0.680819	-0.287189	-0.233345	1.97203	-1.51094	0.696231	0.388004	0.0987705	-0.225252	-1.8042	1.47492	-1.79391	-0.358373	1.01685	-0.289097	-0.48314	0.828434	0.37123	-0.0091571	-1.23328	0.927166	1.2784	0.504907	0.122446
ILMN_1655884	ATP2A2	0.318785	1.28788	1.144	0.496648	-0.0054482	-0.407223	1.08354	1.1478	-0.715523	-2.03255	1.6865	-0.601847	-1.12645	-1.23621	0.327466	0.586234	-1.28049	-0.064883	-1.31653	0.0254203	1.06957	1.35579	1.67266	-0.946675	-0.488585	-0.618893	-1.04351	-1.05571	1.72569	0.78408	-0.773532	0.3209	0.189555	-0.12433	-0.0651313	0.600463	1.26115	-0.045346	-1.13492	-0.869129	-0.744536
ILMN_1655913	NUCB2	-0.49898	-1.22703	-0.553163	-0.0480068	-0.294339	-0.761598	0.917678	-1.21204	-0.923565	-0.50436	1.48909	0.777724	0.759443	0.2673	-0.617293	0.317938	0.668925	0.484678	0.0716678	1.16899	0.778623	0.307306	-0.760042	0.406099	0.822387	1.07343	2.18965	-1.70912	-0.689251	-0.0363125	-0.60281	-1.42998	0.690065	-0.382699	-0.294621	0.655068	2.24355	-1.04346	0.871294	-0.394801	-1.91575
ILMN_1655921	GTF2E1	-0.55062	-1.51625	-0.0405366	1.72606	-0.815039	0.611402	1.81645	-0.744785	-1.72405	-2.00542	0.724653	0.160991	-0.270235	1.67736	-0.783961	0.441119	1.0952	1.1362	0.520875	0.85353	-0.0850449	-0.788199	-0.246049	-0.202173	0.0794348	-0.284094	-0.734983	0.231079	0.45575	1.46202	0.078368	-0.89635	-0.629116	1.14018	-0.150551	0.0994689	0.683096	-0.894849	0.607804	0.665178	-0.676015
ILMN_1655922	SAPS2	0.511348	-0.543413	0.555571	0.633623	0.636335	-0.761067	1.96114	0.322074	0.0575818	1.33736	0.642436	-0.666589	0.82576	0.548723	0.39888	-1.1156	-0.458206	0.307077	-0.467448	-0.460132	-0.940746	-0.0997631	0.926534	-0.890669	-0.875846	0.135138	1.76034	0.0708339	0.403876	-1.28881	-0.705091	0.786906	0.267602	-0.378656	-0.586926	-0.0498044	0.788843	0.410518	-1.95906	1.18241	0.101615
ILMN_1655924	TRNT1	-0.221585	0.921	0.725133	1.23103	-0.993142	0.0550358	0.515465	0.474546	0.682146	-1.35141	-0.531556	1.73448	0.410633	-1.43915	-0.216112	-0.788766	-1.33007	-0.874715	0.0833718	0.629784	-0.257207	1.17571	-0.371416	1.00576	0.249507	1.19722	1.15958	-1.31926	-1.65952	1.91271	0.666603	-1.30853	-0.234022	0.904845	-0.747908	0.473672	0.0684582	-0.501058	0.476891	-1.65358	-1.49564
ILMN_1655930	ELL2	-0.60133	1.22553	0.115771	0.268072	-0.0582661	0.711118	-0.904791	-0.747794	-0.126631	0.833767	-0.78366	-0.86506	0.368636	-2.67143	-1.10494	0.944692	-0.006099	1.65142	-0.108281	-0.844463	1.05267	-0.480981	1.53242	-0.96312	-0.183211	-0.526635	0.0143844	1.07576	0.467082	-0.552218	-0.115701	0.410958	0.454606	0.0200429	0.770449	-1.56419	2.17097	-1.2132	-1.1118	-0.257897	0.0522778
ILMN_1655935	ADCY7	1.16591	-1.01369	1.57676	0.461365	-0.958696	-1.88466	1.76273	0.21359	-1.25137	-1.40142	-1.08478	0.551295	-0.0093464	2.24832	0.781717	0.222896	-0.716499	0.546386	0.601461	1.04171	-0.80911	-0.209377	-0.846631	0.410867	-0.20003	0.0175734	-1.23049	-1.13717	-0.018041	0.622671	-0.366892	0.279481	0.753438	0.0958785	-0.180786	1.57228	0.930084	-0.0541939	-0.0384615	-0.0252288	-0.374972
ILMN_1655941	DKFZP434N035	0.565321	1.06334	0.317128	-0.942582	-0.369436	-0.897283	-1.02191	0.0244002	0.179647	0.835122	-2.05714	-0.533295	-0.575956	0.49529	-1.15918	0.0754636	-0.522855	-0.337137	-0.527241	0.206266	3.01238	0.113444	0.796788	-0.868221	-0.260315	-0.624707	0.190751	1.70191	-0.714853	-0.237643	0.90547	0.594055	0.262719	-0.148961	-1.51995	-0.815489	0.372461	0.18957	1.20835	-1.2877	0.142323
ILMN_1655952	FAM39E	1.03492	-0.667887	-1.50509	0.444156	1.13947	-0.254588	1.59541	0.689135	-1.1467	1.69003	-0.327585	0.562793	1.33193	0.0810929	0.503928	-0.111761	0.278229	-0.0952208	-0.391995	0.176983	-1.3651	-0.293349	0.286585	0.761296	0.41856	-0.301744	0.575073	0.0926871	-0.0492763	-0.678117	0.761029	-0.198453	0.588308	-0.292009	0.0968522	0.494689	0.165595	0.856801	-1.612	-0.302448	-1.37008
ILMN_1655961	C7ORF54	2.07001	-0.429967	0.528175	-0.360588	0.987607	-0.923094	0.827333	1.13292	-0.842098	1.05264	-1.24518	-0.621924	1.3941	1.10001	0.271953	-0.0340544	-0.357097	-0.548732	-1.43571	-0.0530084	-0.59841	-0.538715	1.05067	-0.311654	-0.8521	-0.376569	1.11757	-0.250544	0.977359	-0.74083	1.19808	0.846612	-0.598198	-0.505035	1.21355	-1.26926	-0.341593	0.966583	-1.91148	0.885158	-0.559607
ILMN_1655983	CDC14A	0.515214	-1.57831	0.978368	-0.386012	0.446457	0.223181	-0.0542036	0.187058	0.0428549	0.418039	-0.828626	-0.059519	1.28647	1.76312	1.19768	0.621398	0.243679	-0.767752	-2.58637	0.0940629	0.480137	-0.202589	1.91496	0.323848	-0.791112	0.559977	1.51105	-1.06935	0.136859	-0.521978	0.777345	0.252351	-0.8756	-1.07043	0.59492	-1.04999	-0.828859	1.15279	-0.349013	-0.0526339	-0.412542
ILMN_1655987	STAB1	0.826366	-0.639304	0.503822	1.53547	1.05113	0.98804	-1.5499	1.54203	-0.111931	2.11138	-1.40548	0.17345	-1.82841	-0.424392	-0.712959	-1.15264	-0.178437	-0.164688	0.447926	-1.13795	0.731559	0.87339	1.25671	-0.180272	-0.208403	-0.665917	0.0679296	-0.0066207	-0.0974769	0.0891434	-1.29584	-0.648936	-0.453998	-0.530487	0.691171	-0.210884	2.45313	0.746508	-1.04763	-0.158887	-0.672638
ILMN_1655990	CDK5RAP2	0.452355	-2.54169	-0.614479	0.336663	-0.160617	0.736639	-0.138644	-0.0936947	-0.772896	0.697323	0.397798	-0.708245	-0.280195	0.450637	-0.243344	0.234503	0.68489	1.02203	3.27695	-0.777983	0.325796	-0.556224	-1.11288	-1.26374	0.479637	0.724024	-0.109601	-0.41217	0.0170102	-1.10563	0.824362	-0.111658	-0.125778	0.642021	0.688025	-0.41557	1.55617	-0.26518	-0.705569	0.832475	0.420275
ILMN_1656011	RGS1	0.5955	-0.348088	0.283636	-0.949115	-1.18448	0.0207699	-1.98904	-0.144822	0.607828	-0.093605	-0.734953	2.08002	-0.900132	0.64164	-0.109874	0.964704	0.711535	0.0502004	-0.796232	0.795369	-0.479486	-0.200818	-1.17423	1.47263	1.34693	-1.08555	0.656627	-0.558844	-1.11536	1.12265	-0.331692	-1.12635	-1.86818	1.74648	-0.6677	0.181362	1.74341	0.021474	0.481823	-0.527074	-0.117588
ILMN_1656016	DHX9	-0.0359659	0.80718	1.09976	1.1491	-1.85291	-1.13111	0.150707	-0.496685	-1.21647	-1.57493	1.96143	0.955824	0.293364	0.923161	0.146491	-0.137512	-1.34544	0.141442	0.305628	0.291004	-1.71065	0.658612	-1.09494	-0.174717	0.259741	0.67731	0.891494	0.703546	1.02694	0.752311	-0.314338	-1.39472	-0.390623	-1.12004	-0.652943	-1.11512	0.011721	-0.403504	1.59046	0.953811	-0.864995
ILMN_1656042	KIAA0319L	-2.19013	-0.179934	-0.858043	2.57448	0.0679352	0.00391103	-1.08294	0.597819	-0.405457	2.13149	0.0830842	-1.32791	-1.04704	-0.759348	0.17591	0.231404	0.415292	0.208259	0.863419	1.2138	0.993469	-0.332966	1.0459	-0.100917	0.393072	0.663155	-0.431622	1.0621	0.0736877	1.12786	-0.170064	-0.531644	-1.83726	-0.605427	0.0335692	0.139602	0.744339	-1.20725	-0.0249898	-0.340301	0.299156
ILMN_1656066	TNPO2	1.13244	-1.00033	-0.600979	0.146304	1.91585	0.187703	1.69255	0.380331	-0.861471	0.850011	-1.59991	0.433994	1.33046	0.526541	-0.103932	0.181465	0.0173596	0.742509	-0.822839	0.329197	-1.68481	-1.03306	-0.990205	0.353998	-0.280036	0.470311	0.84923	0.232536	-0.082119	-0.851763	-0.571772	-0.399306	1.52695	-0.181955	0.366278	-0.451106	0.559393	0.691496	0.240469	0.419308	-0.868641
ILMN_1656079	KCNQ1	0.525661	0.263176	-0.342098	0.113937	0.914465	1.54627	-2.06931	-0.162092	1.45048	1.67166	0.38653	-1.07978	-0.0735063	-2.01085	0.326904	0.284864	0.166742	-2.09067	-0.695706	-0.897841	0.23003	0.712475	1.47751	-0.81122	0.581789	0.0250776	0.989254	0.578121	-0.160067	-0.591334	0.0317166	0.675548	-1.44326	-0.516306	-0.44605	-1.16466	-1.21368	0.387798	-0.385451	0.861399	0.411332
ILMN_1656082	H3F3A	-0.189663	-0.0212137	0.995617	0.525652	0.306623	0.865718	-0.68907	0.330543	0.842323	1.68753	0.600567	-0.0244901	-0.074576	-1.91034	1.42439	1.05212	-0.354105	-1.36967	0.114121	-1.78599	-0.0489547	1.00893	0.357473	0.438606	0.278925	-0.0353948	-0.935456	0.622481	-0.857158	-0.0226682	-1.11128	0.361785	-0.0935064	-0.52338	-1.22655	0.00058365	-0.603233	0.61796	-0.590295	2.71045	-0.398275
ILMN_1656111	MYLIP	1.2018	-0.440027	0.103071	1.15568	-0.921735	-0.322929	1.69914	-1.21878	-1.33298	-0.976356	0.156505	-0.272184	0.953482	0.654832	0.220306	1.18326	0.744344	0.799128	0.461763	0.30705	-1.19739	-0.172291	-0.249467	-0.0968569	0.41397	-0.427248	-1.23098	-0.45938	1.08782	-0.523012	-1.03185	0.152339	-0.0620502	-0.0243383	-0.895877	1.1689	1.52184	-1.44312	0.631376	1.2375	0.402735
ILMN_1656129	SLC39A10	0.493123	-2.11635	-0.0006409	0.461269	-0.633943	0.368567	-1.87571	-0.241385	-1.09017	-0.872826	-1.02862	1.54426	0.587742	1.6201	0.400122	1.95836	-0.58582	-0.702823	-0.0639196	-0.88384	1.83804	-0.709578	-0.463611	-0.15014	0.247323	1.51116	1.20238	-0.776529	0.142486	-0.480632	0.134166	0.205108	-0.798784	1.11268	0.897381	-0.214651	-1.06767	-1.18959	0.830631	0.231214	-0.663351
ILMN_1656134	CNOT7	-0.369016	-1.56877	-0.177391	1.38876	-0.264276	-1.18968	1.66812	-1.02738	-1.60343	-1.81119	0.873329	0.665001	0.571768	1.5862	0.489449	0.5924	0.206258	1.29301	0.508711	0.878177	-0.700512	0.466292	-2.19231	0.0957923	0.281895	0.245623	-0.509431	-0.718208	0.135444	0.838383	-0.710771	-0.877199	0.195931	0.819433	-0.429385	0.330587	0.929379	-0.3929	1.09766	0.429584	-0.0357986
ILMN_1656136	STAU1	0.711867	-0.916008	-0.211585	0.749847	-0.26385	-0.889242	1.35981	0.163015	-1.70895	-0.76768	0.560826	0.0885729	0.126551	1.4442	1.53972	0.367047	1.14433	0.942791	0.446046	-0.0160834	-0.625594	-0.430818	-0.681621	0.289497	0.245877	-0.241229	-0.609819	-0.334397	-0.395832	0.483338	-0.485161	0.175163	-0.596274	0.594368	-0.430992	0.575894	0.394714	-0.028409	0.0538593	1.28885	0.132989
ILMN_1656145	GOT1	0.504399	-1.13468	-0.713483	0.351365	-0.495393	-0.907897	1.38834	-0.884069	-0.634549	-1.45314	0.157881	1.29932	0.888129	0.986973	-0.377691	0.436474	0.853267	2.21285	-0.025877	0.966348	-0.762597	-0.835283	-0.745106	0.917021	-1.04768	0.426781	-0.64937	-1.67692	-0.765353	0.517366	0.692535	0.78185	-0.0603609	1.44616	0.979865	0.103575	0.672096	-0.180535	0.218573	-0.5743	-0.220916
ILMN_1656159	ATP10D	-0.843763	-0.370473	0.300785	-0.881106	0.690669	-2.1369	-1.61514	-0.974715	1.34552	0.617787	-0.94771	1.00609	-0.0486309	0.116734	-0.287684	1.08041	-0.738729	-0.352197	1.27244	0.359849	1.84075	-0.529845	1.64404	-2.99983	-0.560174	0.16614	0.219797	0.149114	0.430944	0.0111681	1.25275	0.368081	-0.87079	-0.688704	0.175742	-0.581274	0.442963	-0.29792	0.665353	0.31468	0.687766
ILMN_1656165	USP9X	-0.0999322	-1.7766	-0.21987	1.02774	0.479606	-1.48406	0.983273	-0.24143	-0.684543	-1.11129	0.868009	0.635545	-0.0408316	1.23181	1.76548	-0.553278	1.47868	1.10509	0.878945	-0.538081	-1.44973	0.109853	0.377005	0.0695306	0.343718	-0.543195	0.504958	0.622953	-0.493724	-0.217403	-1.37161	0.334962	-1.06242	0.430076	-1.32638	-0.263818	-0.219	0.283373	-0.371236	2.10578	0.686581
ILMN_1656184	PI4KAP1	-1.63521	0.671227	-0.746895	0.559406	-0.455503	-0.717638	-2.34367	-0.959411	-0.703686	1.25338	-0.0140293	0.560713	-0.441129	-0.356913	-0.063706	2.06895	-0.191939	-0.109907	0.569737	1.81197	-0.0579696	0.969916	-0.834947	0.0758532	-0.0065677	0.285409	-0.145494	0.829103	-0.010936	-0.911087	0.659785	-1.46572	2.11933	-0.607648	-1.03475	-0.30817	0.0883809	0.146664	1.45889	-1.21907	-0.0889433
ILMN_1656185	DEF8	-0.517487	0.517254	0.563454	0.114465	-0.441681	-1.13428	-0.622262	-0.606309	1.21782	0.849433	-1.8541	-0.245415	1.61412	-0.138388	-0.488654	-0.127393	0.667472	2.80538	-0.746599	-0.231351	-1.04499	2.02458	-1.16371	-1.13876	1.16583	-1.11804	0.389793	-0.285594	1.10445	-0.0197601	0.23391	-1.27243	-1.0711	-0.259733	-0.659751	-0.226189	0.816661	0.915511	-0.203214	-0.405369	1.17292
ILMN_1656186	SLC41A1	0.319476	-0.164245	0.884558	-0.639949	-0.449178	-0.341626	-0.742677	0.670697	0.258977	-1.46416	0.0476966	0.492066	0.511876	-0.179785	0.707766	0.670676	-0.0998545	-0.0493915	0.177534	0.199952	1.40059	0.479978	1.32156	-0.745721	-0.497974	0.0618996	1.99961	-1.57515	-0.323688	0.0516996	2.92515	1.41227	-0.839736	0.399662	-0.263029	0.0122658	-0.572017	-1.24066	-0.260795	-1.47513	-0.870201
ILMN_1656196	E2F6	0.306236	-0.150052	1.13067	0.844337	1.78059	0.674873	0.212086	0.831519	1.18452	0.968368	0.101767	-0.891653	-0.921269	-2.0848	0.0774973	-0.597564	-1.16186	-1.73059	0.0906723	-1.72418	-0.168266	0.680406	-0.544664	-1.26685	-0.990619	-0.941954	0.223974	1.21326	-0.0928401	0.638072	0.0875799	1.78662	-1.53522	-0.371605	1.2476	0.426825	-0.355269	0.412548	-0.818539	-0.332473	0.533144
ILMN_1656199	LOC650759	-0.324888	0.499441	0.0107312	-0.113286	1.0847	1.02589	-0.825347	-0.535004	0.554297	1.50779	0.0516223	0.567086	-0.83668	-1.36126	-1.14007	-0.33153	-1.19531	-1.28896	-0.61427	-1.17514	1.55869	-0.0342068	1.16365	-1.28851	0.0757121	-0.076521	0.77147	1.09948	1.20283	-0.470694	1.26057	0.302822	-0.0389087	0.257743	0.244123	-0.968044	-1.15017	-0.687542	-0.380188	-1.3411	0.0574828
ILMN_1656233	LOC389517	1.27177	0.779055	1.48271	0.653347	1.83241	0.308026	0.316242	0.409287	-1.18718	0.46052	-0.859633	-0.940554	0.312628	0.274675	1.29599	-0.139141	-0.363099	-0.689548	-0.906048	0.145999	-0.693369	-0.918657	1.26345	-0.530586	0.874504	0.719095	0.55823	-0.353304	-0.0439808	-1.16245	0.560073	0.682537	0.0540219	-0.580939	-0.355268	-1.18451	-0.262693	0.182932	0.389419	0.559996	-0.451861
ILMN_1656254	NOTCH2NL	-1.56711	0.0667489	-0.487179	-0.220303	-0.677803	-0.818979	-0.317503	-0.451208	0.576435	-0.517388	-1.02449	-0.0783331	0.449736	0.259923	-0.432003	-0.358932	1.82155	0.606098	0.207879	1.85509	0.13219	0.107566	-1.54216	-0.0724383	-1.39694	-0.284419	-1.79163	-0.356112	0.88177	0.0796991	-0.709218	0.148935	0.698181	0.105862	-0.257634	1.05162	1.61712	-1.98944	2.48825	0.914854	0.306127
ILMN_1656274	PRPF38A	-1.19826	0.441204	0.125646	0.623875	-1.85715	1.52877	-0.729152	0.0979853	-0.604443	-0.58467	0.104451	0.837804	0.0704551	1.52619	-0.180387	0.507598	-0.136482	0.786193	-0.830342	1.10446	-2.08913	0.177756	-1.41286	1.69977	0.0716815	1.48989	-0.910538	-0.201089	0.441728	-1.09498	-1.97184	-0.0779815	1.15791	0.996829	0.139429	0.368267	-0.407488	-1.57223	0.214777	0.995266	-0.104283
ILMN_1656285	METTL7A	-0.0293093	-0.496693	-0.172821	-0.773506	0.0260659	0.698739	1.04367	-1.09617	-1.07941	-0.773764	-0.790115	0.562966	0.55551	0.214484	-0.862662	-0.115894	0.0185233	2.99008	0.414223	0.886177	-0.168752	-0.888116	-0.760599	0.305454	1.20567	0.406275	0.267027	-0.94472	-0.863365	-1.44739	-0.0913692	-1.36673	0.452456	1.11043	1.99679	0.932452	1.23414	-1.313	1.12418	-0.736297	-0.623286
ILMN_1656287	SPOCK2	-0.245697	-1.51945	-0.596219	0.0939094	0.571072	-0.445426	0.477231	-0.424888	-0.416835	0.493036	1.06112	1.15117	0.160613	1.98228	0.336687	-0.227396	0.913971	0.661116	-0.692068	0.00629879	-0.867353	0.454591	-1.32891	0.677482	0.43732	0.760556	0.599401	-0.460412	-2.05303	0.223931	0.207773	-0.652812	1.75924	0.835517	-0.936449	0.244136	0.1358	1.65239	0.105364	-1.0261	-1.63579
ILMN_1656292	LOC388532	0.258906	-1.16793	-0.752023	0.428007	0.902585	-0.166554	0.367319	-0.540938	-1.25402	-0.0855518	0.42815	0.446819	0.695213	1.6232	0.389858	-0.250011	1.18079	0.50868	0.354814	0.307355	-0.447515	0.0550996	-1.14191	0.104571	0.755492	1.22517	1.21226	-1.31914	-0.773246	-0.789632	0.559809	-1.48267	1.12948	0.244185	0.212748	0.989481	0.44517	-0.174475	1.24946	-0.972525	-1.52932
ILMN_1656293	GOSR2	-0.668546	-0.59383	0.701874	-0.603416	0.432189	-0.288437	-2.79283	-0.0490453	-0.717687	-0.186026	0.248137	0.418414	-0.362198	-0.440378	-0.772996	2.0772	-0.225339	1.52195	1.3922	1.43214	0.143419	-0.859387	1.46704	1.12223	0.407436	-0.59131	0.64742	-1.43727	-0.27569	-0.492471	0.722708	1.25605	0.433	-0.000675	0.310034	-1.0693	-0.103734	-2.2356	0.642318	0.0881565	-0.030954
ILMN_1656297	C21ORF57	-1.60459	1.11965	-0.100835	0.895076	-0.227969	0.691237	0.787036	1.07087	0.247523	-0.455292	-0.205299	-1.84402	-0.989225	-0.025255	-1.10182	-0.125335	-1.34697	0.664039	-1.01573	1.98393	0.831453	-0.357108	1.17644	-0.679847	-1.17518	1.40401	-1.04586	0.668361	1.11407	0.154815	0.228688	-1.02859	0.166245	0.71831	0.490908	-0.219698	-2.24332	-0.805954	0.946865	-0.424903	0.911753
ILMN_1656300	GFRA2	-1.02283	-1.05302	0.994777	-0.0085818	0.839349	0.825103	0.208007	1.241	-0.0628355	1.32875	-2.0048	0.157533	-0.0944922	-1.05048	-1.81315	-0.032899	0.94958	-1.3738	0.359929	-1.62238	1.42743	0.194784	1.422	0.660645	0.00010157	-0.188708	-0.0323169	-0.719893	-0.0312619	-0.403169	0.550398	0.304811	-1.34218	-0.67559	0.524179	0.626854	-1.24812	-1.03618	0.152929	-0.342655	1.58338
ILMN_1656310	INDO	-1.29427	0.676399	-0.981285	-1.81409	-0.39166	0.85404	0.638749	-0.555601	1.18609	-0.762028	-0.548301	1.02315	1.90984	-1.8015	-0.695025	-0.103218	0.211714	0.971447	-0.851434	1.76074	0.157754	-0.966554	-0.806082	0.492806	-0.162806	-0.758485	-0.632321	-0.366824	-0.652063	-0.359905	2.0829	0.442549	-0.924913	0.970484	0.846473	0.0698392	1.90711	-0.87624	-0.153778	0.295483	-0.447678
ILMN_1656315	DMD	-0.135875	2.43661	1.12309	0.438685	1.07415	0.469375	-1.16805	0.702628	1.08973	0.277864	-1.3963	-0.126133	-1.1864	-1.21273	-0.180205	0.258841	-1.13815	-1.87581	0.605097	-1.58931	0.62666	0.468195	1.28711	-0.873655	-0.735338	-0.387668	-0.349006	2.0537	0.520339	0.799427	0.380814	0.463887	0.277867	-0.969584	-0.53782	-0.503697	-1.36985	-0.682708	-0.317098	-0.0578784	0.532962
ILMN_1656316	ZMYM3	0.714391	-1.80963	-0.112198	-0.36758	1.52496	-0.208063	0.522229	-0.504885	-0.325682	0.368355	-1.82188	1.38384	-0.0659608	-0.408235	0.133909	-1.20525	1.24786	0.912263	-0.435146	-0.0979432	1.60016	-1.65471	0.802461	0.484022	-1.9018	0.970741	1.05642	-0.893544	-1.53512	1.20198	0.0171631	1.04491	0.251244	1.05536	1.11698	0.061972	-0.34326	-1.06106	-0.272326	-0.17844	-0.222994
ILMN_1656335	RIT1	-0.358026	-0.455547	0.41516	1.38033	-0.449284	-0.648141	0.465121	-0.720063	0.455342	0.423731	0.954723	-0.245676	-0.739931	-0.0299251	1.44425	0.0572107	-0.01018	0.302293	1.10033	-1.18353	-0.702313	0.743824	0.450605	-1.22813	-0.498581	0.977805	-1.78749	1.34502	0.569328	0.747656	-1.86893	-0.187589	-1.25889	-0.635862	-0.641149	0.0231844	0.285925	0.709571	-1.60456	2.05049	1.80777
ILMN_1656361	LOC201175	-0.73582	-2.61409	-0.918698	-0.78283	0.789353	-0.39963	-0.529492	-0.014258	0.845011	1.8624	0.585756	0.385653	-0.832438	-0.836067	0.924909	0.623447	-0.0170188	-1.22225	0.746273	1.24525	0.894528	1.00124	1.15676	-1.03437	-0.539632	-0.684153	-0.0785782	1.83842	0.894168	0.558923	-0.0381413	0.439889	-2.11021	0.27917	-0.38309	-0.417942	-1.19735	-0.554655	-0.726753	1.05692	0.539382
ILMN_1656368	ALDH4A1	0.400038	-0.0113997	0.34745	-1.81408	0.973512	0.34974	-1.28334	-0.699615	0.969565	0.723522	-1.23583	-0.77369	-0.287715	-0.0517621	-1.08746	1.03149	-0.42129	-0.446718	1.04115	-0.269374	3.01025	0.635311	1.49931	-1.97203	-0.138088	-0.281416	0.394333	-0.0137346	0.505919	0.199311	1.33519	0.794875	-0.857058	-0.0264903	1.09143	-0.525161	-0.841751	-1.24187	-0.255979	-0.993836	0.691738
ILMN_1656378	NMT2	1.0724	-1.06434	-0.242172	0.442922	1.35728	-1.37082	0.553156	0.508454	-0.810227	-0.156985	0.619431	0.108002	0.760431	2.51836	-0.55775	-0.383474	-0.633178	0.123669	-1.00739	-0.763998	-0.272658	-0.619395	-0.962637	0.992589	0.440784	0.207672	1.63109	-1.45977	-1.78612	0.0512277	0.0406078	-0.0420054	2.06402	0.5482	-0.820952	-0.0571944	0.175143	0.85547	1.18357	-1.42882	-1.01348
ILMN_1656382	BOLA2	-0.338039	0.096042	-0.807069	-1.66695	-0.875166	0.479402	-2.33467	-0.886011	1.02093	0.696881	-0.857418	0.277255	-1.06312	0.390362	0.444233	0.907502	0.682088	-0.166731	0.866175	0.569289	0.653819	-0.381568	-0.0399622	2.50512	1.03518	0.721036	-1.44346	0.440422	0.568356	-0.359559	-0.467448	-0.771324	0.507739	-0.0733701	0.793835	-0.580011	-0.703886	-0.717417	1.03707	-1.70879	-0.361958
ILMN_1656386	SEC24D	0.554686	-1.56361	-0.806249	-0.774782	-0.516478	0.344941	-0.210961	0.08375	0.0113985	-0.387265	0.238651	-0.472604	-0.0538995	-1.74673	0.0159054	0.982702	0.159909	1.11677	0.710985	0.811198	-0.101765	0.680014	-0.207703	-1.71297	1.68252	-0.349517	-0.369663	-1.92838	0.706548	-1.74866	-0.373159	1.48691	1.05545	0.486416	0.264345	0.649337	2.00276	-1.07393	-1.05904	0.532945	-0.724223
ILMN_1656393	PPP2R3A	1.10653	0.587544	1.67702	0.460362	2.455	-0.394659	-0.826964	-0.342167	0.809918	0.171541	-0.600317	-1.44582	-0.446482	0.398036	1.09391	-0.282647	-1.6931	-1.48916	-0.487764	-0.102388	0.0725773	-1.13753	2.00651	-1.6692	1.09672	0.632594	1.41187	0.21691	-0.744185	-0.981227	1.06956	0.352929	-0.769567	-0.252729	-0.0649295	-1.06676	-0.403481	0.474981	-0.260766	0.0635634	0.0247357
ILMN_1656399	TCEAL8	-0.379371	-1.11121	-0.969995	1.47195	0.073828	-0.323303	0.685493	-1.71355	-0.926714	-0.805354	0.831552	0.48514	0.690536	1.37096	-0.51527	0.170555	1.02426	1.397	0.496489	0.26031	0.0156264	-0.223521	-0.723009	-0.704152	1.47367	0.762432	0.545264	-1.55315	-0.383574	0.290569	-0.990439	-1.19404	0.229236	0.863674	0.166728	1.52814	0.725363	-0.437549	1.60827	-0.877679	-1.10623
ILMN_1656413	ZMPSTE24	-0.0933541	-1.02249	-0.592187	1.79855	-0.654051	-0.0164535	0.805103	-0.678877	-1.52092	-0.360486	0.134717	-0.129835	0.519023	0.77133	0.829581	-0.435898	1.79365	1.79218	0.425508	0.702126	-1.70292	0.676387	-1.08306	0.455052	0.247002	-0.632897	-1.02925	-0.757082	-0.119324	0.245883	-1.33016	-0.368674	-0.0577733	0.305969	0.278127	1.54168	1.83718	0.418254	-0.958783	0.271733	0.0597498
ILMN_1656415	CDKN2C	-1.65853	-0.792939	0.0383718	0.166264	-0.273339	-0.914883	0.374628	-1.25236	0.274301	-0.515	1.9116	-0.16662	1.25962	-0.335571	-0.476208	1.35811	-1.18648	-0.734411	-0.0544198	1.13062	1.31468	0.134774	1.4015	-0.624718	0.333899	0.717609	-0.600086	-0.988032	-0.0441989	0.481972	1.83109	0.682142	-0.0992391	0.72949	-1.19041	-1.3171	0.182303	-2.51565	1.15536	-0.38302	0.112316
ILMN_1656420	MGC3020	-0.483299	-1.22877	0.228665	0.200068	-1.14348	1.64176	-2.0874	0.885725	-0.22832	0.460415	-0.816501	-0.405947	1.38163	0.572348	0.204392	0.879564	0.0562998	-2.80414	0.333354	0.40178	1.66331	0.625442	-0.128882	1.02729	-0.48954	1.02531	0.499953	-1.06852	0.0303308	-0.396897	0.0657469	0.602543	0.131291	-0.172028	-0.137959	-0.0579375	-0.755851	1.8984	0.108815	-1.48883	-1.31868
ILMN_1656427	C17ORF39	-0.236158	1.35933	1.04164	0.0203142	0.664872	0.935358	-1.04542	1.10839	0.61981	0.387443	-0.317939	-1.02535	-1.41264	-1.6212	-1.2022	-1.58989	0.0919392	-0.789266	0.807992	-0.70269	0.976238	-0.0606505	1.54207	-0.315653	-0.139145	-0.0889722	0.647052	-0.345016	0.302339	0.756151	0.796302	-1.80729	0.420247	-0.20553	-0.0709171	2.0922	-1.10545	-1.2416	-0.601352	-0.546061	-0.0287159
ILMN_1656463	C11ORF73	-0.193646	1.53767	-0.397075	-0.0863567	1.5964	1.18083	-2.2361	0.213643	2.17914	0.800274	-1.47186	0.142546	-0.996806	-0.994109	-0.321638	-0.16341	-0.596022	-1.17069	-1.10072	0.753073	0.0739951	-0.480274	0.215091	-1.15969	0.467968	0.378472	0.559238	0.469162	-0.520577	-0.204684	1.19208	1.10683	-0.552721	-0.899354	-0.203546	1.21423	-0.787164	-1.24508	1.20625	-0.954748	0.198505
ILMN_1656477	ARSA	-0.218834	0.837787	0.486939	-0.631771	0.320427	0.682242	-0.45323	-0.540094	-0.0895303	1.46757	0.696644	-0.658459	0.236522	-0.270553	0.128275	0.380986	-0.659887	-1.21612	0.141993	-2.86362	1.47291	-0.101915	1.65033	-0.214317	0.716327	-0.0192067	-1.36623	1.66528	-0.234579	-0.11339	-0.106821	-0.840824	-0.51983	0.124789	0.248992	-0.722255	-2.44039	0.905185	-0.921741	1.63218	0.658405
ILMN_1656482	OSBPL2	1.0489	-1.18579	-0.575794	0.999303	0.235708	-0.23313	0.498303	-0.450885	-0.91447	1.13761	-0.176752	-0.593272	0.512181	-0.285325	1.59448	0.11436	0.798673	0.279998	1.30585	-0.004762	-0.545439	0.378379	0.710862	-0.336474	-0.345007	-1.10048	-0.457998	1.26907	0.136862	0.0210916	-1.37815	0.600793	-0.5794	-0.900964	-0.593636	0.61462	0.429135	0.728015	-1.21993	1.87191	0.15129
ILMN_1656486	DNAJC10	-0.19979	2.23094	1.43467	-0.450371	0.569326	0.640592	-1.56033	0.14066	0.95914	1.19698	-0.655432	-0.187577	-0.0240262	-0.702841	-1.22976	-0.0681641	-0.889836	-2.65126	-0.0877	-1.32327	0.806961	0.268532	1.06817	-0.0350026	0.246651	-0.0718433	0.00257982	0.284619	0.934709	-0.977343	0.815281	-0.15788	0.125241	-0.259126	0.44751	0.933117	-0.890029	-1.49163	0.266974	-0.795371	-0.715155
ILMN_1656487	FGA	-0.761109	0.866321	-0.243384	-0.859158	0.27249	0.531439	-1.58893	-0.160008	1.05652	0.67291	-1.28645	0.909526	-0.784022	-0.856067	0.715947	0.601812	-0.172838	-1.07877	0.263665	-1.89431	2.45573	-1.2396	0.461821	-0.912646	1.11702	-0.0804241	-0.0320794	1.21859	-0.713573	1.32511	0.867775	0.731779	-1.42573	-0.0882186	0.0442364	0.533413	-1.6455	-0.507071	0.0405699	-0.480856	0.785379
ILMN_1656501	DUSP5	-0.70157	-0.118957	0.412701	-0.992782	0.936849	-0.281206	0.67774	0.836019	-0.427453	-0.173122	1.34498	-0.879476	-0.815113	-0.942707	-0.14636	-0.284839	-0.172447	2.67821	0.37168	1.46258	-1.2248	-0.0641713	-0.160716	1.69664	0.766197	0.035702	-0.777455	-0.410306	-1.25143	-1.21589	0.166052	1.89525	1.47194	0.664144	-0.843237	-0.636384	0.143608	-1.43411	-0.643224	0.424626	0.172768
ILMN_1656521	CGI-96	-0.524231	-0.243894	0.351731	-0.040482	1.26306	1.32908	-0.97085	1.78415	0.0186398	-0.847161	-0.948073	-0.365354	0.465637	-0.826592	0.152656	-0.64358	-2.64222	1.48694	-0.441942	-1.26745	2.13556	-1.10338	1.37375	0.583996	1.00697	0.351178	-1.3804	-0.125181	0.524312	0.809931	-0.44828	-0.350982	-0.270027	0.99904	-0.502284	-0.833455	-0.266744	-0.754649	0.177681	-0.714089	0.922613
ILMN_1656530	LOC642788	0.557597	0.608417	0.517005	-0.346748	1.68212	0.44218	-0.365483	1.54525	0.385863	0.541945	-0.205081	0.210598	-0.551132	-1.16812	1.65774	-0.484634	-0.447822	-3.2071	0.180184	-1.45941	0.348063	-0.236453	1.94775	-0.771335	-0.584882	-0.805428	0.44499	0.399162	0.510598	-0.0545916	0.386643	0.875234	-1.23488	-1.02413	-0.365698	-0.531489	-0.733078	-0.115177	-0.667515	1.32816	1.23212
ILMN_1656537	SNRPN	-0.288872	-1.37037	-1.08022	0.143754	-0.731357	-0.450204	0.390204	-0.802393	-0.592688	-1.66451	1.37553	1.56019	0.243769	1.41276	0.582221	0.744658	1.15516	0.96947	0.153745	0.279167	-0.980785	0.496066	-2.18553	0.0625684	0.121027	1.27596	1.04521	-0.808102	-0.64626	-0.0636251	-0.233475	-0.248571	1.40303	0.956032	-0.789431	-0.138246	-1.81471	0.311894	1.49907	0.696208	-0.939128
ILMN_1656540	RUVBL1	-0.903188	-2.02155	0.131531	-1.47166	0.473859	-0.547557	-2.80731	-0.760675	0.131521	0.54444	-0.463882	1.14876	0.386533	0.332401	-0.469897	0.730896	-0.333713	1.77287	1.62595	1.41063	1.22023	1.08512	-0.157266	-0.383578	-0.081058	-0.200154	0.995097	0.803928	-0.696987	-0.146703	0.389643	0.18617	-1.27465	1.4856	-0.125125	-0.544336	-0.972969	-1.25172	0.409654	0.298519	0.180815
ILMN_1656560	PARM1	0.534638	1.55105	0.576198	-1.60969	0.979047	-1.45633	-0.388353	-0.305456	0.748383	0.0786611	-0.92253	0.739625	1.02329	-0.817942	-0.146924	-0.14911	-1.87918	1.91433	-0.792216	-0.495468	0.869328	-1.52147	1.94945	-0.197947	-0.671303	-0.208665	1.48434	0.453524	-0.194915	-0.835599	1.29218	0.429045	-1.02963	-0.166366	1.60198	-0.560102	-1.16889	-0.444077	-0.411267	-0.16657	0.366277
ILMN_1656574	PCGF6	0.491256	1.57602	1.68562	-0.220895	-0.787692	-1.18284	2.15805	0.707171	-0.811484	-0.912894	-0.816217	-0.184142	0.0865937	-0.0576601	-0.717276	0.596804	-2.05835	-0.428452	-0.533733	0.428909	0.239054	-0.797459	-0.523893	-1.23078	-0.0294162	0.104029	2.604	-0.531759	0.458278	1.14572	-1.13906	0.198252	1.28695	0.296693	-0.470026	-0.847277	-0.0292288	-0.915406	1.03152	-0.80788	0.196735
ILMN_1656621	CHMP2A	-0.819959	0.176803	-1.27169	0.310712	-0.633961	0.19346	-1.21884	-0.190775	0.677815	1.27436	0.646578	-0.179698	-1.44026	0.284847	0.586957	0.704035	-0.426004	-0.652776	2.12404	-0.238976	0.837978	0.995882	-0.199922	1.0244	-0.386472	-0.305386	-0.661615	2.09884	1.3849	-0.757911	-1.29293	-0.122563	-0.47769	-0.611827	-0.901856	0.0922068	-1.21347	-0.656808	-1.44276	1.67352	1.76146
ILMN_1656625	RPS24	0.611048	-0.403317	-0.141928	0.909409	0.769737	0.426388	-0.656369	0.493501	-0.305106	0.0918165	0.0923443	0.199068	0.427879	0.476706	0.284038	0.811475	-0.333675	-0.218933	1.36402	-0.471934	-1.36293	1.22584	-1.1188	0.736301	0.809611	0.903794	0.0536172	-0.996498	-1.94921	-1.12868	-0.538081	-1.42757	1.16395	-0.203667	0.219736	0.434717	0.639441	0.890624	1.88996	-0.290611	-1.31447
ILMN_1656628	WDR4	0.203181	-1.35399	-1.10561	0.381303	0.807499	0.270759	-0.924627	0.542535	-0.948349	0.989293	0.341163	0.154497	0.880109	-0.0122119	0.239541	0.118193	0.490318	1.63895	-0.132999	-1.32389	0.419762	0.582015	-0.0507597	-3.49077	0.534712	0.677471	1.00917	-0.404855	1.12873	0.309811	-0.878522	0.291835	0.683219	-0.0619491	0.493699	-1.40511	1.05449	0.875341	-0.384242	0.377517	-1.3418
ILMN_1656656	COX19	1.40394	-1.02645	0.842366	0.691494	1.7858	-0.327529	1.27287	-0.610221	-1.46671	0.952563	-0.463562	-0.410921	1.20033	0.48168	1.4683	-0.80855	0.490426	-0.660242	-0.776857	-0.316707	-0.330879	-0.722537	1.09689	-0.455885	-0.216702	-0.106941	0.745931	-0.270608	0.590151	-1.33883	0.847328	-0.0162289	-0.659074	-0.152916	0.99282	0.0554471	0.154346	0.747351	-0.540415	0.125873	-0.876003
ILMN_1656662	LOC731365	0.395385	-0.847616	-0.107356	1.58274	1.2927	0.312735	1.2022	-0.495962	-1.71658	-0.369331	1.17586	0.525503	-0.0480922	1.4752	0.636662	-0.439898	0.959658	-0.333659	-0.434192	-0.104541	-1.54171	0.396474	-1.16583	1.37137	-0.481441	0.681312	-0.181549	-0.608807	-1.59376	0.609724	0.578082	-0.52796	0.969152	0.751214	-0.485418	-0.302199	-0.40068	0.464112	0.69974	-0.755144	-0.0183973
ILMN_1656670	HLA-G	-2.53309	-0.718995	-0.375963	-0.0112565	0.119911	-1.54456	0.431627	-1.57557	-0.462514	-0.763879	-0.682359	0.502617	0.898029	0.750459	1.0747	0.175572	1.19169	1.96285	1.2688	1.33847	0.957153	-0.510722	-0.413755	-0.0819681	0.299858	-0.489667	-0.117234	-0.186162	-0.579255	-0.29483	-0.707457	-0.978682	1.03881	0.545013	0.153217	1.22536	1.41306	-0.383898	0.995578	-0.374321	-0.552943
ILMN_1656676	ZYG11B	0.236259	-2.11238	-0.414451	1.3612	0.819483	-0.228962	1.48007	-1.11227	-0.922596	0.0746618	0.146378	0.0790772	0.411018	1.00643	1.70749	-0.598727	1.02285	1.07513	0.256776	0.467588	-1.29837	0.462554	0.454029	-0.732316	-0.334432	0.266444	-0.564332	0.649753	0.181883	-0.844865	-0.87391	-0.289982	-0.30298	0.543011	0.0429299	0.761687	-0.0446487	0.0946687	-0.774964	1.33742	-0.0319514
ILMN_1656682	AZIN1	-0.398399	-1.00801	0.272524	1.36398	-0.30025	-1.53959	0.9013	-0.4408	-1.52072	-1.21889	-0.0765048	0.0687057	0.179142	1.35872	0.870334	-0.105742	1.3078	1.77626	1.71849	0.429068	-0.33738	0.181303	-0.995484	0.315356	0.228503	0.878382	-0.253184	-0.22656	-0.247332	0.321149	-1.3189	-0.850718	-0.165574	0.863034	-0.369573	0.650045	0.0482985	0.763074	-0.0135153	0.505907	-0.31421
ILMN_1656691	FBXO4	-0.941578	0.0140376	0.742196	-1.68802	-0.0090342	-0.548299	-0.632769	-1.1814	-0.38081	-1.13287	-0.201292	1.79334	-0.238957	-1.79108	-1.58699	2.21364	0.204758	0.997009	0.155785	1.48913	1.68288	-0.91443	0.727481	-0.382191	-1.04075	0.949294	0.684011	0.205302	-0.123826	0.196023	0.699243	0.442098	0.327183	0.0637947	0.265122	-0.942418	-0.127106	-1.41308	0.443214	0.978135	-1.0371
ILMN_1656718	DEF8	1.46833	0.688368	1.45236	0.400716	-0.258956	0.110396	-0.832589	0.00074922	1.45133	-0.0486571	-0.94639	0.251317	-0.823856	-1.69584	0.421248	1.13706	-1.15023	-0.198636	-0.808687	-1.36455	-0.160063	1.41611	0.572758	1.2281	-1.81759	-1.00478	-1.29814	0.825789	2.11551	-0.239265	0.0472021	-0.555733	-0.742977	-0.377901	0.117825	0.993523	-1.31106	0.122448	-0.544987	-0.584073	1.03724
ILMN_1656791	RPS6	0.29493	-0.343559	-0.157356	0.595958	-0.464166	-0.283586	0.241114	0.195523	-0.754915	-2.35094	0.978507	1.12333	0.318501	1.43274	1.44103	0.267167	0.128706	0.446251	0.898385	-0.452217	-1.26492	0.338713	-1.25252	0.929018	1.15947	1.32246	0.316325	-0.80417	-0.720662	0.423554	-1.11662	0.108468	1.05208	0.316194	-1.19437	-0.634981	-1.26241	0.752399	1.51768	-0.031573	-1.21907
ILMN_1656807	RPL27	0.251638	-0.997096	-0.367676	1.98623	0.0454517	-0.174124	0.55187	-0.105975	-1.02813	-0.882051	1.22237	0.496922	-0.06609	1.57142	0.56971	-0.0686536	0.830048	0.29947	0.079635	0.101199	-1.04853	0.892545	-1.32741	1.48614	-0.497446	1.43265	0.529255	-0.909737	-0.599984	0.401979	-0.658879	-0.499857	0.700741	0.807271	-1.29977	-0.397534	-1.00481	0.926757	0.4679	-0.184006	-0.265803
ILMN_1656818	GPR141	-0.601578	0.963795	0.632971	-0.597202	0.018993	1.75815	-1.66736	0.751164	1.61512	0.943325	-0.248102	-1.10041	-1.51063	-1.14353	4.02886e-05	0.801909	-0.814013	-0.998856	-0.510109	-0.952042	1.50714	0.0642684	1.38695	-0.860438	0.462253	-0.828519	-0.239718	0.865248	0.876726	0.170919	-0.20751	0.423135	0.202577	0.0274996	-1.16759	0.594846	-2.61551	0.182211	-0.376908	0.0844743	0.955095
ILMN_1656822	DNM2	0.636494	-0.648855	0.108483	0.620775	1.2439	-0.444398	0.656443	0.407063	-0.0889561	0.318279	-1.37302	-1.11209	0.493205	0.726753	1.80254	-1.32531	0.732875	0.729527	0.0615944	-0.840962	-0.245285	1.2231	0.653044	-0.450251	-1.26633	-1.03147	0.245735	1.25266	-0.81582	-1.20211	0.881458	-0.965415	-1.22751	-0.827868	1.10484	0.503107	-0.469501	0.844729	-0.804147	1.55399	0.797751
ILMN_1656826	SH3RF1	-1.97215	-0.687612	0.691219	0.137184	-1.27769	-0.961019	-0.807651	1.12296	0.182854	-0.709157	-1.0717	0.382058	-1.68525	0.248465	-0.571684	2.00008	0.113058	0.89048	1.27972	0.0382678	2.18089	-0.112164	1.27033	-1.30795	0.0651883	0.504246	-0.17165	0.815304	0.115916	0.121666	1.47243	0.183077	-1.51909	-1.06108	0.757803	-0.0497792	-0.968445	-0.767944	-0.13451	1.02526	-0.238598
ILMN_1656840	VPS13D	0.00869124	-0.54458	0.414896	-1.97577	0.455153	-0.720119	-1.13715	-0.521553	0.634522	-0.111696	-2.02756	0.692502	0.164664	1.44137	1.02309	1.4726	0.590229	-0.547639	-0.342396	-0.414365	3.19842	0.0345054	1.05923	0.347838	-0.295673	-0.607062	1.21385	-0.438623	-0.304828	-0.0742131	1.05885	0.338009	-0.791995	-0.192469	0.554135	-0.83582	-1.081	-0.346204	0.245638	-0.0916429	0.207481
ILMN_1656868	LOC23117	1.4081	-0.595257	0.0559776	0.53628	1.01229	-0.215798	1.2043	1.09215	-0.630952	0.597576	-0.911388	-0.0647293	1.54184	1.24473	0.27024	-0.633699	0.365853	-0.396433	-0.794003	-0.32939	-1.11369	-0.387438	1.24797	-0.27443	-1.27194	-0.588332	1.10854	-0.586079	0.819237	-0.358259	0.67585	0.32372	0.453312	-0.6324	0.188806	-0.702906	0.377399	1.36098	-0.862378	-0.157504	-0.73415
ILMN_1656869	LGALS9B	0.216864	1.12019	0.721926	-0.552229	0.873922	0.97114	-1.98373	0.926811	0.629703	0.794637	0.241588	-0.717587	-0.351348	-1.75382	-0.0807113	0.0890781	-0.922965	-2.12014	-0.635096	-0.24824	0.981856	-0.290513	1.00293	-0.331305	-1.51304	-0.380319	0.570806	1.71381	0.447523	-0.308406	0.489852	1.12545	-1.17204	-0.238324	-0.257181	-1.91706	0.216241	1.15268	-0.203292	-0.409884	0.30207
ILMN_1656886	LIN37	-0.610433	-1.16992	-0.648325	-2.5068	0.824525	-0.196639	-1.20757	-0.977777	1.58564	0.577158	-0.922292	0.696208	-0.280849	0.399807	-0.0574878	0.65652	1.17728	-0.189189	1.30532	-0.164413	1.93724	-0.159038	1.58461	-0.847977	0.00451899	-0.0461987	0.0257699	-0.551207	0.83781	0.0500737	0.356061	0.825638	-0.946128	-0.231367	0.564392	-0.737827	-2.38838	0.107635	0.343104	-0.434439	1.64295
ILMN_1656900	SULT1A1	0.390149	0.382752	1.47535	1.07269	0.502426	0.459994	0.438959	0.470305	-0.580706	-1.05348	-0.565557	-1.16745	0.636921	0.0478616	0.897762	-1.00728	0.315454	-1.10308	1.18663	-0.140342	-0.815816	1.14152	-0.173035	1.07209	-0.568136	-1.8167	-0.205723	-0.846314	0.150295	0.663653	1.59783	0.0926432	-1.19291	-0.868406	0.522975	0.971365	0.0977685	-1.33151	-1.91559	1.6148	0.993394
ILMN_1656902	HECTD3	-0.519883	-2.57857	0.283608	-2.46513	0.299126	1.68988	-1.73136	0.502696	0.200391	0.147212	-0.876974	0.884682	0.0896941	-0.397713	-0.326921	0.520397	0.134356	0.985883	1.88729	0.188243	1.40327	-1.72662	0.416172	-0.281873	-0.685526	0.402948	0.706809	-0.156382	-0.0931065	0.0386715	0.305877	0.0171252	0.05986	1.13939	1.30577	0.619614	0.843753	-0.862562	-0.820424	-0.880823	-0.348683
ILMN_1656913	MDH1	0.361162	-0.876417	-0.838605	0.912377	-0.894826	-0.387768	1.83829	-0.514954	-1.11405	-1.65875	1.50168	0.699661	0.150277	1.25945	-0.0248539	-0.0392686	0.0358095	1.9859	0.570865	1.18557	-1.81017	0.0687842	-1.90762	-0.0307178	0.114522	0.258062	-0.588073	-1.12348	0.379974	0.163436	-0.592315	-0.172176	0.862749	0.81547	-0.579016	0.349265	1.06493	0.107546	0.489553	0.162632	0.156461
ILMN_1656920	CRIP1	-0.738512	0.0524144	-0.160364	-0.184167	0.459203	0.0280612	0.860472	-1.22092	-1.42191	0.30737	0.603236	1.01242	0.906515	0.17396	-0.289553	-0.896811	1.04086	1.71628	-0.573103	1.41157	-2.01593	0.0220865	-0.77404	2.95844	-0.145948	-0.149501	-1.08406	-0.416439	-0.141698	-0.413022	0.524759	0.239693	1.53936	0.909636	0.133721	0.0198924	-0.735925	0.141496	-0.314899	-1.97006	-0.343497
ILMN_1656934	REPS2	0.43982	-0.98878	-0.170048	0.678095	-1.04161	0.240838	-0.162105	-0.326083	-0.273417	0.990094	-0.657929	-0.547438	0.219365	0.257658	2.09091	0.219691	0.634493	0.0359762	0.913876	-0.301922	-0.0405981	0.583621	1.59175	0.058719	-0.275173	-0.970956	-1.02267	1.859	0.326164	-0.0506661	-1.28845	0.150279	-1.60802	-0.304612	-0.85275	0.447913	-0.300297	0.240713	-1.91169	2.10453	1.2226
ILMN_1656938	LOC731486	-0.284644	0.782879	-0.461143	-0.458613	0.418267	0.697797	-1.10423	2.18417	0.701805	0.636685	-0.978129	0.440144	-0.492523	-2.33794	-1.18396	-0.664157	-1.11064	1.69275	1.11006	0.213908	0.0141609	0.89111	-0.416179	0.547458	0.140031	-0.625517	-1.55617	-1.1887	1.33652	0.0569894	-0.747142	0.577509	-0.515688	0.427815	0.922835	0.290161	-1.53407	1.28365	-1.27271	0.509048	0.873027
ILMN_1656940	ABLIM3	-2.25179	0.0241115	-1.82596	-0.759754	0.302313	0.494087	-1.73141	-0.389846	0.798536	-0.0321147	0.752562	0.85628	-0.446233	-0.521006	-0.108883	0.752096	0.689379	-0.122795	1.00003	-1.03194	2.99246	1.24398	1.01371	-1.9393	-0.0294272	-0.263374	-0.137143	0.0891862	0.245829	-0.722516	-0.0507308	0.316559	-0.945087	0.0759699	0.77522	-0.295839	-1.13	-0.242876	0.21792	1.05151	0.726409
ILMN_1656962	LOC401019	-0.151671	-1.26646	-0.851715	0.742924	0.861228	-0.195547	0.311911	-0.719884	-0.519258	-0.0419593	0.837818	0.967711	-0.0735691	1.30126	0.681444	0.115789	1.01231	1.11363	0.839292	0.13663	-1.34263	1.06215	-1.39441	0.946631	0.617388	0.226716	0.740591	-0.691304	-1.55959	-0.359466	-0.257173	-0.56152	1.10657	0.138023	-0.401179	0.122331	0.0322727	0.423101	1.00025	-0.521235	-0.670134
ILMN_1656977	HIBCH	0.590665	0.783535	0.0265823	-0.0177486	-0.647362	-0.703325	0.356587	0.480684	-1.99969	-0.469394	-0.58357	1.17655	0.292907	0.58654	-1.68677	1.65419	-0.279173	2.93409	-0.129681	0.326924	-0.77061	-1.81201	0.285986	-0.814208	0.255269	0.917248	0.145262	0.201309	0.168311	-0.0275424	0.776691	0.752606	1.18467	-0.24553	0.0165147	0.10146	0.984302	-0.0036602	-0.612338	-1.37306	-0.901282
ILMN_1657011	LOC286208	1.22051	0.0623984	-0.428688	0.515057	1.30832	0.384014	1.9893	-0.288159	-0.39806	0.855687	-0.970213	0.566913	1.43713	0.480199	0.133556	-1.32709	-0.287295	-0.692506	-1.99979	0.242187	-1.48541	0.105312	1.09884	-0.478478	-0.76713	-0.821667	2.15587	0.396107	-1.03482	-0.475137	0.749074	1.08741	-0.19751	-0.28427	1.28236	-0.149028	-0.632886	0.743492	-1.46333	-0.476411	-0.837797
ILMN_1657050	ARSK	0.0476041	1.64402	0.0020471	-1.13713	-0.120933	0.0803131	-0.210852	1.37166	0.904319	1.10266	0.0345528	-0.349992	-1.37636	-1.21176	-0.0740483	0.443525	-1.22421	-2.11444	-0.13138	-0.785328	0.849406	-1.58933	0.771271	-1.53542	-0.948334	-0.585107	0.400051	0.57517	0.87621	0.442455	1.01145	0.549067	0.386645	-0.984342	0.00521656	-0.302915	-0.729881	0.155569	0.612535	-0.755044	1.64474
ILMN_1657064	C6ORF70	0.697616	0.482074	1.73077	-0.843716	2.12667	-0.0577205	1.18415	1.08306	-1.27778	-1.94658	-0.601417	-1.04463	0.99681	0.905226	-0.880289	0.170782	-1.05195	-1.42361	0.128109	0.604945	-0.497574	-1.55971	-0.459977	-0.0282757	-1.20054	1.34047	0.767989	0.21269	-0.0427932	0.418185	0.690686	0.0617039	0.107372	-0.479531	-0.310407	-0.169088	0.0293889	0.567495	-1.94947	0.609055	1.39475
ILMN_1657095	STARD3	1.34248	-2.28233	-1.27306	0.605312	0.872211	-0.219096	0.0787051	0.157343	-1.38726	0.815809	-0.260997	0.890314	0.972836	-0.543885	0.509724	0.903933	0.777081	0.749237	1.09846	-1.59066	-0.854548	0.622637	0.776172	0.169042	-0.0423728	-1.61004	-0.430636	-0.57603	-0.335731	0.604924	-0.874145	1.20364	0.317663	-0.698407	-1.34412	0.98503	-0.0382377	0.0538569	-0.404333	-0.64493	2.26602
ILMN_1657129	SKAP2	0.379634	-0.0552685	-0.745768	1.90581	-0.730607	-0.389392	1.38796	0.516112	-0.456565	-0.876871	0.0144635	0.034228	-0.262264	-0.17337	0.505549	-0.152345	-0.194031	0.381349	2.12871	-0.315743	-0.487156	0.882224	-1.30448	-0.779834	-0.25903	-0.33724	-0.470853	1.21057	1.25728	0.855124	-1.19442	0.0750985	-1.27638	-0.381158	-1.11468	0.624207	-0.56543	-0.599821	-0.0501691	2.37819	1.05079
ILMN_1657139	ADAT1	-1.73211	-0.205985	-0.339252	1.57151	0.31264	1.24603	-0.823546	-0.435757	0.0815239	0.212827	0.729694	-0.555462	-0.351724	-0.210795	0.393076	-0.913061	0.377997	1.6173	-0.499744	0.876903	0.427926	2.0753	-1.09782	-0.497405	-1.02863	-0.321266	0.448117	0.958416	-2.1096	0.280272	0.609549	-0.033525	-0.811461	2.36226	0.468908	-0.520057	-0.470089	0.942375	-0.909912	-0.106958	-0.238476
ILMN_1657144	C1ORF69	0.675115	1.25405	0.354591	0.0585339	0.413167	0.82723	-1.44975	0.218349	1.57938	1.17457	-0.462518	0.231196	-1.39317	-1.32069	-1.04977	-0.0187863	-1.41242	-2.06738	0.134339	-0.655698	0.976752	-0.47849	1.07933	-0.2029	-0.308221	0.187421	1.34851	0.841643	0.0437664	0.274829	1.12456	1.16663	0.357009	-0.744821	-0.0305093	-0.170679	-1.82528	-0.699258	0.115125	-1.04863	-1.03004
ILMN_1657148	C19ORF23	-2.18311	-0.845278	0.280729	-1.8697	0.675699	0.467957	-0.736984	1.05721	1.03305	-0.285314	-0.5186	0.395525	-0.52215	-0.175144	0.625312	1.70308	-0.484372	-1.38643	-0.0180451	0.737797	2.43076	-0.858414	1.20555	-0.910287	0.0465455	0.251248	1.09167	0.012061	0.476914	0.356036	0.880056	0.185904	-1.80184	-0.258421	1.1512	-0.681445	-1.67081	-0.0908649	0.517236	-0.137242	0.23489
ILMN_1657153	ACTR3	0.396466	-0.326094	-0.432524	-0.375661	-0.468853	-0.614186	1.16969	-0.761268	-1.83333	-1.53868	-0.0911128	0.76006	0.371534	1.01209	0.532746	0.393566	0.487217	1.34484	1.32311	0.657071	-0.376075	-0.909536	-1.40822	-0.0873571	1.88984	0.313439	-0.747437	-0.546821	-1.09373	-0.370549	-0.120104	-0.611004	0.440711	0.944094	0.613726	1.97117	1.73697	-0.744616	0.828092	-0.898836	-1.19983
ILMN_1657204	SAE1	0.286681	-1.7878	-1.12549	0.608514	0.987685	0.0149546	1.29041	-0.64123	-1.20674	-0.282162	0.780433	0.852598	0.779162	0.901831	0.358593	-0.538223	0.755516	2.08415	-0.233852	0.940182	-1.40428	-0.396815	-0.926218	0.479159	0.321276	0.689921	-0.0525532	-0.985711	-0.0874623	-0.486607	-0.554866	0.108486	0.860151	1.18718	-0.331422	0.527512	0.566335	0.00782774	0.126901	-0.563451	-0.489643
ILMN_1657237	NUBP2	-1.51615	-1.91938	0.193467	-1.46091	0.0274198	0.73227	-1.66182	-1.49931	-0.780957	-0.143003	-0.608039	1.19636	0.85705	1.18863	1.15243	0.540418	0.393977	-0.0005092	0.867285	0.227858	1.94452	-1.4248	0.847842	-0.728619	-0.726309	-0.37906	0.388115	1.40812	1.37723	-0.0883528	1.43877	0.131146	-0.890121	0.475992	0.803341	-0.620032	-0.464906	-1.10934	-0.218389	-0.677744	0.457112
ILMN_1657283	ALKBH5	0.503337	-1.22247	-0.71507	1.21301	0.287548	-0.216414	1.78171	-0.263315	-1.63812	-0.74671	0.885377	-0.309344	0.551813	1.03872	0.405235	-0.0574893	1.38745	1.5834	0.204666	0.510586	-1.45196	-0.294839	-0.767626	0.70391	0.0570946	0.29402	0.12595	0.0567826	0.0818152	-0.0653035	-0.851681	-1.00022	-0.416974	0.984524	-0.168789	0.482107	0.837616	0.464915	-0.267508	-0.0539301	-0.201866
ILMN_1657288	GUSBL2	-0.501485	0.437132	0.499608	-0.655667	0.876677	1.57461	-0.323041	1.51556	1.70422	0.109114	-0.456927	-0.622564	-0.910935	-1.07826	0.5737	-0.265539	-0.006772	-1.09868	-1.30107	-1.30524	0.404536	0.0292224	0.11239	1.3473	0.951184	0.482009	-0.0168458	0.164007	-1.23163	-0.49737	2.25721	0.203544	-0.187269	-0.499642	-1.45687	-0.84924	-1.00638	1.39538	-2.03369	-0.0279015	0.864607
ILMN_1657317	POLR2J	-0.447731	1.18711	0.722334	-0.602335	-0.419669	1.69306	-1.23042	-1.31207	-0.0076185	-0.0099867	0.864398	0.361339	-1.19133	1.93282	-0.539159	0.0884874	-0.961226	-1.74169	-0.89518	0.309244	1.20839	1.2318	1.4022	-1.47747	-1.07351	0.124628	0.259056	2.10827	-0.461199	-1.16866	0.601553	-0.204968	-0.770498	-0.0707055	0.677179	0.670389	-0.272191	-1.17805	0.0237489	-0.536716	0.115148
ILMN_1657348	LOC650909	0.21627	0.975164	1.14341	-0.894331	0.213067	0.824571	-1.29602	1.19323	1.37881	-0.444097	0.585172	-1.32449	-1.77052	-1.35993	0.847567	-0.565924	-0.0429305	-1.10634	0.743027	-1.26153	0.683082	0.97968	1.4999	0.455122	-0.743121	-0.129976	1.2735	1.73929	-0.410514	-0.72618	0.0472304	-0.287233	0.52336	-1.4427	-1.43542	-0.632986	-1.01932	-0.718833	0.747855	0.270624	0.00971836
ILMN_1657361	CBX7	1.05183	-0.624167	-0.580524	0.717456	-0.659296	-0.706122	1.93824	0.0568113	-1.05934	-0.181318	0.744871	-0.485092	0.590273	1.13996	0.894796	-0.609785	1.3092	1.00159	0.489105	-0.021339	-1.82079	-0.170434	-0.400088	0.38686	0.572944	1.0923	1.85411	0.00695142	-0.0221209	0.363173	-1.39776	-0.0899963	-0.363384	-0.406375	-1.15179	-0.529689	-0.920519	0.629768	0.188849	-0.0747252	0.43192
ILMN_1657373	LEPREL1	-0.676961	0.506792	1.26824	-1.21057	0.479867	0.979077	-1.57346	-0.0474185	2.23312	1.21027	0.142613	-0.076055	-0.858098	-1.82453	-0.159283	0.117623	-1.16208	-1.12067	-0.201316	-1.27052	0.511954	-1.464	1.44019	0.335365	0.317544	-0.030169	0.186279	0.896334	0.414039	-0.705215	0.0326258	-0.257721	-0.607799	-1.13876	0.418651	0.184946	-0.845965	0.599262	0.0806256	0.0227204	0.121048
ILMN_1657395	HMGCR	0.284845	-1.48798	0.00360572	1.70357	0.920269	-0.547463	-0.15018	-0.193792	-0.950914	1.29228	0.524182	0.31515	0.233206	0.519835	0.871563	-1.14454	1.25436	0.581172	1.24371	-0.359896	-1.61283	0.327241	0.48045	0.76831	-0.116	-0.0188683	-0.492696	0.621689	0.465236	-0.047891	-1.334	-1.30695	-0.629276	0.42877	-0.861223	1.18183	0.39068	0.180362	-0.892711	1.07174	-0.216682
ILMN_1657398	LOC284757	1.22146	-0.632882	-0.768465	0.871334	0.573975	-0.105921	1.26128	1.45424	-0.0871764	-1.1555	-3.11558	-0.415866	0.33991	0.0645078	1.5815	-0.525899	-0.588397	0.931827	1.13569	0.0749948	0.150985	-0.128258	1.70442	-1.32249	0.182101	-0.642851	0.377179	0.264209	0.107295	0.594057	-0.244293	0.588704	-0.985223	-1.26768	0.646248	0.0400939	-0.133702	-0.274722	-0.384941	0.124637	0.755227
ILMN_1657405	SPPL3	0.386469	2.19005	-0.122741	-0.755514	-1.57646	1.49375	-0.369099	0.827657	1.61711	0.784594	0.820867	-1.68759	-1.64865	-1.55701	0.263046	-0.942053	0.830613	-2.15169	-0.17819	-0.5886	1.39186	-0.183527	1.24544	0.562868	-0.829181	-0.0335842	0.981887	-0.134674	-0.356113	0.271339	0.704685	0.485118	0.125098	-0.355669	-0.316832	-0.159406	0.0359527	-0.876541	-0.915464	-0.335507	0.084107
ILMN_1657423	SPG21	-0.952867	-0.327767	0.0156275	1.36885	-1.08374	-1.49132	0.173422	-0.565279	-0.36406	-1.60423	0.838381	0.550682	-0.622529	1.05612	1.47531	1.10858	-0.280774	0.78405	1.68168	0.514333	-0.729307	0.278448	0.0186083	-0.680646	0.414231	0.263675	-1.29643	0.453728	1.88135	0.565023	-1.65949	-0.983533	-0.747685	0.150869	-1.04105	-0.313988	-0.610559	-0.172329	0.625522	1.70653	1.14771
ILMN_1657436	FGFR1OP2	0.326451	0.485462	-0.320486	-0.484496	-0.628037	0.160452	0.391722	-1.11764	-1.06511	-2.49478	-0.576677	0.340776	1.27776	1.39545	1.82115	-0.133382	-0.332219	1.14207	1.05616	0.213919	0.0866618	0.00654568	-1.46682	-0.627033	1.86123	-0.583916	1.04009	-0.287695	-0.782385	-0.225248	-0.3998	-1.62401	0.106674	-0.178037	1.09228	1.10237	1.29056	0.49368	0.439827	-0.136888	-1.12143
ILMN_1657446	C1ORF57	-0.0465903	-1.63663	-0.569237	1.05728	-0.650401	0.132961	0.861476	-0.539539	0.182248	-0.977167	-1.10934	0.789818	2.77119	2.07087	-1.12813	-0.34265	-0.198617	0.713162	-1.65213	0.880884	-0.167526	0.328609	-0.887922	0.657521	-0.256672	-0.440463	-0.643648	0.149626	1.16916	-0.0578989	1.34956	0.942982	-0.284334	-0.74894	-1.52242	0.638164	-0.620977	0.0447584	-0.0119037	1.33157	-1.13677
ILMN_1657451	SRPK2	0.202723	0.534907	0.046887	-0.815373	1.32069	-0.558403	0.345065	-1.79906	-0.62258	-0.216678	0.275818	-0.200757	0.630853	0.225296	0.65286	-1.62475	0.0833091	-0.831945	-0.0663383	-0.492315	1.1172	0.812256	-0.955081	-0.68323	0.770946	0.611381	-0.969957	-0.612088	-0.538313	0.490938	-0.42693	0.948616	2.86555	0.498675	-1.64132	0.259427	-0.229543	-2.06131	1.1722	-0.502426	0.190203
ILMN_1657455	CEACAM4	-0.813795	0.691497	0.612677	-0.439219	0.0910881	1.2694	-1.49525	-1.5906	1.31626	1.8341	0.847504	-0.0230434	-1.20417	-2.12935	1.11703	-0.630086	0.326213	-0.713165	0.78677	-1.75817	0.687732	1.0526	0.168429	-0.170378	0.781591	0.558162	-0.394371	1.81479	0.226118	0.590434	-0.0335948	0.0177392	-0.454836	-1.50095	-0.0937154	-0.457463	-1.19189	-0.854981	-0.479677	0.431216	-0.0092269
ILMN_1657470	YTHDF3	1.13323	-0.77499	0.322843	1.46351	-0.5748	-0.674791	1.6096	0.940807	-1.75698	-0.985069	0.389905	-0.9825	-0.0569496	1.02544	1.31438	-0.450963	0.754459	0.404518	0.527954	0.570472	-1.6667	1.87357	-0.42259	-0.205593	0.315835	-0.0156266	-0.772798	-1.08593	0.543365	-1.02663	-0.137467	0.238564	0.0819596	-0.251191	-0.402716	0.327086	0.262308	-1.24056	0.244177	1.69548	-0.0212432
ILMN_1657475	GALT	-0.51105	-2.15696	-2.23384	-0.856128	1.20824	-0.443302	-0.882979	-0.16712	-0.18987	0.925558	1.38736	0.798663	0.586716	0.781109	-0.163024	0.847359	1.65602	0.161472	-0.308905	0.133837	-0.604332	-0.261411	0.966924	-0.198143	-0.606115	-0.263502	-0.940001	-1.6589	-0.171138	-0.264606	1.24977	1.3837	1.96356	1.01672	-0.41916	-1.27584	0.398341	-0.351774	-0.153575	-1.1352	0.72036
ILMN_1657478	MAGEL2	-0.995935	0.43647	0.606945	-0.642686	0.593485	0.976116	-1.28551	0.390292	0.821967	0.693642	0.247718	0.174908	-0.274943	-0.966743	0.579067	1.5499	-1.5517	-2.04846	1.22323	-1.93669	0.587358	-0.43612	1.02458	-0.838905	0.656758	0.134768	0.51403	2.06576	0.301083	0.695025	0.722759	-0.882823	-0.640149	-0.442772	-0.213586	0.445701	-1.95909	0.0561913	-0.597895	-1.3093	0.70398
ILMN_1657483	SEC23B	0.228279	-0.646745	-1.10394	0.415797	0.585825	-0.842895	0.867694	0.871686	-1.04042	-1.51604	0.666344	0.374913	-0.444877	0.0791704	0.572546	0.252769	-0.166825	2.41067	1.45158	0.740577	-1.11167	0.801475	-1.4665	0.029653	1.02625	-0.384149	-0.752907	-1.03262	1.31447	0.149649	-1.52906	-0.0581288	0.742012	0.0112558	0.160684	0.994453	1.09038	-0.369965	-0.695019	0.294248	-0.326191
ILMN_1657495	MLEC	-0.242495	-1.65636	-1.01366	1.20075	0.58195	-0.378056	0.742676	0.236285	-0.738383	-0.107083	0.256651	0.301332	1.06542	0.305877	-0.73769	-1.04849	0.299105	3.47522	0.933221	0.394432	-1.07047	0.401709	0.237681	0.171253	-0.358125	0.162418	-0.232432	-0.931006	0.456118	-0.230891	-0.957435	-0.108658	0.719333	0.554026	0.681861	0.993218	0.573013	0.110349	-0.900007	-0.541404	-0.801022
ILMN_1657497	KIAA0319	1.13505	1.17256	0.258753	-1.06322	-0.618223	0.422283	-1.62067	-0.109825	1.11996	0.81826	-0.835304	0.171153	-0.0730225	-0.928135	0.292478	0.705398	-0.934703	-1.46832	0.119546	-0.634682	1.80018	-0.457428	2.4001	-0.646487	-1.19207	-0.296729	-0.20725	0.804377	-0.0199491	-0.609646	0.541168	1.13642	-1.91723	0.189003	1.62438	-0.994756	-1.23429	-0.293225	0.0797199	1.24768	-0.153792
ILMN_1657509	TSEN54	1.98579	-0.262626	0.361843	-2.0743	1.21272	-0.379484	1.20402	-0.433531	-1.05838	-0.587992	-1.04493	1.39459	1.03997	0.527938	-0.120787	-0.0974446	0.946021	-1.33403	0.119168	0.982523	-1.1977	-0.0093234	0.385688	0.0268106	-1.22819	0.390754	0.534257	-0.904832	-0.537919	1.16727	0.70608	-0.0397449	2.41241	0.0697333	-1.34112	-0.231085	-0.298742	-0.451451	0.470918	-1.28134	0.159834
ILMN_1657515	RPS6KA5	-0.0259541	-0.141679	0.0939755	1.20767	-1.44777	-0.412727	1.70454	-0.253962	-0.382956	-0.384739	-0.0216061	0.00870412	0.107142	-0.291043	1.2183	0.353859	0.568568	0.922526	-0.941841	1.00632	-0.48339	2.12363	-0.74729	-0.924553	-1.08314	-0.148314	-1.08685	0.547518	1.07505	1.10093	0.0165691	0.0514219	-0.637389	-0.21216	-1.0756	0.996225	-2.1556	1.24777	-0.50288	0.990556	0.424103
ILMN_1657527	CLEC12B	-2.35366	-0.567916	0.417474	-1.30786	-0.209064	0.153966	-1.04877	-0.0279116	1.49962	0.717238	-1.66378	0.476296	-1.50585	-0.0600503	-0.844256	0.980854	1.33722	-0.254336	2.1031	1.18828	1.65593	-0.51871	1.241	-0.96279	0.176981	0.409235	0.77659	0.0639818	-0.0191176	-0.55966	0.946	0.226437	-0.694489	-0.140821	0.925787	-0.109994	-0.568015	-1.65235	0.261164	0.386783	-0.188009
ILMN_1657547	CCDC34	-0.336483	-2.66556	1.16247	-0.288128	-0.276465	-0.35854	-1.36361	-0.509965	0.513372	-0.18908	1.01666	1.67567	-0.308717	0.71046	1.06649	0.95616	-0.414978	1.31668	-0.851629	-0.330793	0.31033	-0.418702	0.820325	-0.330172	-0.752188	2.09647	1.13214	0.27756	-0.669413	-0.13263	0.68923	-0.0011425	1.13599	1.26705	-1.27509	-0.128865	-0.170433	-0.182661	-0.3785	-1.10325	-1.87572
ILMN_1657550	MVD	0.248944	0.572538	0.85673	-0.9137	0.89663	0.836055	-1.98703	1.12602	0.587468	-0.184236	-1.30642	0.590977	-0.750758	-0.78742	-0.480094	0.132591	-0.48011	-2.03427	0.952016	-1.16194	1.40041	0.0104743	0.611876	0.623915	-0.747681	0.252724	0.516044	0.363923	-0.782359	1.30146	1.47498	-0.453531	-0.318443	-1.04544	0.584016	0.244792	0.168857	-0.309021	0.0551834	-2.47233	-0.0794419
ILMN_1657554	TSPYL2	-0.085489	-1.13352	0.14163	-1.50309	1.24713	-0.879512	-0.527368	-0.852678	0.184979	-0.0414133	-1.14498	0.837083	1.86503	2.06	1.03944	0.521285	1.14465	-1.00911	-0.511224	-0.818967	0.848842	-1.02782	0.476795	0.676079	-1.33724	0.757264	2.30529	-0.16936	-0.978147	-0.209167	0.799998	-0.442365	0.561619	0.0819745	0.378049	-0.913475	-1.07336	-0.097285	0.936914	-0.675684	-0.0500838
ILMN_1657612	LOC285900	0.296835	-1.19651	-0.288317	1.32812	0.00640765	-0.696831	1.03524	-0.364822	-1.42166	-1.67494	0.894322	0.707571	0.168183	1.6658	0.396591	0.109092	0.457372	1.69748	0.178579	0.42284	-0.87651	0.900039	-1.13116	0.402934	-0.0884097	1.12057	0.662606	-0.808959	-0.617356	1.09806	-0.523432	-1.02965	0.260599	-0.112111	-0.0395247	-0.10962	-0.992081	0.642242	1.67425	-0.661364	-0.64764
ILMN_1657619	DNAJB14	-2.63587	-0.277937	1.26481	1.16364	-0.548782	0.961246	-0.425158	0.0218156	0.174352	0.479271	1.39287	-1.13552	-0.8667	0.763518	0.658756	-0.158746	-0.643962	0.107566	-0.12088	0.415697	-0.700508	-0.0166813	-2.40144	-0.83403	1.36793	0.667168	-2.04472	-0.571521	0.190208	1.34758	-0.0167414	-0.783395	0.584127	0.619425	-1.0241	0.478575	0.533344	-0.426253	1.24831	-0.110705	1.19293
ILMN_1657624	NSFL1C	-0.650382	-2.12722	-1.37233	0.532446	-0.0268143	1.6537	0.371899	-1.21544	0.352069	1.69003	0.735473	-0.58504	-0.640766	0.834921	-0.336747	0.79081	0.791362	0.373138	-0.201395	0.287748	-0.034088	0.401246	0.165838	-0.410337	0.649818	-1.15034	-0.596087	2.32298	0.496487	1.13595	-1.25546	0.376546	0.320677	-0.115313	-1.55479	-0.215713	-0.471144	1.31298	-1.90161	0.428014	0.0602529
ILMN_1657632	ZMYM6	0.104004	-0.968136	0.1425	0.738583	-0.159375	-0.896434	1.67447	-0.139225	-1.30013	-1.7092	1.92292	0.0034679	-0.0266958	1.64057	0.747884	-0.0144705	0.35881	0.871365	0.387719	1.03713	-2.59594	0.219759	-1.4038	0.256268	0.816945	0.291918	-0.579299	-1.1897	0.287054	0.664521	-0.669401	-0.653768	1.02056	0.537063	-1.10603	0.369687	0.83777	-0.642211	0.316904	0.412961	0.212802
ILMN_1657673	LOC90120	0.858513	1.59987	-0.964816	-1.99287	-0.710202	0.717216	-1.29934	0.336524	0.892	0.437752	2.25111	-1.01981	-1.39051	-1.62759	-0.665884	0.648676	-1.50311	-0.388987	1.18271	-0.192841	0.958751	0.584233	0.074953	0.125527	0.0380068	-0.748504	0.00683765	0.876792	-0.414824	0.27532	0.299421	-0.13785	1.30958	-0.472573	0.400027	-0.448376	-1.06918	0.436505	0.456121	-0.734677	-0.857343
ILMN_1657679	VAV3	0.97465	-1.05677	-0.228522	1.54906	0.231942	-0.62652	2.08509	0.226824	-0.122028	-0.528975	-1.84949	-0.402437	0.544358	-0.0012873	1.72251	-0.695917	0.3849	0.0293281	1.76299	-0.895485	-0.530235	0.384907	0.172582	-0.419046	-0.16654	-0.644315	0.483885	0.398368	-0.382723	0.337698	0.0549959	-0.993653	0.315566	-1.26192	-0.96345	0.802806	1.56935	-0.60154	-0.905632	1.05421	0.764456
ILMN_1657680	CCDC69	-1.47749	-1.70414	0.499978	0.1389	0.662965	1.65082	0.326537	-1.11058	-0.361545	-0.852623	0.418588	1.63637	-0.342588	-0.389175	0.379834	-0.0158039	0.197285	1.04029	1.53843	-0.0936502	0.471442	0.00606449	-0.822615	0.536522	-0.364143	-0.872317	-0.860058	1.31922	1.08013	-0.297659	0.456111	-0.0760751	-1.56901	0.741278	-0.607053	1.38239	0.606772	-0.308881	-0.595052	-0.999892	1.24427
ILMN_1657682	GFM1	-0.0937092	-1.48254	0.0417238	0.987794	0.503244	-0.649268	1.23684	-1.35292	-2.13239	-1.34366	0.48701	1.37321	1.24911	1.53816	-0.389173	-0.195747	1.24881	0.791572	0.378683	1.22067	-0.586899	-0.289025	-0.880566	1.13057	-0.69303	0.319046	0.468728	-0.741882	-0.218314	-0.0251757	-0.193397	0.489787	-0.145917	1.44274	-0.346542	0.154149	0.331051	-0.0368912	0.39665	-0.646945	-0.515038
ILMN_1657683	C1ORF198	-0.441601	1.16401	-0.264361	-0.761459	0.183136	0.105385	-1.23929	0.846175	1.49361	1.93733	0.12255	0.328619	-0.89027	-1.45181	0.440313	0.647045	-1.63343	-1.9164	0.471383	-1.59681	1.04146	0.794137	-0.033407	-0.82545	0.323088	-1.08611	0.0743117	1.69208	0.257123	-0.379668	-0.0852329	0.660489	-1.57294	0.14579	1.03991	-0.74255	-1.09914	0.798205	-0.612403	0.378376	0.273398
ILMN_1657697	SAR1A	0.203093	-1.1274	0.338072	0.566791	0.274419	-1.13212	0.697343	-0.64834	-2.04895	-0.405869	-0.389535	0.881492	0.0528547	0.903831	0.774676	-0.0828216	1.00712	0.613707	1.62418	0.693388	-0.760243	-0.0330311	-1.27216	0.0497816	0.580863	0.840072	0.991457	-1.49451	-1.03005	-0.284047	-0.237575	-1.53268	1.30943	-0.0645748	1.16231	1.02972	1.45816	-0.254639	0.87502	-0.639711	-1.45383
ILMN_1657701	TMEM137	0.442845	-1.51119	0.00693167	-0.306069	-0.317098	-1.60091	0.344729	0.421681	-0.661749	-0.178567	-1.6819	-0.58395	2.07452	1.92625	2.14583	0.467775	1.01242	0.839577	-0.744846	0.386848	0.219521	-0.323306	0.691439	0.0906545	-0.633844	-0.0007809	1.03303	-0.144983	0.375313	-0.554799	0.463956	0.606205	-0.119626	-0.307435	0.704029	-0.250026	-0.19235	0.908007	-1.12362	-0.0851864	-1.13668
ILMN_1657708	MGLL	-1.61833	0.179036	0.958311	-1.82298	-0.552928	0.574921	-0.529083	-0.686267	-0.244997	0.775712	-1.6195	0.477178	0.44251	-0.435062	0.349013	0.620269	0.508541	-0.287908	1.46975	-0.285041	3.26726	-0.310181	0.994566	-1.74146	0.594281	-0.894293	0.211762	0.605325	0.271084	0.320073	0.658477	0.302293	-0.138215	0.0576119	0.492111	0.692886	-1.5925	0.38814	-0.0440175	0.0622389	-0.930183
ILMN_1657722	RPS3A	0.731493	-1.20481	-0.541974	0.637564	1.03175	0.892991	-0.442886	0.10145	-1.28865	0.118451	0.415748	0.428755	-0.792875	0.443134	0.692061	0.561579	0.553768	-0.0168641	0.728058	-0.343638	-0.0822079	0.511053	-1.59187	1.21386	1.19338	1.76483	0.973207	-0.714008	-1.93751	-0.948876	0.479971	-0.835028	1.46138	-0.78616	-0.706139	0.271498	-0.356578	0.44597	1.29598	-0.680924	-1.05404
ILMN_1657728	LOC643831	-1.84386	1.0538	1.3426	0.0319642	-0.883494	1.40346	-1.92365	1.12365	2.49346	0.676515	-0.342538	-0.973222	-0.0979001	-0.522999	-2.19471	1.42291	0.0574137	-0.984209	-0.209442	-0.824872	-0.12423	0.139786	0.332014	-1.15916	-0.445449	0.062423	0.27394	0.556502	0.577655	0.541335	1.20962	-0.442941	-0.967035	-0.378442	-0.215869	-0.135048	-0.256951	-0.535973	0.841939	-0.227737	0.229387
ILMN_1657744	C15ORF17	-1.13102	-0.267679	1.10023	1.23003	-0.172236	1.17733	1.75838	-0.322722	-1.11884	-0.535611	-0.198434	-1.32308	1.64971	0.920094	0.213842	-1.79968	-1.45923	0.594115	-0.0677351	0.965122	-0.915252	-0.536453	-0.216476	-0.907634	0.510616	-0.102802	0.565625	0.0998422	-0.758293	0.948432	1.3518	-2.05905	1.796	0.320569	0.321047	0.268172	0.120313	0.800562	-0.728224	-0.590006	-1.20404
ILMN_1657746	BPHL	-0.324957	-0.279581	-1.52893	-2.22189	0.614763	-0.965811	-0.852044	-0.002993	1.59096	-0.62175	-1.30518	-0.0400196	1.12319	1.06534	0.375598	1.88331	0.245327	-0.727582	0.67972	0.51253	2.05319	-0.235904	-0.177867	-1.17111	0.168523	0.734185	0.636831	-0.03298	0.0459516	0.0764305	0.857405	-0.349819	-0.464826	1.14456	0.517371	0.248893	-2.46748	0.247792	0.509246	0.00213177	-0.289335
ILMN_1657754	RPAP2	0.676889	-1.37715	-0.0211496	0.287032	-0.517839	-2.57176	-0.410409	0.249082	-0.24215	-0.981825	-0.625616	0.348822	1.84783	1.8373	0.998671	0.796886	0.993194	0.871368	-0.586487	0.0833875	0.501555	-0.915296	-0.283926	-0.537372	-1.08686	0.659679	1.96321	-1.29202	0.00067184	0.390473	0.170255	0.855512	-0.0765449	0.159222	-0.714386	0.161097	0.594302	1.02117	-0.51228	0.372165	-0.929069
ILMN_1657771	CRTC2	0.29648	-1.8038	-0.683125	-0.46676	-0.556468	-0.694736	0.551348	-0.429039	-1.3572	0.215918	-1.04936	0.823566	1.1719	1.32449	2.07769	0.844139	1.04172	1.46776	0.649214	0.429248	-0.0042725	0.0477174	0.552861	-0.151146	0.0275035	-0.054631	0.312542	0.222743	0.22057	-0.915189	-0.750221	0.248016	-0.322202	-0.468492	-0.18616	0.770136	0.0680765	0.0025359	-0.158573	0.0489435	0.484969
ILMN_1657790	SFRS11	-1.29174	-1.92287	-0.373061	-0.38232	0.093744	0.141934	0.257611	-1.08378	-0.667353	-1.13406	-0.649363	0.209555	1.2665	1.21962	0.835187	0.830146	0.011308	0.461873	1.09905	0.900504	1.3071	-1.44785	-0.459399	-1.02864	1.44633	0.625932	-0.268535	-1.67179	-0.512399	-0.122711	0.77961	-0.672687	1.14786	-0.0630207	0.864994	1.235	0.944117	-0.778209	1.82221	-0.806081	-1.03474
ILMN_1657796	STMN1	-0.0093091	-0.293916	0.702391	-1.69448	0.555855	0.247353	-0.614239	0.28655	1.2592	-0.114724	1.08807	1.23845	-1.08126	-1.5527	-0.156638	-0.670993	-1.34469	0.942964	-0.251532	-1.0013	1.24174	-0.993694	0.849689	-0.721356	-0.419264	1.27635	0.582051	1.27415	-0.481129	-0.0502067	0.286279	0.655392	0.271791	0.529031	0.493783	-0.471642	1.25893	0.0828877	0.131883	-2.2491	-2.30582
ILMN_1657797	FIBP	-0.161245	-1.76301	-1.70453	0.273488	1.67792	1.16304	0.758924	-0.0940945	-0.178078	1.05618	0.420564	0.870542	0.130066	-0.013673	-1.34618	-1.54917	0.157184	1.65572	-0.0517079	1.84981	-0.674902	0.777164	-0.670755	0.913053	-0.249602	-0.985269	-0.72403	-1.08132	-0.225229	-0.416001	0.131202	0.26078	1.04754	0.278844	-0.531849	0.525399	1.49888	-0.121959	-0.341376	-0.0118923	-0.0735796
ILMN_1657810	PPM1M	0.184273	-2.24018	-0.841433	-0.48387	-0.193747	-0.72022	0.380142	-0.770624	-0.755484	0.883244	-0.239576	0.414036	0.202853	1.21351	1.86296	0.565403	1.86842	1.0071	1.42893	0.491789	-0.776185	0.547499	0.281475	0.174015	0.3733	-0.332321	-0.224467	0.110997	0.460266	-0.203704	-0.932952	-0.397919	0.233759	0.0169291	-0.320541	0.290937	0.378498	-0.302711	-1.37815	0.916806	0.308281
ILMN_1657837	ZC3H8	-0.531243	0.0550259	1.18833	-0.571824	0.787816	0.0760198	-0.296599	0.0350993	0.706683	0.404687	0.402612	0.956576	0.302454	-1.03681	0.278913	-0.143918	-1.87279	-0.830866	-0.190512	-0.39429	1.00766	1.79052	0.612335	-0.601409	-0.0113155	-0.636985	1.16564	-1.31633	1.69908	0.240762	0.378709	-0.815531	-0.332925	-0.659118	-0.713432	0.528148	-0.575007	-1.72366	2.21347	-2.38768	1.14473
ILMN_1657857	TMEM14C	-0.73238	-1.5957	-1.55643	0.928022	0.369581	-0.31187	1.61224	-1.04299	-1.03914	-0.236588	0.858646	-0.202863	0.439336	1.05399	-0.0231815	1.09874	1.75074	1.14204	-0.642653	0.718826	-0.193845	0.332759	-0.6026	0.720793	-0.191223	0.0557084	-0.694181	-0.837617	-0.024051	-0.730517	-1.3117	-0.15003	-0.188021	0.361632	-0.704065	0.665968	-0.778214	-0.299664	1.42839	0.953627	1.993
ILMN_1657862	AHCY	-0.486915	-0.84155	-0.67686	1.11382	0.657241	-2.51685	0.509785	0.120173	-0.79982	-0.3173	0.564923	1.68974	-0.283997	-1.79881	0.110165	0.795059	0.149803	3.19806	0.501905	0.940249	-0.823779	-0.73521	-0.258183	0.545292	-0.154886	0.293254	-0.532508	-1.11006	0.523492	0.333513	-0.656515	0.574791	-0.60122	1.02896	0.450063	0.520224	0.446966	-0.572352	-0.0761815	0.0717907	-0.0912296
ILMN_1657864	TMUB2	0.00908386	0.324942	-0.127621	0.642982	-0.701818	-0.209237	1.08705	-0.28844	0.0535252	0.632023	-0.0508574	-0.153711	-0.0899381	0.070322	0.487745	-0.577605	0.975967	-0.0086486	0.764802	0.00164846	-0.611642	0.808481	-0.479398	2.12748	-0.68484	-0.813827	-2.19115	1.25507	-0.219313	0.379478	-0.679707	1.46151	-1.02569	-0.792969	-0.903302	-0.405431	-0.566968	0.843506	-1.55169	2.44099	0.997772
ILMN_1657868	SIRT4	0.165608	-0.876578	1.20514	-2.06205	0.0920928	-0.153001	-1.46879	-1.31853	0.0149494	-1.47432	-1.40934	0.784268	-0.752538	1.90355	0.331685	1.56773	0.25532	-0.243681	0.55911	-0.156381	3.02315	-1.09092	1.11462	-0.368158	-0.245943	0.305947	0.978243	-0.120807	0.484128	-0.841337	0.98208	0.279477	0.122083	-0.218202	0.534247	-0.27345	-0.498576	-0.971542	0.192488	-0.325195	-0.0391873
ILMN_1657871	RSAD2	-1.26948	0.092053	-0.458786	-1.05159	-0.267452	-0.445555	-0.329276	0.811132	0.287	1.75829	0.660867	0.0377041	-0.396048	-1.05356	-0.321275	0.206176	-0.305585	1.69722	-1.01428	1.75055	-0.703508	-0.578079	-0.713892	1.44002	1.35659	-0.871293	-0.307373	-1.25234	-1.11133	-1.01843	-0.443722	1.00495	1.03657	0.386073	0.525493	0.255719	2.59743	-1.131	-0.788423	0.6416	-1.02858
ILMN_1657873	XPO4	1.26986	0.125618	-0.465725	0.758883	0.903578	-0.597851	1.07901	0.333072	-0.709591	-0.784092	-0.145825	-0.658149	0.928544	1.83426	-1.48662	-0.36893	1.38223	1.08967	-1.11718	0.377573	-1.88335	0.0224276	-1.76863	1.35491	0.0156133	0.191879	1.01589	-1.19941	0.567825	-0.385076	-0.331372	-0.607205	1.36828	0.963325	-0.566248	0.0947739	0.278842	1.13336	-0.724109	-0.619332	-0.80574
ILMN_1657884	NME2	0.201066	1.33853	-1.52863	-1.96775	0.0331484	-0.553	-0.610856	0.460795	0.0946025	1.01208	0.279236	-0.317409	-0.030306	-0.559237	-0.566353	-0.681711	-0.361402	1.66716	0.400178	0.361502	0.265047	0.582114	-1.6175	0.305057	2.73769	1.88493	0.568401	1.32907	-1.17789	-0.237709	-0.150705	-0.612696	0.276235	0.00612457	-0.867227	0.481998	-1.20055	-0.225578	0.213836	-1.36308	-0.932507
ILMN_1657892	TLR8	-0.13796	-0.58436	0.130289	0.948522	-0.756818	-1.23064	0.571465	0.324554	-0.498667	0.193159	0.616205	-0.372935	-0.426445	0.466778	1.65728	0.27579	0.66623	0.293053	1.47463	-0.140279	-1.47643	0.343943	0.212893	-1.05128	0.185762	-0.830275	-1.29701	0.75544	1.10459	0.468951	-2.04743	1.44933	-0.933381	-0.738068	-0.53792	0.887828	0.0765113	0.132331	-1.35282	2.27359	0.89702
ILMN_1657893	TXNRD2	0.413943	1.3667	-0.732972	-0.353419	2.03354	0.951825	0.0498815	1.41226	-0.387999	1.27456	-0.921831	0.532481	1.20832	-1.97068	-1.00256	-0.248282	-1.61177	-0.368897	-0.0548329	-0.655777	0.904434	0.98698	0.290407	1.28448	0.0101949	-0.751473	1.87959	-0.304576	-0.322673	0.0678833	0.471829	-0.640023	0.253975	-0.224549	0.244239	-0.64601	-0.181413	-0.88821	0.328434	-1.84759	-0.0115005
ILMN_1657932	MUC6	0.505952	1.12863	0.236991	-1.49587	-0.0064379	-0.464045	-1.11559	0.496439	1.03682	0.434298	-0.0225722	-0.185169	-0.111845	-0.696446	-0.324708	-0.418159	-0.0347187	-1.87598	-0.422823	0.345528	1.86871	1.67226	0.892082	-0.372866	-1.68199	-0.804468	1.44531	0.941079	0.438425	1.50341	0.53987	0.914527	-1.6806	-0.465236	-0.3772	-1.48338	-1.27272	1.01341	-0.857391	-0.522972	0.158451
ILMN_1657949	RHEB	-0.248576	-0.920543	-0.520594	1.15292	-0.933579	-1.30922	1.79763	0.0579373	-1.12519	-1.79713	1.19038	0.418849	-0.0878495	1.38212	0.768029	-0.0616792	0.40479	2.01106	0.772059	0.793709	-1.45102	0.288268	-1.18216	-0.05687	0.297036	-0.221829	-1.36495	-0.448698	0.819193	0.105137	-0.309186	-0.799702	0.210759	0.747047	-0.896324	0.672357	1.27608	0.26492	-0.318684	0.665744	0.251864
ILMN_1657950	RPS26P10	-0.948489	0.740825	0.399903	-1.93805	-0.195457	1.27947	-1.19309	0.181434	0.224261	0.00281972	-0.0380349	1.67808	-1.2894	-1.49428	0.498835	-0.10396	0.756745	-1.19269	-0.125156	1.15991	0.0947102	0.646411	-0.161243	0.084643	1.56463	2.52995	0.317477	-0.291625	-0.211117	-0.680597	0.287124	-0.679094	-1.21465	0.191047	0.495898	-0.767199	-0.531697	0.438454	0.654498	-1.83759	-0.835321
ILMN_1657968	MAP2K2	0.366996	-2.3092	0.540097	0.23086	1.13683	0.98273	0.580556	-0.993436	-0.289415	-0.0038985	-0.0576673	-0.602048	1.04018	0.15627	1.86115	-0.285679	1.2125	1.00141	0.183784	-0.552193	-1.14295	0.240712	0.691869	1.06951	-1.31511	0.177645	-0.0796289	1.8707	-0.408104	-0.789172	-0.450231	-1.07335	-0.14416	0.652139	-0.0159334	-0.119971	0.256724	0.596243	0.0113594	-1.02283	-0.148416
ILMN_1657977	MSRB2	-0.861861	-1.51315	-1.02368	0.782071	0.172741	-0.247506	0.611194	-0.43861	-0.542686	0.625349	-0.555682	1.07105	-0.159711	-0.583885	1.85767	0.509192	0.679472	1.25263	0.68817	1.31767	-0.519151	0.900365	0.42046	-0.501811	0.337641	-1.01697	-0.983134	0.258077	0.405253	-0.292231	-1.11024	1.60947	-0.416024	-0.254397	-0.658422	0.557251	0.607819	-0.796498	-1.15281	1.35636	0.729851
ILMN_1657983	TERF2IP	0.32176	-1.21828	-1.08758	0.833908	-0.37951	-0.936711	1.63882	-0.349401	-0.944948	-0.258247	0.970985	1.24723	0.764556	1.06126	0.845379	-0.256755	0.769345	1.29638	0.0185947	0.604878	-2.15408	0.322384	-0.851489	0.23517	0.705872	0.620251	-0.0058304	-0.167176	-0.0384515	0.206769	-1.33777	-0.537392	0.523831	0.66006	-2.19089	0.801179	0.203711	-0.140182	0.102429	0.735814	0.151708
ILMN_1657993	ADNP	1.11465	-1.18857	-0.0660425	0.802595	-1.60328	-0.506512	1.21312	-0.767499	-1.52255	-2.39374	0.198809	0.766272	0.283489	1.37499	1.26027	0.903147	0.942837	0.525851	0.691551	0.641602	-0.216867	0.00357523	-0.823975	-0.105874	0.0708958	1.06657	-0.251746	-0.336945	-0.319153	1.48177	-0.983188	-0.42184	-0.622278	-0.115354	0.0804775	0.758125	0.966618	0.107788	0.252885	0.561107	-1.36945
ILMN_1657996	LOC642035	1.66216	-0.147163	-0.477128	1.42636	-0.41798	0.0299571	0.81145	0.484288	0.410005	-0.0702943	0.938132	-0.363233	-0.492075	2.01975	-1.39687	-0.134559	-0.639801	-1.5823	0.0530135	-2.34799	0.970989	0.00577088	0.335231	0.656998	0.189818	0.234992	2.51602	0.835107	-0.961057	-0.287934	0.439054	-0.132112	-1.78325	-0.764769	0.0035193	0.970134	-0.124459	-0.764204	0.218705	-0.770666	-0.816902
ILMN_1658015	MBNL2	-0.642239	1.60191	-0.275942	-1.47812	-1.08338	-0.355586	-0.0827749	0.319739	-0.14414	0.0702677	-0.25003	-0.0250689	-0.291184	-0.326639	-0.97051	-0.279368	0.474752	0.952495	-0.80103	-0.0042854	1.72679	-0.416985	0.0169233	-0.390979	1.32505	0.487049	-0.497003	-1.65243	0.0177169	-0.473407	0.878933	-1.00353	1.46641	-0.832551	0.114296	1.34911	0.798909	-2.28702	2.10168	-0.338583	-0.663592
ILMN_1658016	ZNF831	0.380714	-1.57568	0.560141	-1.12165	0.389184	-1.16983	-0.0133703	-0.0743581	-1.31533	0.767928	-1.67105	0.326345	1.21604	0.981117	1.59193	0.56773	1.27525	-1.11036	1.31152	-0.295861	0.595702	0.0419	-0.392702	0.461228	0.700457	0.580854	0.81362	0.187217	-0.121502	-0.708953	0.76789	-0.584152	0.33888	2.003	-0.369967	1.16266	-0.220894	-0.931555	-1.16033	-1.83511	-0.732535
ILMN_1658028	LOC732371	0.810251	0.305129	0.404549	-0.527401	0.223172	1.9356	-0.517308	-0.295623	1.64482	0.768223	-0.513919	-0.0776064	-2.28367	-1.4782	-0.712532	0.280059	-0.606006	-0.810557	0.193866	-0.607	0.100128	1.37339	0.918672	-0.349515	-0.230001	-0.36099	-0.867765	1.09987	-0.569541	-0.245433	0.443279	0.677848	0.72195	-1.03415	-0.638293	-1.57921	-2.07645	1.05143	-0.106266	0.773228	0.997949
ILMN_1658053	DYNLRB1	-0.639808	-0.857213	-0.910152	0.333628	-0.673565	-0.441041	0.843955	-0.642117	-0.925836	-1.50702	1.52203	1.67656	0.260665	2.02584	0.937848	0.0806418	-0.23677	1.70011	0.564812	0.903875	-0.957757	-0.740795	-0.902175	0.922073	0.0470521	0.431609	0.0445292	-0.772551	0.257937	0.816932	-1.42362	-0.279247	0.143427	0.148062	-0.0734432	-0.228368	0.531934	-0.314694	1.03577	0.0843725	0.271193
ILMN_1658071	ATP1B1	0.530538	-1.09857	0.768923	-2.19105	0.0858722	-0.482212	-1.38751	-0.692165	1.05953	0.662713	-1.18482	0.952811	0.980703	-0.832131	0.934855	1.52289	-0.136158	-2.27098	-0.364966	0.851957	1.77074	-0.461802	0.739703	-0.69041	-1.5916	0.47848	0.786022	-0.213094	1.34838	0.867351	1.45234	0.402966	-0.547964	0.0211989	-0.0838923	-0.080916	-0.54359	-0.811554	-0.671429	-0.125721	-0.27447
ILMN_1658080	ZNF573	1.07874	-0.639829	0.813289	-1.19214	2.34532	-1.30327	-1.91192	-0.0604187	-0.46217	0.0748068	0.262237	0.717249	0.921958	0.953166	1.4225	-0.0639197	-0.530553	0.665079	0.0622656	-0.485946	-0.521907	-1.62357	1.00712	-0.0144482	-0.624559	0.384891	0.00880975	-0.915661	0.112737	-0.446586	1.74305	0.551122	1.87334	-0.371781	0.286512	-0.593352	0.0491149	-0.117467	0.0401608	-0.189471	-1.15997
ILMN_1658083	ABT1	-1.02937	-1.64807	0.428234	-0.249321	0.154509	2.03667	-1.41996	1.64196	1.45721	0.98023	-1.22736	0.246191	-0.884074	0.770236	-0.720804	-0.749981	-0.765887	-0.694093	-1.66595	-0.186734	1.74531	0.230521	0.390103	-0.176811	-0.610452	1.03869	-0.404085	1.76584	0.0690838	-0.0258373	-0.355574	0.27637	-0.733668	-0.229747	-1.10593	0.0191344	0.0835981	1.09521	-0.193245	-0.641262	-0.491936
ILMN_1658093	LOC652470	-1.28303	1.33154	-0.468123	0.0753114	0.687507	1.16066	-1.47033	1.11246	1.28786	0.794123	-0.0812651	0.377346	-0.0147743	-1.09806	-1.24169	0.561042	-0.790403	-1.40154	-1.39007	-0.40933	0.571755	0.175872	1.76178	-0.950912	0.582401	0.54883	0.957418	-0.612007	0.359478	0.00548934	1.18231	0.120815	-1.17681	0.502658	0.40638	-1.21682	-2.21253	0.117445	-0.034175	-0.939837	0.422228
ILMN_1658094	ZNF365	-0.962869	0.259068	1.76785	0.833333	-0.678092	0.712775	-1.68688	-0.568373	0.932977	-0.307183	0.020763	0.462522	-0.730672	0.265717	0.549191	0.520451	-1.09243	-2.2134	-0.0797173	-0.270209	1.81105	0.670157	1.35618	-2.20083	-0.276081	1.38778	0.132749	-1.13698	-0.497137	-0.30335	1.31295	-0.482679	-1.10582	-0.191074	1.09528	0.640003	0.926324	0.20081	0.191382	-0.939335	-0.780341
ILMN_1658110	C18ORF19	-0.938156	-1.18702	1.03246	-1.37159	-1.02737	-0.782575	-1.30657	0.632147	-0.524355	0.82733	-1.3746	0.50436	-0.886406	-0.486013	0.520564	2.15514	0.524504	-0.15491	0.104801	1.0719	2.1698	-0.651729	2.06959	-1.87538	-0.405028	-0.0013039	0.146076	-0.217561	0.917858	0.509803	1.01566	0.772546	-1.0063	-0.130202	0.48939	-0.1166	-0.911726	-1.01325	0.288743	-0.180029	0.299433
ILMN_1658121	CFP	-1.45092	-1.46748	-1.17578	0.830785	-0.562953	0.51244	-0.342558	0.421351	-0.705376	1.57683	0.409142	0.0301525	-0.937213	-0.261641	1.52745	0.0240038	1.3274	0.957405	1.19618	0.857126	-0.0878018	0.960849	-0.723643	1.18255	-0.0388748	-1.09374	-1.21013	-0.395787	0.763996	0.317839	-1.12625	-0.632849	-0.498283	0.267604	0.491046	1.28241	-0.370611	-0.285224	-0.912876	1.09894	0.923035
ILMN_1658144	TRIP11	0.345436	-0.0368684	0.98296	1.4444	0.14833	0.555134	-1.16009	0.641869	-0.0531117	-0.759204	-0.535834	-0.625148	-1.02842	0.380426	1.61934	-1.55639	-0.46154	0.131511	-1.80753	-0.737136	1.34935	0.358945	-1.54875	0.837803	-0.0828517	0.0813784	0.488162	-0.330117	1.30845	-1.52141	0.504532	-0.0340602	-1.10453	-1.12607	-0.30257	2.25764	0.448331	1.13256	-0.97164	-0.893059	0.497242
ILMN_1658160	FAM156A	0.813986	0.0303693	0.36391	0.11084	1.16007	-2.04999	1.54735	-0.378377	-0.645206	0.04386	-1.47469	-0.0133987	1.12261	0.51176	-0.0013116	-0.581754	0.868225	0.299822	0.0789356	1.1103	0.224421	0.166828	-0.294849	0.322081	-1.40611	-1.02683	0.909737	-0.997709	1.07613	0.180941	-0.888772	0.849301	-0.80616	-0.529183	0.676927	0.968813	-0.527492	0.13559	-0.797989	1.55831	0.430436
ILMN_1658176	ABCG1	0.839066	2.15206	1.20718	-0.451594	0.706133	1.36699	-1.28322	0.566134	0.535008	0.864473	-1.09614	-1.42177	0.228512	-0.95574	-0.344954	0.821474	-2.13166	-2.41015	0.0286998	-0.3243	1.50978	0.092281	1.29291	-0.325058	0.0368595	0.467147	0.542186	0.642501	0.0270024	-0.0134468	0.372995	0.37172	-0.828482	-1.57998	1.00651	-1.02908	-0.151838	0.184551	-0.265494	-0.525685	-0.317601
ILMN_1658182	MEX3C	1.4126	0.681096	-0.173732	0.140118	0.392972	-1.20035	1.59805	0.0932019	-0.889465	-1.01189	-0.548614	0.385926	0.247017	0.406205	0.339127	-0.856474	-0.698016	0.234952	0.363619	-0.0205045	-0.888438	-0.915596	-0.273788	-0.0082423	1.89399	0.751859	-0.623054	-1.55768	-1.95305	-1.06737	-0.332514	-1.19461	0.57089	0.116268	0.277554	2.28242	1.1254	-0.15735	2.2862	-0.976477	-0.244847
ILMN_1658221	POLH	-0.800459	1.3829	0.443419	-1.72954	0.291776	0.986955	-1.52264	0.573135	0.920616	0.863312	-0.876834	-0.202321	-0.333321	-0.964191	-0.364097	-0.0820389	-1.69313	-0.936672	1.05816	0.0171887	1.14006	-0.830306	0.51196	-2.20258	0.308214	-0.166388	1.58252	1.34429	-0.997557	1.10951	0.665915	0.175774	0.517537	-0.479362	0.140378	-0.206851	-1.40157	0.468863	0.0799312	-0.85104	0.230767
ILMN_1658247	OAS1	-1.27269	0.243191	-1.65836	-1.35988	-0.593263	0.599034	-0.805132	1.07974	0.632859	1.69722	1.39145	0.648879	-0.0261606	-0.902952	-0.557628	-0.0636547	-0.972224	1.19966	0.0240154	0.477403	-0.207007	0.196706	0.291744	1.80296	0.311759	-0.454688	-0.889974	0.257686	0.371694	-0.0056156	-0.933259	0.28799	1.38227	1.45169	0.956058	0.13521	-2.25585	-1.42238	-0.230577	0.388353	-1.64178
ILMN_1658259	DRG1	-0.648333	-0.929393	-0.800191	0.581972	-0.731024	-0.441346	0.93596	-0.763502	-1.05328	-0.760238	1.42079	1.57184	0.0943136	1.37092	0.537503	0.0546265	0.358493	2.34091	0.552462	1.01092	-1.48475	-0.119064	-0.750423	0.649309	0.258941	-0.139934	-0.608657	-1.12077	0.608366	0.428681	-0.174051	-0.137125	0.50557	1.42438	-0.252047	-0.413612	0.292808	-0.595818	-0.475024	0.298438	0.32003
ILMN_1658266	LOC146053	-0.0746614	0.587198	0.777937	0.011666	0.0422842	0.0385575	-2.75762	0.43631	1.79282	0.652616	-0.255898	-0.321121	0.240738	-1.63235	-0.422073	0.00877945	-0.553086	-1.56763	-0.415148	-0.787095	1.56818	0.627636	1.4315	1.32481	-0.734962	0.317652	0.799322	-0.0882434	0.166176	-0.565099	0.873185	-0.410542	-1.21307	0.520065	-0.329407	-0.342833	-1.16061	0.0364259	-0.407404	-0.374489	-0.47011
ILMN_1658283	RPL17	0.543173	-0.507805	-0.727693	0.868368	-1.16651	-0.572556	0.779351	0.0221335	-1.06533	-1.36539	1.30372	1.09188	0.58415	1.65599	0.701764	0.180045	-0.36787	0.786994	0.69994	0.0866596	-1.38673	0.688669	-2.11069	0.175559	0.768968	1.38743	0.316382	-1.02898	0.00128657	-0.075984	-1.31351	-1.27747	0.812554	0.903669	-0.795216	-0.0882215	-0.129946	0.464395	1.60585	0.405032	-0.709783
ILMN_1658289	WDR54	-0.0728706	-1.3697	-0.410428	0.53611	0.834971	-1.26296	-0.236306	-1.14393	-0.858248	-0.0344416	-0.171637	0.443366	1.65762	1.62353	0.635476	-0.704693	1.13668	1.04725	0.700621	0.840929	-1.98278	-0.359235	-1.82281	1.01532	0.041295	0.162699	0.367646	-1.20998	-0.661423	0.108256	0.264531	-0.0254294	2.06756	1.38454	-0.409788	0.737178	0.270173	-0.234654	0.41949	-1.65147	-0.463896
ILMN_1658290	C16ORF68	-1.85905	-0.597019	-1.37081	-0.699202	-0.783996	-0.439408	-0.401564	-0.0679439	-0.672947	1.26949	1.52845	0.52585	-0.107202	0.62301	0.523744	0.0387358	0.863642	1.77108	-0.0929639	-0.319376	2.25229	-0.170173	-0.765	-0.132575	-0.329276	-0.0314126	0.0379238	1.36536	-0.0596289	-1.28463	0.296339	0.667992	-1.49277	0.197639	0.363891	1.00768	0.174581	-0.194338	-1.44081	1.77012	0.0191001
ILMN_1658302	PIAS2	-0.27908	0.354971	1.32685	-1.37925	0.633756	0.51143	-1.5366	0.319546	0.268846	-0.351534	-1.90493	0.546852	1.1721	-0.822866	1.26385	-0.601765	-0.355522	-2.04088	0.451101	-0.645957	1.22447	0.140076	0.726079	-0.0259755	-0.335949	0.0126816	0.943194	-0.199567	2.22362	-1.98971	0.375079	0.22514	0.159275	-0.360732	0.241029	-0.396535	-0.328558	-0.602504	0.747699	-1.39562	-0.158722
ILMN_1658327	BAZ1A	-1.43593	-0.810776	0.587966	0.759998	-1.49544	-0.779645	-0.21741	0.550467	-0.603576	0.875558	1.74273	-0.195117	-0.273591	0.997182	1.04049	-0.584689	-0.138025	0.527272	0.872456	1.04473	-0.436095	0.489798	-0.818632	0.551554	-0.784948	0.29489	-0.933218	0.773262	0.240323	0.43096	-1.53095	2.13978	0.618602	0.0529571	-2.20646	-0.586613	-0.686195	0.411063	0.0596538	1.48818	-0.0040128
ILMN_1658337	AKIRIN1	-0.917131	-0.263022	0.0178203	0.439891	-1.99411	-1.04331	0.775641	-0.993901	-0.245504	-1.96314	1.00366	0.533964	0.127873	1.68308	1.43843	1.21054	0.41982	0.502881	0.839043	0.381054	-0.359424	0.429144	-1.22724	-1.01011	0.518022	-0.530295	-0.622426	0.576028	1.40861	0.982558	-0.701126	-0.276202	-0.821502	0.958349	-1.47114	-0.893607	-0.451877	0.358757	0.389986	1.59361	0.790469
ILMN_1658351	FIS1	-0.587743	-0.65455	-0.588368	-0.616076	0.198894	0.167988	0.133554	-0.973423	-1.50726	0.446771	0.265282	0.91505	1.45146	0.970194	0.939898	0.359968	0.418116	1.69637	-0.175951	1.62331	-0.211106	0.203081	-0.506574	0.951583	0.368563	0.767632	0.466123	-0.872658	-0.844002	-0.633421	0.128513	-0.365417	0.17022	0.323074	0.206627	-0.335552	0.161952	-0.196508	0.524392	-0.455646	-0.0619815
ILMN_1658373	PAN2	-0.502697	-0.0394273	-0.605945	-0.661379	-0.734356	0.0761947	1.6321	0.469761	0.15619	-0.926037	-0.175414	1.69354	1.58969	1.44454	-0.423597	-0.841473	0.38867	0.314343	-1.80725	0.186717	-0.697718	-0.94557	-0.840946	0.757359	-1.42369	0.362675	1.70609	-1.96249	0.951984	-0.105479	0.95119	-0.24372	-0.137068	0.764655	2.38915	-0.263361	-0.827263	-0.141705	0.245638	-0.530127	-0.707322
ILMN_1658383	HSPA6	-1.09453	-0.604901	-0.267593	1.02078	-1.28989	-1.73977	-0.633438	-0.568474	0.444464	0.132295	0.441202	-0.336811	-0.142256	-0.418069	2.04471	0.415962	0.128167	0.555047	1.79087	0.31133	0.598985	-0.284054	0.628052	0.913131	0.0548626	0.913017	-1.52112	1.2981	0.0842107	-1.1648	-0.963325	0.922921	-1.02899	-0.367057	-1.65724	-0.0855431	0.550423	-1.19683	-0.250959	2.35719	0.798009
ILMN_1658399	KLRG1	1.01189	-0.511822	0.547368	1.09217	-0.133923	-1.22592	-0.84954	-0.30806	-1.83597	-0.628103	-0.398241	-0.692447	1.56	1.646	1.66268	0.0231902	0.785951	-0.0982051	1.08536	-0.0548078	-1.08087	1.01078	-0.991717	0.141655	0.335317	0.404768	-0.690343	0.606268	-0.549174	0.934773	0.501387	-0.101527	1.53479	0.802457	-1.84579	0.487159	-1.18272	1.03242	-0.794077	-0.378873	-1.25756
ILMN_1658407	SLC43A3	-0.371529	-0.242753	-0.45784	1.76872	-0.0240464	0.585618	0.120004	0.496437	0.0689367	0.0621437	-0.759063	-0.424961	-2.36412	-2.31312	-1.07693	1.61814	-0.503162	0.747188	0.699164	1.2332	-0.204969	-0.0358055	0.66535	0.56755	-0.402435	-1.00194	-1.18738	-0.329312	-0.103054	-2.27839	-0.87544	0.612032	0.480478	0.56965	0.511104	-0.138093	0.990075	-0.712706	0.613853	0.795951	1.25852
ILMN_1658411	CHD4	1.17695	-2.0353	-0.244499	0.498102	0.479366	0.354137	1.164	-0.512192	-0.776358	1.1967	0.21253	0.589001	0.689951	0.573781	0.835706	-0.511627	0.973777	0.650108	0.367364	0.317929	-1.69969	0.0683178	-0.0378357	0.515782	-0.636208	0.0826907	-0.0544784	-0.457032	-0.581716	0.131286	-0.485384	-0.330427	0.200289	0.727367	-0.178446	0.382308	0.493121	0.582356	-0.851901	0.584023	-0.154111
ILMN_1658416	MRPS18C	-0.226322	-0.228024	-0.212085	1.30784	0.028889	-0.756847	2.12004	-0.298614	-1.16716	-1.02468	1.02719	-0.161829	0.47352	0.409428	0.922162	-0.171377	-0.334245	1.36657	0.14241	0.754333	-1.91173	0.256883	-0.981614	1.15192	0.542015	-0.479044	-1.83191	-0.39365	-0.0908292	0.161316	-1.37842	-0.580419	0.394667	0.812019	-0.378933	0.0901772	2.36103	-0.798933	0.734587	-0.175859	0.584998
ILMN_1658420	DSCAM	-0.936509	-1.27365	0.396994	-1.53386	0.081889	0.839202	-1.17142	0.696224	0.258332	0.252453	-2.17943	0.104266	-0.0554064	0.0884595	-0.854147	0.688985	-0.303212	-0.240784	0.71559	1.35293	2.40215	-1.21565	1.36075	-0.38665	-0.122061	0.219137	0.154274	-0.63978	0.924078	1.95028	0.988521	0.236886	-0.30717	0.0994067	0.713382	0.0818042	-1.11233	-1.73658	0.0657243	-1.42717	0.15315
ILMN_1658425	DAG1	-1.20408	-1.48347	-0.409112	-1.20187	0.155726	-1.35108	-1.29529	-1.26691	0.424695	0.494434	-0.210494	2.43222	-1.32837	0.539542	0.893943	1.44963	0.414035	0.359814	0.860521	1.99178	1.54189	-0.649772	0.195092	-0.675347	-0.99312	-0.054209	0.405897	-0.0721608	0.85968	0.86595	-0.365989	-0.759039	-0.0221263	0.838668	0.233135	0.914107	-0.759667	0.0649875	0.0947052	0.208724	-0.329516
ILMN_1658437	SFXN4	-0.382204	-0.522528	0.123519	-0.244581	0.00604455	0.0944768	1.43856	-0.974774	-0.0876574	-0.0215243	-1.45331	0.0500797	-0.897483	-0.7611	-0.303187	0.76621	1.27293	1.30768	0.953281	1.89822	1.14994	-0.31081	0.601264	0.294179	-1.05433	-0.273683	-0.25894	-0.517625	1.34608	-0.281724	0.157987	0.593896	0.277594	-1.63466	0.895213	0.255758	-0.656846	-0.878722	1.06357	0.437322	-0.0555335
ILMN_1658439	C5ORF44	-0.86057	1.74762	0.848586	-0.172464	-0.970555	-0.198487	-2.56612	0.199364	-0.0490685	-0.390197	-0.116871	-0.470351	0.386485	-0.294216	-1.29465	0.81826	-0.836928	-0.953247	1.18122	-0.688807	2.21741	-1.11934	0.409188	-0.58489	1.02332	0.30073	-0.384161	-0.406669	1.50884	0.887791	-0.555807	0.418646	-0.486012	0.164473	-0.604982	-0.698209	0.200049	-0.303777	0.937002	-0.723756	0.0175552
ILMN_1658460	LOC653884	-1.43502	-0.639903	-0.376497	0.943431	-0.743906	-0.542342	0.814913	-0.789216	0.413696	-0.844021	1.37285	1.22962	0.45103	1.32722	-0.265853	-0.255906	0.227964	1.91685	-0.40698	0.277058	-1.86369	-0.149248	-1.76555	0.783818	1.05746	0.628868	0.40246	-0.946105	-0.800476	0.926518	-1.05344	-1.45302	0.267361	0.855155	-1.20555	0.169671	0.55206	0.340652	2.0032	-0.989436	0.375599
ILMN_1658464	GTF3A	0.37967	-0.942423	-0.522801	0.677028	0.615688	-0.0922124	1.68441	-0.577991	-1.37321	-0.56062	1.36807	0.947291	1.1038	1.33919	0.368871	-0.816893	0.702587	0.705864	-0.0518351	0.399367	-2.19067	-0.717051	-1.20424	1.02219	0.233718	0.856979	-0.0999997	-0.521166	-0.138987	-0.176274	-0.493439	-0.6731	-0.123421	1.14644	0.391254	0.466656	0.778433	0.632483	0.248506	-0.735457	-0.893517
ILMN_1658469	TP53AP1	-1.06131	0.0606995	-0.111699	-0.436435	-1.37057	0.788273	-0.543295	0.0739639	0.688124	-0.407292	1.20837	1.45016	-0.0559808	-1.12763	-1.24323	0.503377	-1.01956	-1.10862	-0.408406	-0.619674	1.42511	-0.710569	0.0659251	0.79636	-1.37304	0.603378	0.0138335	1.20617	-0.494307	0.68486	1.05388	0.591266	-0.606422	0.488109	-0.423059	-0.341444	-0.654635	-0.0545656	1.00404	-1.50505	-0.344734
ILMN_1658472	APH1A	-0.0106428	-0.504643	0.471573	2.50049	0.884903	0.669984	1.82419	0.409547	-0.729973	-0.159386	1.52986	-1.07054	-0.72188	0.0594552	0.0349855	-0.668435	0.355101	0.527929	-0.0575879	-0.279492	-2.14437	0.336575	-1.71025	0.974818	-0.313902	0.0473955	-1.46908	0.429062	-0.0028204	-0.0514207	-0.483321	0.132971	-0.644515	0.536686	-0.33654	0.051943	0.160197	0.649738	0.548654	0.58759	0.556214
ILMN_1658481	DGUOK	-0.593289	0.866551	0.467379	-0.542252	-0.0439597	0.764337	-1.66305	0.694206	1.39246	1.60631	0.0660744	-0.409496	0.17595	-1.78199	0.837439	-0.507888	-2.11632	-1.62534	-0.435815	-0.0182027	1.07417	0.278591	1.469	1.70688	0.528879	0.133949	-0.0948395	1.17089	-1.08493	-0.782147	0.962572	0.538639	-1.03666	-0.580828	-0.276672	-0.708756	-0.770939	-0.360174	-0.288692	-0.227651	-0.577119
ILMN_1658486	MRPL54	-0.645745	-0.344644	0.150936	0.686985	0.0335323	-1.05373	1.07814	-0.891803	-2.03642	-0.327348	1.1912	1.06605	0.646703	1.44091	0.0665251	-0.150616	-0.234972	1.81703	-0.105435	1.60765	-1.57703	0.00924539	-1.9146	0.791144	1.03509	0.76103	-0.92859	-0.281251	0.570867	0.0946064	0.146304	-0.185613	0.595166	0.455993	-0.759326	0.653021	0.498435	-0.59417	0.656939	-1.05106	-0.553237
ILMN_1658494	C13ORF15	-0.489371	-1.97675	-0.704899	0.201597	0.183366	-0.915839	0.446848	-1.31803	0.206487	-0.360223	1.99619	1.63268	0.32659	1.37489	0.307601	0.0857155	1.07476	0.94483	-0.155737	0.0509771	-0.662872	-0.595536	-1.10974	1.19963	0.108754	1.17219	1.37553	-0.783222	-0.799539	0.7707	0.27229	0.107051	0.366691	1.05037	-0.549725	-0.648145	-0.799172	0.199006	1.06237	-0.94291	-1.4566
ILMN_1658504	CHKA	0.639789	1.11155	-0.992518	-0.760454	0.451379	1.27529	-0.386912	0.183187	0.528968	-0.26904	-0.212647	1.00772	0.660874	-2.96721	-0.89357	0.575041	-0.829003	-0.449229	-1.03892	0.415406	0.100736	-0.174092	0.0168098	1.23435	-0.765248	-1.09196	0.936372	-0.891136	0.0961627	-0.547065	1.01609	-0.54521	-0.692305	1.23622	1.314	-1.50042	-0.73464	1.58345	-0.814247	0.0302218	0.292634
ILMN_1658513	IQSEC2	-0.470585	0.966113	0.924417	-1.14281	1.92155	1.19667	-0.404946	0.484537	1.47046	0.444405	0.320475	0.0623032	-1.0017	-2.02808	-0.503406	-0.672702	-0.478835	-2.09394	-0.699149	-0.853235	0.878079	0.684485	1.33134	0.0972222	-1.35586	-1.17164	-0.240081	1.74951	-0.165385	0.00124458	0.825232	0.364832	-0.759683	-0.33765	0.606644	-0.692257	-0.194892	0.314326	-1.00757	0.383909	-0.433725
ILMN_1658519	SLC13A3	-0.60496	-1.01445	0.919005	-2.32278	1.10502	0.502595	-0.912774	-1.37787	1.02881	-0.0489531	-1.16776	0.333866	-1.05205	-0.428029	0.962081	-0.0086752	-0.298521	-1.37105	1.68923	0.995279	2.22725	-0.251702	1.12141	-0.738903	0.0644024	-0.251326	0.411201	1.1505	0.622265	0.570921	0.843739	0.0316783	-0.873254	-0.323197	0.85199	-1.25481	-1.1641	0.200582	0.0801665	-1.21765	0.12608
ILMN_1658526	RYK	-0.957	0.0698194	0.969521	-0.644833	-1.98401	1.35497	1.85382	0.462226	-0.40755	-0.634536	0.0224144	-0.022666	1.62764	0.080177	-0.511456	1.50169	-0.943999	-0.548797	0.43052	0.565289	0.561628	0.14431	-0.129521	-0.132222	0.929937	-0.0182072	0.98985	-0.799473	0.383283	0.935425	-0.563433	-0.441009	-1.78026	0.52767	-0.802274	-0.403757	0.230183	-1.05491	0.682591	0.0824248	1.21939
ILMN_1658531	LOC653702	0.411109	0.239041	-0.339279	-0.367123	0.335863	0.859749	-0.705607	0.31684	0.952342	0.444762	0.0804265	0.400795	-0.902565	-0.140254	-1.06444	-0.468078	-1.44241	0.508936	0.22849	-0.545056	-0.242479	-0.382254	-1.76112	-0.671061	2.97862	1.33896	0.654209	-0.021285	-0.37555	-0.380132	-0.0167259	-1.06607	0.400289	-0.181431	0.356051	1.68355	-1.31129	-0.37898	1.75459	-0.58409	-2.03628
ILMN_1658579	CDK5RAP3	-1.73591	-0.333912	0.295121	-0.0082107	-2.42466	0.800633	-2.00092	-0.939933	0.21522	0.230784	-0.64168	1.89194	-0.505385	0.831416	0.521364	1.24245	0.652599	0.863004	1.90284	-1.45856	0.551269	-1.36976	0.269547	0.364627	-0.459759	-0.25743	-1.70934	0.37035	0.0107259	-0.117578	0.197484	-0.934472	0.427783	0.462307	0.344998	-0.689126	1.24985	-0.0074593	0.575149	0.271938	1.00017
ILMN_1658607	DLEU2	0.138935	1.16238	0.409692	-1.31361	-0.530551	1.58016	-1.10602	1.03641	1.55077	0.608881	0.407213	-0.727267	0.0427976	-0.755506	-0.502176	-0.527394	0.53752	-2.19083	-0.986251	-1.24369	0.0971348	-0.357707	1.77392	0.0805209	-0.210511	-1.31614	-0.325858	0.335557	0.479146	-0.0019556	1.11458	-0.0503427	0.0033635	-0.985144	0.162368	-0.323776	-0.106477	0.869501	-1.18161	1.26725	-1.22669
ILMN_1658624	UBXN6	-0.770558	-1.24334	-1.09117	0.278112	-0.849581	-0.704623	0.226218	-0.0430085	-0.0390674	1.10393	0.19539	-0.377968	0.874193	1.55238	0.109942	0.409537	0.22613	0.19646	0.148992	1.94533	0.147679	1.70515	-1.05344	0.0827752	0.0867188	1.31604	1.93919	0.0886916	-0.885256	0.473449	-0.581008	0.124739	-1.44592	-0.153374	-0.246241	-1.12369	-1.52935	1.82596	-0.522754	-0.273371	0.171687
ILMN_1658628	C14ORF72	-0.3144	0.24556	0.00859902	-0.676859	0.404001	0.643806	-2.47558	1.14808	1.07348	0.790756	0.183619	-1.13661	-1.25019	-0.875301	-0.549683	0.829314	-0.774233	-1.21574	0.382779	-0.419133	1.74606	0.371128	1.16747	-0.630828	-1.54842	-0.34992	-0.967872	1.02344	0.56985	0.987836	0.257713	0.563367	0.376897	-1.72653	0.0790321	0.544892	-0.936956	-0.0772308	-0.748791	0.564277	0.480644
ILMN_1658639	SLC46A3	0.314122	-1.01587	0.178854	1.10495	-0.190278	-1.07113	0.656684	-0.339868	-1.5662	-0.707261	1.05592	-0.329352	0.201381	2.39243	2.38349	-0.0571499	0.753272	-0.696419	1.692	-0.741028	-1.72904	-0.546874	-0.449252	0.207872	0.244907	-0.118128	-0.903073	-0.570191	0.0589537	0.833999	-0.128861	0.675838	1.13554	-0.887158	-0.471691	0.351944	-0.135151	-0.549661	-0.0654352	0.557995	0.758431
ILMN_1658677	DTX3	1.52682	-1.02804	0.232457	-2.47988	1.00219	-0.404814	0.198662	0.191092	-1.45927	0.494562	-1.14703	1.01353	0.24654	0.869743	1.49799	-0.233602	0.168827	-0.620246	-0.284888	1.87473	1.16577	-0.396153	0.607067	0.297351	-1.14796	0.508935	1.37832	0.151079	0.309957	0.240035	0.44991	0.36553	-0.0343154	0.0811856	0.0169145	-0.816212	-0.766843	-0.615774	0.387032	-0.696742	-0.319312
ILMN_1658678	SAAL1	0.0166834	-1.7829	-0.310435	0.810246	-1.11556	0.508335	1.49117	-0.287859	-1.29526	-0.532669	0.627772	1.08068	1.48158	0.652027	-0.416924	-0.448808	0.109655	2.19095	0.0484901	0.648166	-0.643315	-0.080975	-0.134682	0.354165	-0.487235	0.478723	-0.0138352	-1.88588	-0.351391	-0.317588	0.736258	-0.545559	0.402398	1.2936	0.148965	-0.147143	0.394387	0.125029	1.54825	-1.10132	-0.416157
ILMN_1658684	ATP9B	0.77603	0.866004	-0.257278	0.469089	1.71194	1.35602	-2.21231	0.941391	0.914357	0.873551	-0.460963	-0.324977	-0.998443	-1.19319	-0.446561	-1.11713	-0.371886	-1.44283	0.169473	-0.944182	0.456714	0.737904	0.714257	-0.965699	-0.205262	0.778776	0.519607	-0.706579	0.169783	0.724061	0.349549	0.334484	0.494046	1.51741	0.865366	0.49452	-1.60059	-0.910014	-0.603635	-2.06057	-0.647425
ILMN_1658697	LOC730953	0.887269	1.26777	1.50352	0.460865	0.540753	-0.376743	-0.0026879	1.08257	0.973103	0.644908	0.117994	-1.07085	-0.766664	-0.885984	-0.118069	-0.443011	-2.0681	-1.953	-0.187035	-1.82919	0.373327	0.903813	1.22469	-0.403364	-1.04889	-0.0414321	0.441502	0.785336	-0.18329	-0.35749	1.12573	0.23652	-0.971379	-1.44258	-0.0541033	-0.622218	-1.01403	-0.550575	-0.0049737	0.351528	1.62519
ILMN_1658702	HIST1H2BJ	-1.63004	0.168861	-1.09615	-0.391061	0.0400014	1.09183	-2.42113	2.10366	1.30801	0.505574	1.45792	0.647416	-0.0711347	-1.7448	-0.0390151	0.603614	-1.23084	-0.170492	0.0848459	-1.5659	1.13342	1.10599	0.25756	0.277285	-0.451089	-1.05623	0.249203	0.428195	0.652516	-0.0059324	-0.369648	0.060386	-1.80454	0.211436	0.0163698	-0.278546	-0.0686361	-0.249791	-0.572137	0.451848	1.14577
ILMN_1658706	ST6GALNAC2	-0.543844	-0.585685	0.217043	0.464865	-0.890605	0.291468	-0.321525	-1.19188	0.171369	1.05857	-1.36851	-0.435973	1.02318	0.0278032	1.72885	-0.292473	0.387252	-1.2911	1.6131	-0.119603	1.23939	0.587999	1.96901	-0.0872711	-0.208137	0.416028	-0.218443	2.50114	-0.109316	-0.151603	-0.902631	1.16483	-0.963489	-1.24535	-0.445225	0.105499	-1.05758	0.0377618	-1.65175	0.986099	-0.727579
ILMN_1658717	DEPDC5	-1.17691	1.05516	-0.136741	-0.490393	0.541221	2.01805	-0.0669647	1.35042	1.76577	0.199449	-0.32404	0.706396	-0.946488	-1.34016	-1.27341	-1.24001	-1.61915	-2.28114	0.159733	0.922531	0.861868	0.363061	0.166664	-1.12122	-0.0900177	0.489884	0.824297	-0.547775	0.77617	0.312471	-0.0956033	-0.69355	-1.1311	-1.3031	0.425291	0.570546	0.897677	-0.220635	-0.698638	0.645238	0.430344
ILMN_1658728	ZBTB25	-0.490124	-0.334066	-0.453534	-0.171117	0.576945	-0.124072	-1.3414	0.61659	1.00602	-0.263176	-0.309101	0.36466	0.038834	-0.311989	-0.438832	0.892463	-0.710837	0.484549	0.702554	-0.52045	0.19144	-1.76066	0.313618	-0.209421	-0.507976	0.614853	0.896601	2.88306	-1.23553	2.01181	-0.396258	0.194815	-0.576087	-1.15004	-1.36412	-0.506256	-1.44447	2.14182	1.13666	-1.04516	0.00274524
ILMN_1658743	CCNDBP1	-0.761293	-0.838655	0.523731	-0.257391	-0.797143	-2.03437	-2.37738	-1.14233	1.11877	-0.780684	-0.494879	0.319526	0.978453	0.543643	1.01375	2.0009	0.568634	-0.510854	2.20885	0.310996	0.409586	1.27849	-0.34343	0.481774	0.228955	0.863054	-1.0638	-0.538844	0.729339	0.831588	-0.327982	0.615755	-0.0734161	0.576247	-1.61925	-0.250256	-0.450444	-1.18078	-0.680709	0.494947	0.42875
ILMN_1658759	PEX19	0.960354	-0.45238	-1.04009	1.20591	-0.525304	-0.205489	1.02194	-0.133046	-1.05952	1.8135	-0.953689	0.240186	0.561726	0.234351	-0.555173	1.03971	0.126368	-1.43617	-1.77155	0.509593	0.173306	0.901155	-2.38963	0.47066	1.42537	1.76668	0.853614	-0.0978377	-0.165946	1.78719	-0.672663	-1.16692	-1.29976	-0.761852	-0.899517	0.00625517	-0.0186645	0.158225	0.34861	-0.52561	0.280641
ILMN_1658798	MEGF9	-0.603106	-0.578988	0.973533	2.3598	-1.48387	0.573063	-1.31012	1.0797	0.272068	0.994351	-0.114289	-0.469576	-1.03034	-0.333807	1.01214	0.132964	-1.19944	-1.07039	-0.165717	-0.798305	1.20351	0.792917	0.883944	-0.807646	-0.872568	-0.47247	0.648827	0.988142	0.427075	0.217558	1.40498	9.62402e-06	-2.30338	-0.989636	-0.306261	-0.154949	-0.933423	-0.172604	-0.786439	1.61542	0.820502
ILMN_1658800	BRPF3	-0.189154	-0.699333	-0.720678	1.7136	-1.31769	0.311359	1.42671	-1.04203	-0.114012	-0.673018	0.380535	-0.568995	0.817349	0.794356	1.23139	0.207996	1.43494	0.109108	0.530962	-0.296872	-0.572262	-0.0977889	-0.174618	0.597971	-1.16298	-0.921882	-0.649372	1.27443	0.956753	-0.212806	0.0394721	-0.976615	-0.693318	-0.210458	-0.359645	1.3305	1.012	1.79522	-1.61803	-0.0279222	0.0990906
ILMN_1658802	KRTCAP2	-0.376033	-1.14173	0.119921	0.745331	1.09685	1.23948	0.387747	0.497567	-0.832729	0.752735	1.21675	-0.242245	0.27115	0.0705142	-0.871568	-0.451933	0.552117	1.54364	-1.13953	1.07568	-2.59557	0.806055	-0.609811	1.61691	-0.133412	-0.0489543	-0.0758344	-0.560219	0.0689782	-1.07443	-0.503963	-0.821817	0.642561	1.23309	-0.357522	0.402067	1.74348	0.0278017	-0.718459	-1.61317	-0.0233488
ILMN_1658830	C10ORF26	-0.597612	0.293316	-0.325518	2.10112	-1.63765	-0.538093	0.924772	-1.57126	-1.68888	-2.29659	0.80586	0.671309	-0.0502343	0.770741	1.43663	0.575168	0.777271	0.817802	1.32692	-0.380002	0.0733424	1.4758	-0.578558	0.405346	0.0300603	0.0199546	-0.257466	0.0685333	0.304773	0.753459	-1.31451	-1.12664	0.114772	-0.528002	0.88702	1.07859	-0.736168	-0.058275	0.287232	0.0898548	-0.915784
ILMN_1658834	ZC3H18	-0.30809	-2.13109	-0.920128	-1.01776	-0.105433	-1.07165	-2.00652	-0.753941	0.439156	1.95158	-1.19052	0.660706	0.476954	-0.19363	1.13575	1.40046	0.836087	1.03084	1.61774	0.480987	1.46902	0.0770883	0.759035	-1.29813	-0.697084	0.0780867	0.540027	-0.101308	0.0204808	0.950768	0.189566	0.397847	-0.623596	-1.08933	0.947014	0.222363	0.227956	-0.159824	-0.0412139	-0.702254	0.302509
ILMN_1658835	CAV2	-1.72966	-0.129892	0.731465	-1.21668	0.431042	0.903065	-1.50412	0.454109	1.97451	0.389905	0.225984	0.19264	-0.576607	-0.853129	-0.476476	0.0445627	-0.472897	-1.89437	-0.324594	-0.86965	1.78293	0.298877	1.29467	-0.250561	0.372325	0.225601	0.952039	0.375408	-0.659154	-0.555808	1.07034	0.877317	-0.897028	0.334621	-0.102253	-0.67772	-0.831859	-0.619493	-0.449504	-0.51322	-0.244597
ILMN_1658847	MGC61598	-0.163744	1.10011	0.491918	-1.57246	1.41161	0.842698	-2.15127	0.605777	0.768984	0.64653	-0.596519	-0.548959	0.252626	-0.513207	-0.299002	0.411544	-0.400299	-1.01336	-1.12817	-0.445854	0.439654	0.714445	0.588746	-0.780312	-0.351886	-0.103082	-1.17761	1.00879	-0.544546	0.447486	1.94632	0.71336	-1.25768	-0.929222	0.347399	0.0213836	-2.26693	0.307054	0.225212	-0.331184	1.42226
ILMN_1658853	ARHGAP25	-0.48066	0.239277	-0.0179761	-2.22399	0.431337	-0.230631	-1.79779	-0.302138	0.445604	0.507774	0.493316	-0.422689	-0.355501	-0.995802	0.0150898	2.25927	-0.336116	-1.24634	0.649036	0.541942	1.35455	0.990019	0.0927434	-1.30926	-0.376698	0.500311	-0.952915	0.510585	-0.827026	0.71562	0.307897	1.10095	1.43726	0.796982	-0.266802	-1.70386	-1.48658	0.266933	1.0956	-0.89107	-0.0006893
ILMN_1658858	SP140L	-0.359062	0.188512	0.455363	-1.92427	1.44633	-0.509549	-1.73756	1.451	0.657745	0.0957838	-1.08946	-0.252194	0.0612391	0.679216	-0.545496	0.160196	1.19895	-1.22848	0.604399	-2.0386	2.39324	-1.70899	-0.251496	0.328289	-0.87527	0.657072	1.17641	-0.629771	1.01743	-1.27443	0.0728779	0.431964	0.705192	-0.564041	0.685394	0.652765	-0.153814	-0.459692	0.777759	-0.148141	-0.439505
ILMN_1658869	LOC645401	-0.475867	1.92837	0.663179	0.163552	0.507478	0.855252	-2.02912	0.134806	1.55885	-0.239274	-0.912445	-0.188789	-0.0607668	-1.45436	-0.792548	0.491829	-1.13334	-1.29984	0.072701	-1.32072	1.72011	0.58418	1.00968	0.176659	-0.128855	0.387396	0.172861	0.557901	-0.157244	0.8354	0.581371	0.721531	-0.925659	-1.014	-0.581425	-0.186436	-1.21997	0.823372	-1.06415	-1.50208	0.929465
ILMN_1658883	ARAF	1.33644	-2.27241	-1.12432	0.351803	1.54928	0.0923027	0.812673	0.186893	-0.590913	1.27316	-0.0510263	0.28417	1.02757	0.137999	0.689436	-1.75915	0.697094	0.758578	-0.313249	0.787849	-1.37257	0.77932	0.398186	0.303295	-0.755952	-0.531454	-0.737271	-0.178517	-0.155626	-0.423039	0.354534	-0.168643	-0.58408	0.0913838	0.252621	1.29517	0.993012	0.619503	-2.04537	0.759979	-0.267053
ILMN_1658884	ATP11B	-0.660143	0.363609	0.650871	0.5643	-0.382215	-0.0067452	0.05238	-0.477457	1.38259	0.546988	1.16603	-0.343143	-1.45181	-0.917805	0.38197	-0.942561	-1.40039	-1.58271	1.31276	0.251894	-0.246864	-0.754184	-1.21328	0.0583243	1.05934	2.67443	-0.985456	-0.202907	0.757942	-0.615791	0.189758	-1.49209	-0.603197	-0.796034	-0.851314	-0.202169	-0.649105	1.08596	0.905455	0.472115	1.1622
ILMN_1658885	DAGLB	0.469901	-0.828011	-1.22781	0.1433	1.19688	0.0402701	1.86101	-0.504216	-0.728708	1.91889	0.407562	0.896047	-1.13149	-0.794735	-1.15011	-1.2857	2.06622	0.825977	0.481746	-1.03048	-0.096601	1.2469	-0.0021451	0.308934	-0.422447	-1.60489	0.353952	-0.0272856	1.27839	-0.74466	-0.97989	-0.190533	-0.52636	-1.09414	1.65474	-0.17823	0.0491649	-0.189881	0.848982	0.161774	0.0576263
ILMN_1658902	DEAF1	-1.19357	1.13839	-0.606347	0.267075	0.281675	1.98163	-0.298281	-0.0923247	2.18236	-0.125919	1.20176	0.355737	-1.25548	-0.131988	-1.78209	-0.717036	0.654205	-0.611312	-0.0465685	-2.09782	0.213105	-0.394888	0.814222	-0.10745	-0.973169	-0.535272	1.76639	1.44494	-0.659275	0.59067	0.205162	0.735261	-0.226977	0.559509	0.928258	-0.209516	-0.981806	-0.910946	0.175054	-1.41842	-0.801747
ILMN_1658909	OSGEPL1	0.303224	1.41608	0.307033	-0.414262	0.294052	0.306279	-1.82036	0.34685	1.601	0.571809	-0.235739	0.0720432	-0.845817	-0.737738	-0.619679	0.558169	-1.96244	-1.3531	-0.231805	-0.525198	1.22399	1.74437	-0.420842	-0.499449	1.21139	-0.103237	1.08437	-0.879629	0.814529	-1.81565	0.410084	0.975237	-0.619958	-0.740409	-0.298195	-0.590016	-0.624765	-1.17039	1.30223	-0.495372	0.715707
ILMN_1658911	LOC647349	-1.15839	1.17095	-0.064675	0.923374	-1.05463	-1.29049	2.76582	0.300948	0.064437	-1.69338	2.13725	-0.445975	-0.121363	0.400934	0.152832	0.16999	-0.544839	0.0262526	-0.0399118	-0.447007	-1.00836	1.01434	-0.602646	-0.0915186	0.920444	-0.337015	-1.93514	0.665813	1.59205	0.997659	-0.854071	-0.444017	-0.616252	-0.632616	-1.31119	-0.385725	-0.17738	-0.0714326	0.606739	0.956173	0.70579
ILMN_1658928	GNB2	-0.167474	-1.57337	-0.946688	0.259385	-0.47661	-0.394556	0.47154	-0.679338	-0.24877	0.934789	0.149304	-0.546046	0.201206	0.804479	1.20864	-0.0060776	0.811502	0.456664	2.29609	0.413425	0.379265	0.618993	0.196831	0.404311	-0.828533	-0.279261	-0.0407668	0.82014	0.515657	-1.01451	-1.26001	0.958266	-1.08421	-0.392651	0.52514	0.320893	-0.289251	-0.0821649	-1.57919	1.54863	0.941693
ILMN_1658950	LOC400890	0.250383	0.702946	-0.787046	-0.739982	-1.8088	-1.02235	1.12208	0.386347	0.250546	-0.880832	0.434011	1.41193	-1.16303	1.85207	1.24661	0.961429	1.3932	-0.935968	-0.440003	0.763952	-1.12369	0.359677	-0.0472443	0.0171062	0.543671	-0.312898	-1.58028	-1.24745	1.33398	0.05441	-0.60447	-0.352489	-0.964916	0.641898	-0.0203023	1.21211	-0.0609341	-0.0348857	-0.948566	1.3992	0.612378
ILMN_1658951	PPP2R4	-0.481637	0.192074	0.807772	-1.58492	0.935993	0.335529	-0.746479	0.317691	1.56258	0.570364	-1.02258	0.517591	-0.900165	-0.239846	-0.622088	1.26379	-1.25039	-2.7347	-0.241093	0.166372	1.96534	0.753924	0.934741	-0.699865	-1.67224	-0.0803056	0.510855	1.46059	0.576923	0.138513	0.790793	-0.103349	-0.6277	-0.605767	0.18271	-1.12411	-1.2968	0.440305	-0.39392	0.255719	0.558988
ILMN_1658957	LOC653635	-0.512565	1.04321	0.099445	-0.245352	-0.0622879	0.843078	-2.4802	0.305628	0.626865	1.01955	-0.756864	0.630681	-0.245143	0.353225	-0.312891	-0.122263	-0.770069	-1.0925	0.286551	-1.28083	2.15497	2.70855	0.655986	-1.67259	-0.961051	0.00247856	-0.251578	0.0579959	0.868177	-0.642647	-0.0290033	0.283777	-1.09907	-0.0616513	0.2536	-0.951744	-0.888539	-0.0485805	0.603132	-0.569	1.74176
ILMN_1658962	LCP2	1.58932	1.63031	0.764833	0.791563	-0.75743	-0.0279052	0.390429	0.110424	-1.85117	-1.66478	-0.715843	-0.980797	0.80256	-0.0004224	1.14413	0.405596	0.105657	-0.858298	0.0929674	0.0788904	-1.07153	-0.0902926	-1.26134	0.846368	-0.154222	-1.8445	-0.832971	1.91206	0.0746636	0.650936	0.0821327	0.524602	0.251244	-0.808686	-1.11339	-0.634972	0.513325	0.104965	-0.230858	2.53054	-0.519602
ILMN_1658978	LOC650155	0.799416	1.30267	-0.110771	-1.68568	-0.350242	0.805104	-0.722334	0.433466	0.714849	1.76107	-0.228959	0.0660418	0.312337	-0.798763	-1.01887	1.06802	-0.764356	-1.92037	-1.02535	-1.34181	1.62229	0.25694	0.148071	-0.256	-0.14812	-0.431738	-0.676003	1.98734	0.957263	0.334374	0.332744	-0.301642	-0.361366	-1.09171	-0.909106	-0.0063391	-1.72371	1.85432	0.323078	0.0971826	-0.385572
ILMN_1658992	DPM1	-0.29395	-0.206802	-0.259424	1.01481	-0.843928	-1.90444	1.91493	-0.162167	-1.28281	-1.27522	1.43186	-0.268809	0.134194	1.2526	-0.0143413	0.425666	0.274458	1.40066	0.651278	0.471409	-1.4315	0.490024	-1.29372	-0.514884	0.925218	0.282437	-1.8543	0.409008	1.27792	0.799885	-0.562467	-0.255317	0.371529	0.591547	-1.60016	0.718424	0.576758	-1.68851	0.403911	0.656361	0.266341
ILMN_1658995	ACOT9	-2.18914	-0.16486	-0.626152	1.19344	-1.70958	-0.306532	-0.750516	0.547306	-1.61018	-0.519692	0.610099	1.26862	0.0878727	0.617327	0.878618	-0.120195	0.757381	1.83716	0.911146	1.72582	-0.0808303	0.57507	0.0207196	0.184837	0.235887	-0.42062	-1.60541	-0.641325	0.182324	0.435097	-0.678881	0.0525665	-0.595134	0.631821	-0.211398	-0.0438252	0.780487	-0.259142	0.0485384	1.78066	-0.472268
ILMN_1659017	C11ORF74	-2.52533	-0.0536477	0.709882	1.86907	1.55536	1.22151	-0.18844	-0.675721	0.284368	0.888416	-0.593846	0.210604	-1.37687	-1.75165	-1.12522	0.65359	-1.96627	0.149975	1.35704	0.920002	1.21761	-0.236326	-0.206883	0.178995	0.944908	0.564138	0.26905	0.262786	-0.159561	-0.284405	-0.464349	0.397768	-0.392451	0.801309	1.01083	0.205369	-1.16401	-1.13725	0.327955	-1.01829	0.100419
ILMN_1659026	POLR2K	-0.511724	0.142255	0.435549	-3.80106	-0.267832	0.256521	-2.8629	1.05111	0.293373	0.937677	-0.326801	0.537303	0.601004	-0.240397	-0.124651	0.632723	0.127189	-0.312981	1.46276	0.519804	1.49221	-0.841498	0.728846	-0.681126	0.402643	0.623427	0.713783	-0.296569	-1.03131	0.212183	1.20631	0.159109	-0.280651	0.0434893	-0.477345	0.324781	0.0414945	-0.767249	0.599297	-0.913586	0.233967
ILMN_1659027	SLC2A1	1.43428	-1.88812	-1.04913	-1.14343	1.31638	-0.575835	1.30137	0.317026	-0.856638	-1.21298	-0.611079	0.317748	0.386339	1.05591	1.00776	-0.0045999	1.21288	-0.194047	0.668454	0.732427	0.0557565	-1.35803	-0.719802	0.567343	0.194184	1.1101	0.917865	0.286155	-0.0636491	1.44574	0.8659	-1.02267	0.833753	-0.606307	-0.557335	0.641797	-0.431403	0.727658	-0.596167	-0.682188	-1.55294
ILMN_1659029	FAM116B	-0.127835	0.263139	0.0730364	-0.013783	0.822209	0.786891	-1.13612	-1.19946	-0.146384	1.04707	-0.0308268	0.204289	-1.16292	-1.06396	-1.87851	1.20158	-0.842735	-0.233341	-0.0392648	1.87976	2.08779	1.89894	-0.23546	0.277245	-0.524619	0.434961	0.0705546	0.117006	1.43115	-1.31909	-1.64905	0.425413	-0.3752	0.452303	0.781575	0.14333	-0.476289	-0.882848	-1.32964	1.47941	-0.719694
ILMN_1659047	HIST2H2AA3	-0.126961	-0.592259	-0.524999	0.220719	-1.25372	-0.802609	-1.85721	-0.121365	-0.444197	0.867081	1.0126	-0.238676	-0.451106	0.4509	1.39578	1.53554	0.650844	1.16515	0.862085	-0.304213	-0.203831	-0.0350321	-1.69163	0.371389	0.32621	-0.988999	-0.0249113	0.515882	0.883099	-0.262784	-1.44201	1.09426	-1.3113	-0.424449	-0.209391	0.0801499	1.18083	-0.837521	-1.01617	2.58259	1.20978
ILMN_1659054	CHKB	1.187	0.181283	0.524649	-1.29785	-1.02685	-0.892913	0.128935	1.7551	-0.752172	-1.29388	-0.10822	-0.219473	0.997803	1.32109	2.03502	-0.445945	-0.146819	-0.204504	0.21891	0.931869	-0.595311	1.35172	1.04848	0.601363	-1.11163	-0.617758	0.101857	0.878744	0.163779	0.220787	1.10908	1.37763	-0.0744299	-0.615648	-0.945509	-1.28745	-0.88292	-0.85896	0.0555175	0.509115	-1.02375
ILMN_1659058	PPP1R10	0.563558	-2.43415	0.65303	0.488762	-0.38779	0.563895	0.570473	0.780715	-1.28813	-0.0783956	0.0585845	-1.76894	0.177667	0.885893	0.927445	0.15983	0.942919	0.0233226	2.3978	-0.193846	-0.92817	-0.413049	0.508901	0.186442	-0.719729	1.05289	-0.874415	1.51375	-1.11667	-0.778851	-0.92825	0.46829	-0.129258	-0.162627	-0.510832	-0.532449	1.15458	0.443064	-0.692803	1.17109	0.359924
ILMN_1659075	HLA-DOA	-0.433093	-1.35056	-0.860337	1.0219	-0.864905	0.119247	0.920107	0.114338	-0.49984	0.0776556	-0.617503	-0.257981	0.733458	0.971175	-0.498359	0.286636	1.03872	2.31135	-0.998523	-0.636216	-0.0554823	0.170764	-1.19453	1.3332	-1.54942	1.56681	1.53775	0.797257	-0.0798943	-0.957001	-0.53487	-0.640607	-0.064009	-0.626286	1.28653	-0.495182	-2.18781	0.709624	1.52787	-0.581868	-0.0183283
ILMN_1659077	CD40LG	-0.512474	-0.197929	-0.268323	0.274662	0.240342	-1.01431	-1.18751	-1.09373	-0.697222	-0.0080135	1.99474	1.59859	1.17417	1.81556	-0.596309	0.306985	0.372897	0.210561	0.216732	-0.650821	-0.552588	-1.74878	0.065219	-0.261693	0.489573	1.83298	1.00513	-0.114867	-0.01989	-0.716521	1.34033	0.886451	0.171938	0.174982	-1.42467	-1.37722	-1.21119	1.39102	0.795892	-0.516786	-0.761879
ILMN_1659082	ZCRB1	-0.582817	1.27167	1.02602	-0.315163	0.814065	-0.475405	-0.572418	0.648124	1.0188	0.937662	-0.706866	-0.908026	-0.982062	-0.647942	-0.79136	-1.48345	-1.22218	-1.66608	0.919061	0.0810631	0.749669	-0.332151	0.380834	-1.79069	0.648243	1.07294	0.86334	0.728664	0.312212	-0.298496	1.6763	0.232649	-0.0373351	-0.438463	-0.419846	-1.12819	-0.642993	-0.319832	-1.05467	0.273795	0.273702
ILMN_1659095	LOC644029	-0.0875889	-1.04429	-0.501777	1.13717	-0.182327	-0.72024	0.836468	-0.359147	-1.18379	-0.991645	1.16042	0.823704	0.297495	1.864	0.488916	0.0251566	0.468681	1.20328	0.578184	1.07738	-1.52032	0.34555	-1.66756	0.904564	-0.217312	1.49458	0.170012	-0.525746	-0.194547	0.428294	-0.245466	-0.819043	0.501729	0.12429	-0.70014	0.0375224	-0.624351	0.870889	0.750826	-0.263337	-0.370761
ILMN_1659099	ROCK2	0.00706653	0.897688	-0.794911	1.355	-1.41968	0.742449	-0.395029	-1.04723	-2.05147	-1.46362	0.192356	1.19433	-0.0908473	0.206438	1.64281	0.690452	0.97857	1.13847	-1.07079	-0.832892	0.4493	1.55459	-1.46963	-0.762329	-0.525626	-1.14385	-0.464176	-0.83964	0.275185	-0.021759	-0.703047	0.030098	0.880874	-0.540589	-0.682745	1.05804	1.28	-0.211775	-0.264909	0.743419	1.80786
ILMN_1659110	MGC40489	-0.615629	0.175518	0.999747	-0.280571	0.475006	0.732427	-1.58865	1.43899	1.6544	1.63773	-0.003037	-1.31411	-0.304346	-0.63903	0.445409	-0.65799	-0.288323	-2.23308	-0.825051	-1.72181	1.11836	-0.0284622	1.19518	-1.56658	-1.17795	-0.226589	0.399456	1.52852	-0.266185	-0.404709	1.04299	0.25591	0.064732	-0.0735125	-0.891514	0.535188	-0.518628	0.00418404	0.0509531	0.284476	-0.207451
ILMN_1659122	KLF10	-0.878366	0.809865	0.248146	-1.93776	0.220367	0.617088	-3.29756	-0.265707	-0.123017	-0.2908	-0.557504	0.574193	-0.198988	-0.381163	0.147903	1.27631	0.0284668	-1.20143	0.849938	1.20122	1.94064	-0.672991	1.48035	-0.806966	0.435093	0.0721861	-0.175429	0.308397	0.111668	0.584615	0.248034	0.612488	-0.773748	-0.268839	-0.434816	-0.751118	-0.718883	-1.56055	1.26578	0.610974	0.433746
ILMN_1659156	ANKRD16	-0.117179	0.745179	0.619677	-0.184422	0.803601	1.08425	-1.54305	0.637881	1.78401	1.16518	-0.0865114	-1.00908	-1.95338	-0.210779	-0.958608	-0.20776	-1.14337	-1.71112	1.04467	-0.872027	0.9381	-1.15866	1.59106	-0.0558838	-0.533937	0.52174	0.0615234	2.13609	-0.721456	-0.221952	0.84529	0.164309	-0.600658	0.192393	-0.405371	-0.283059	-0.595527	0.0372413	-0.11391	-1.64939	0.790172
ILMN_1659158	SAMD3	1.57519	-0.771811	1.41129	0.650879	0.322099	-1.24015	1.09598	0.491445	-1.39571	-1.26432	-0.745345	0.319571	0.352764	2.50604	0.535838	-0.502181	0.154848	-0.915529	0.172335	0.656417	-1.65303	-0.576084	-0.998718	0.829484	0.207885	0.41852	0.49718	-0.837325	-0.0371495	0.516978	0.269781	-0.133901	1.41947	0.429187	-1.66752	0.395443	1.24027	-0.282956	0.204012	-0.953721	-0.940833
ILMN_1659189	C9ORF89	-2.21626	-0.414777	-1.59076	-0.160548	-1.27427	-0.134414	-1.30276	-0.130238	0.391041	-0.403624	1.2144	1.3332	-0.317365	1.9746	0.722768	0.771899	0.886408	0.808677	1.41447	0.519131	0.724164	1.09024	-0.118234	0.00071091	-0.361557	-0.671425	-0.449194	0.485217	0.366551	0.199344	-0.730982	-0.711702	-1.11459	0.472908	0.161516	-0.18305	-0.349429	0.735525	-0.205147	1.20706	0.176241
ILMN_1659206	RARA	-0.231072	-2.08312	-0.651565	0.139391	0.165846	1.12712	0.528966	-0.595039	-0.68957	1.68823	-0.0043427	0.0405822	0.532462	0.821717	0.623739	-1.10729	1.70312	0.829166	1.04033	0.186187	-0.993156	0.604343	0.193908	1.74247	0.0409331	-1.27871	-0.427801	0.650841	-0.618756	-0.86646	-1.06892	-0.299784	-0.0434828	0.802431	-0.211287	0.437779	0.0803192	-0.135384	-0.911935	1.1835	0.126002
ILMN_1659227	CD79A	-0.525843	-0.565748	-1.07921	0.622391	-1.22392	-0.945015	-0.200074	-0.702061	-0.391805	-0.33522	-0.991863	0.806098	1.34289	0.748218	0.160069	1.51595	0.553846	2.62538	-0.412547	0.0865367	0.294439	-0.889256	-0.0296577	0.474733	-0.466317	0.770775	2.03196	0.458585	-0.134968	0.421262	0.689529	-0.80931	-0.0072421	-0.109403	1.17006	-1.79089	-1.85623	0.621971	0.805364	-0.180455	-1.17051
ILMN_1659240	MTMR14	0.89804	-1.53094	-0.509586	1.55574	1.80347	-2.29617	0.521036	-0.637168	-1.10806	1.48917	0.280608	-0.0423903	0.197099	0.467614	0.405771	-0.0755089	1.33155	0.722894	0.304447	0.101349	-1.08643	0.399327	0.251544	0.46447	-0.45462	-0.681968	-1.54086	-0.0850034	0.575593	-0.457549	-0.744742	0.47587	-0.777019	0.887255	0.386125	0.786548	0.35805	0.907253	-0.8324	0.132369	-0.0502392
ILMN_1659255	RP2	-0.353558	-0.0208894	0.611172	1.35026	-1.3782	-1.99367	1.43465	-0.0764395	-1.05322	-1.18436	0.180474	-0.373699	-0.101	0.375845	1.63826	0.859963	0.256626	0.659214	0.205889	0.516695	-0.0712327	-0.193733	-0.610993	-0.719158	0.0591858	-0.714684	-0.954573	0.959544	1.16487	1.06352	-1.15665	0.843145	-1.88417	0.43476	-0.621945	-0.522539	0.261922	-0.27522	-0.31386	2.57927	0.601306
ILMN_1659257	TNFRSF8	-1.11462	-0.216533	-2.23472	0.939659	-0.36426	0.39551	-1.22592	-0.851738	0.100255	-0.714858	1.17206	-0.419094	-2.36131	-0.394016	-0.009263	1.31347	1.3185	1.47918	1.22158	0.176238	0.802122	0.695562	-0.237964	0.367247	-0.092174	-1.32202	-1.12961	1.4788	0.749212	-0.193711	-0.427006	-0.0933202	-0.200541	0.773194	0.844478	0.787714	-0.713239	0.601504	-1.54185	-0.788359	0.442095
ILMN_1659259	PRPF6	-1.73708	-1.55397	-0.0428029	0.372153	-0.281684	0.0940322	-1.66068	-0.748481	0.070816	-0.698387	0.24875	-0.150596	0.207595	-0.936966	1.36948	0.947199	1.37794	0.70461	1.27533	0.834258	1.21331	0.932393	0.72244	0.841622	-0.830295	0.735855	0.00337522	0.245742	0.591777	-0.518845	1.71409	0.0418177	-1.08147	0.782846	-0.2593	-2.57885	-1.1891	-0.720352	-0.64379	0.930586	0.279459
ILMN_1659270	OTP	0.0359215	1.35787	0.66196	-1.53757	0.532137	0.748879	-1.81911	0.00011247	0.86104	0.778941	0.510131	0.0834728	-0.680211	-2.3455	-1.03211	1.78706	-0.884554	-2.02613	1.24513	-1.01934	0.642462	0.00959114	1.00928	-0.0120416	-0.237081	0.147729	0.0355843	0.705611	0.570488	-0.353778	0.32633	0.187054	-0.42225	-0.303983	0.673747	-1.45464	-0.651876	-0.272145	-0.349556	-0.214616	0.606552
ILMN_1659273	LOC441408	1.1731	-0.0367913	0.191239	-1.01534	-0.41822	0.0975388	-2.72851	0.398645	0.814269	0.583077	-0.405778	0.397263	-1.27344	-1.09224	-1.23307	0.0977593	1.52039	-0.735522	1.46956	-1.58526	1.27677	0.0625345	-0.366107	-0.322743	-0.0456189	0.736135	0.747102	0.102326	1.01361	0.293646	-0.0820393	1.04034	-0.16661	-0.361547	0.0588834	-0.609484	0.274592	-0.795994	0.55671	-0.694889	-1.44085
ILMN_1659285	PSMG1	-0.0795417	-1.01632	-0.673904	0.736121	-1.76437	0.0309067	0.706483	-0.234577	-1.2437	-2.10925	0.351333	1.15508	0.0734394	2.25809	-0.088343	0.504392	0.368631	2.38233	-0.193734	0.799565	0.194981	-0.605516	-0.896858	0.525969	0.043075	0.716414	0.496698	-1.71244	-0.264566	0.138015	-0.0880243	-0.37765	0.651872	1.40956	-0.0445298	-0.469425	0.575676	-0.19244	0.808891	-0.329319	-0.385403
ILMN_1659339	ELP4	-1.74476	-1.56095	0.0482404	-1.90784	-0.424815	-0.0503056	-0.219296	-0.128015	0.583389	0.338557	0.433824	0.76156	0.555491	-0.491656	-1.12668	1.74471	-0.137898	0.638737	0.351345	1.17509	2.1991	-1.20182	1.94823	-0.892515	-0.884371	0.423251	1.53761	0.276929	1.14009	-0.390274	0.190337	0.512954	-1.40072	0.677779	0.0211986	-1.1258	0.264059	-0.508624	-0.0549882	-0.682101	0.148773
ILMN_1659343	BOLA2	0.985214	-1.38582	-0.145519	0.250528	1.12886	0.570439	0.971454	0.058989	-0.923941	-1.53773	0.425735	-0.011785	0.0344417	1.27411	0.283978	-0.305933	-0.112482	1.90483	-0.453206	0.50135	-1.287	0.961996	-0.830858	0.504665	0.349005	0.175331	-1.19411	-1.8106	-0.189893	-0.698336	0.479425	0.60195	1.84667	0.846698	-0.0184082	0.472664	0.926526	-0.876367	0.468727	-1.87289	-0.142189
ILMN_1659350	CASP6	-2.60924	0.193422	-0.0067053	-1.77279	0.549362	0.262405	-2.52862	0.358649	0.402018	0.556682	0.763417	1.69278	-0.713464	0.288769	-0.176424	0.323293	-0.306769	0.0640397	-0.685142	0.0545455	1.68469	-1.45894	1.39048	-1.17361	0.347715	0.0273877	-0.426342	0.0568539	0.370344	-0.609192	1.72707	-0.439636	-0.561086	-0.432127	0.0251575	0.309787	-0.153283	0.0832567	0.883665	-0.55172	0.584224
ILMN_1659364	RFC5	-1.52219	-1.19388	-0.515896	0.0174027	-0.719124	-0.696899	-1.37394	-0.0066027	0.0693563	-0.963287	-0.76583	0.877467	2.11787	1.70715	-0.261373	1.13091	0.645685	1.97408	-0.0939102	0.708259	0.735405	-0.24486	0.411902	-0.0099336	-0.710546	0.752478	0.414752	-1.48532	-1.38856	0.892324	0.321203	0.148404	0.784774	1.10446	-0.531269	0.650442	0.623804	0.127041	0.147447	-1.58997	-0.418571
ILMN_1659365	LOC653071	0.13709	-0.289842	-0.771458	-0.689522	-1.29687	1.16487	1.094	-0.683571	0.360267	-0.390659	0.547616	-0.778996	-1.99293	0.617522	-1.6638	0.169674	1.58993	-0.749462	1.21222	-0.65052	0.962841	0.139929	-0.0951724	-0.765102	1.5755	-0.454302	1.19294	-1.17232	0.0107316	-0.747576	0.017631	-0.469609	0.494163	0.174931	0.483317	0.374081	1.03501	0.204553	-0.263187	-2.32411	0.588581
ILMN_1659405	LOC653773	0.330658	-0.463881	-0.802039	0.595463	-0.0892913	-1.06223	0.504189	-0.452016	-1.38512	-1.33585	0.338559	0.680332	0.53772	1.59249	0.716546	0.230516	0.731975	1.21418	0.564303	0.521674	-0.323075	-0.141943	-1.77109	-0.0593934	0.693048	1.27916	0.716898	-1.64693	-0.82223	0.0471664	0.310257	-1.20906	1.04232	-0.0820057	0.0355844	1.36576	0.730212	-0.232896	1.62712	-0.983828	-0.898152
ILMN_1659411	POLR2C	2.73745	-0.505996	-0.295046	1.61055	0.356819	-0.506927	0.299704	-0.254889	-0.361377	0.417725	-0.173651	-1.52904	-1.36687	1.71682	-0.24209	-0.952326	-0.699451	0.306731	-0.221242	-0.357843	-0.0907993	0.431475	0.792103	-0.0397234	2.26311	-0.197591	-0.43032	0.143506	-0.739165	-0.117281	-0.957008	-0.348459	-1.84646	-0.258236	-1.5368	-0.334428	-0.329762	0.54268	-0.0487134	1.25347	1.7576
ILMN_1659415	MAP2K1IP1	0.839912	-0.597375	-0.413365	1.3179	-0.762577	-0.822954	1.55996	-0.639058	-1.63412	-1.22861	0.793994	-0.116259	0.13962	0.821829	1.31412	0.329438	0.596802	0.655779	1.28635	0.745324	-0.934866	0.623278	-0.205931	0.102849	0.0355926	-0.749915	-0.994657	0.434925	0.573612	0.411665	-1.32287	0.180351	-0.712446	-0.250071	-1.21516	0.586694	0.56213	-0.0613931	-0.276176	1.51633	0.7612
ILMN_1659437	TXNDC17	0.147664	-1.26472	-0.801554	1.26381	-0.028881	0.0266293	0.850619	-0.832761	-1.85995	-0.437345	0.519818	0.167257	0.817172	0.55254	0.971949	0.288762	0.706219	1.74971	0.987638	0.758134	-1.29738	0.424463	-0.782959	1.11921	0.428433	-0.310896	-1.54023	-0.725446	0.389661	-0.148663	-1.30362	-0.550322	-0.0853175	0.922046	0.101461	0.0134834	0.692606	-0.0842626	-0.204278	0.952182	0.69244
ILMN_1659462	DUSP23	-0.598389	-0.63231	-0.673269	0.884417	1.79463	-0.405594	1.08355	-0.220815	-1.21613	-0.0001924	0.766473	0.0405288	1.25907	0.389383	0.660402	-1.11572	0.982917	0.715927	0.54835	0.600178	-1.85092	0.701876	-1.18679	1.78707	-0.0933397	-0.0301082	-2.0007	-0.317846	-0.37515	-0.130624	-0.770211	-0.458505	0.309096	0.73085	-0.365826	0.816335	0.387763	0.075265	0.514922	-0.0879388	0.493866
ILMN_1659463	APAF1	1.18717	-0.497517	0.0538151	1.23486	0.086761	-0.605222	0.938812	0.260999	-1.47261	-0.400894	0.113303	-0.156184	1.11089	0.523989	0.950231	0.659542	0.895947	-0.285513	1.15407	-1.36106	-1.4912	-0.0791204	1.00109	0.588835	-0.343362	-0.133172	-0.743111	0.77051	0.40781	0.121071	-1.29826	-1.03117	-1.80431	0.160086	0.750008	-0.079698	0.76382	-0.113839	-1.03821	1.8498	0.251223
ILMN_1659470	PBRM1	-0.425053	1.33152	0.70628	-0.76201	-0.0315407	0.739549	-1.46891	-0.940251	1.80981	1.59477	0.673893	-0.760119	-1.46944	-0.141291	-0.300408	-0.532305	-1.62719	-0.837197	-0.49278	-0.347862	0.883567	0.690475	0.0967009	0.924773	-0.135465	0.330872	-0.424274	2.32721	-0.20397	0.709338	0.695643	0.0102629	-0.338728	-0.822891	0.0142169	-1.03323	-0.774859	-0.750465	-0.918599	-0.788159	0.391142
ILMN_1659490	LOC653158	1.48664	-0.0130209	0.925894	0.276451	1.63836	-0.521226	0.865398	1.27051	-0.867105	1.50057	-0.67685	-0.837291	0.33303	-0.23055	1.0392	-0.598289	-0.508765	-1.02555	-1.20075	-0.40824	-0.801428	-0.49465	2.14184	-0.529633	-0.209878	-0.877471	0.970699	0.033765	0.500856	-0.672936	0.101135	1.57586	-0.430198	-1.54991	0.721476	-0.989819	-0.026937	0.541305	-1.63279	1.13529	-0.308005
ILMN_1659523	USP39	1.24335	-0.399101	-1.23656	0.649307	-0.681844	2.7528	1.78103	0.605693	0.242609	0.734194	1.1013	-1.24613	0.337278	-0.09564	-0.484726	-1.21924	-0.651911	-0.423873	-1.17611	-0.747884	-2.11076	-0.299554	-0.222666	-0.213621	-0.118527	1.11622	-0.817894	-0.142425	-1.55958	0.877446	-0.452171	-0.959172	0.681771	-0.104373	1.58917	0.882686	-0.372881	0.279061	0.0445123	-0.0117113	-0.196293
ILMN_1659524	C6ORF66	0.934143	0.511489	0.471414	-0.659724	0.158727	2.01366	0.203698	1.15393	0.378436	-2.6445	0.31433	-0.703343	-0.60283	-1.13585	-0.469602	1.16502	-0.843216	-1.43874	1.12549	-1.89376	0.649307	0.349187	-0.335225	-0.0758092	0.25208	0.296694	0.343915	-0.2502	0.225447	1.05314	0.882383	0.10101	0.471726	-0.788865	-0.611621	0.130526	-1.3994	-1.00472	0.983325	-1.56292	0.939331
ILMN_1659536	FAM24B	-0.337628	0.341951	0.531776	-0.233762	-0.29948	-1.40703	-0.158448	0.79539	0.780958	1.20381	0.432986	-1.0986	-0.154406	0.0556121	-1.08028	-0.834744	-0.147355	-1.50095	-0.295459	-0.472538	2.11246	1.34626	2.11145	-0.318388	-0.173309	1.77261	0.427141	0.0580905	-0.346078	-2.2907	0.857525	-0.168856	-1.03388	-0.558627	-0.200827	0.582481	-0.802596	-0.348309	0.703399	-0.758023	-0.859366
ILMN_1659537	MED8	-0.655193	-1.18733	-1.81042	-0.461138	-2.18136	0.448537	-0.480367	0.407751	-0.249582	0.449894	-1.42259	1.01374	0.471057	0.835741	-0.447247	1.23946	0.754335	-0.318735	0.478187	1.19038	1.08194	0.263529	0.741217	-1.18715	0.171703	-0.32953	0.0343043	-0.333775	-0.125865	0.124864	0.193449	1.6857	-0.967481	1.17819	0.91407	0.173359	-1.90333	-2.12725	1.20438	0.394424	-0.104802
ILMN_1659544	STX3	0.2998	-1.38346	-0.616507	1.30628	-0.605254	-0.474978	0.703312	-0.351577	-0.570167	0.908936	0.153598	-0.199897	0.4212	0.00094597	1.67645	0.058661	1.01259	-0.0155495	1.35805	-0.791798	-0.331916	0.700007	0.805874	-0.229998	-0.456694	-1.17878	-0.961589	0.870881	-0.115455	-0.594425	-1.40127	1.25258	-1.31768	-0.263573	-0.375492	0.450586	0.455363	0.712433	-1.51547	2.21534	0.947381
ILMN_1659550	LOC388654	0.0577235	-0.882733	-0.953725	-0.0459729	-0.88348	-1.13017	-0.196113	-1.03653	-0.942881	-1.32401	0.629596	1.16081	0.895316	2.10017	0.755124	0.469552	0.558746	1.63959	0.634316	0.672519	0.00236028	-0.625735	-1.60063	-0.213199	0.723158	1.29187	0.308579	-1.31189	-0.0500315	-0.0455981	-0.155928	-0.408191	1.17059	0.954097	-0.0490286	0.404336	0.0234948	-0.0402232	1.69021	-0.535095	-1.5308
ILMN_1659553	ANAPC1	-0.468795	0.428348	0.860774	1.62844	-1.05913	-0.815548	0.120963	-0.583277	-2.51006	-0.152193	0.81021	0.960615	-0.24682	0.050053	0.398457	-1.59952	0.915842	-0.286014	1.24897	0.149264	0.70996	-0.217104	-1.28628	-0.509689	0.634986	1.22268	-2.05165	-2.17931	1.30578	1.13901	0.0503415	-0.324221	0.294225	0.967081	-0.291942	1.1354	0.392871	0.0562478	0.0178757	0.327804	-0.684111
ILMN_1659564	SEC61A1	0.691481	-0.689343	-0.227768	1.28891	1.64137	0.152757	1.35104	0.21785	-1.60143	0.201668	0.775074	0.403972	0.505657	0.435458	-0.19882	-1.4608	0.456951	1.7016	-0.0877503	-0.100849	-2.18815	-0.0709882	0.54639	0.217512	0.317354	-0.223581	-0.367165	-0.497516	0.367738	-0.542241	0.0339839	0.173016	-0.111268	0.176455	0.178498	0.609184	1.45387	0.173318	-1.66723	-0.658567	-0.108762
ILMN_1659583	LOC644617	-0.210818	-0.851372	0.0680065	-2.21508	-0.643171	0.935832	-1.45483	0.911193	0.0564604	0.987404	0.536298	0.913019	-0.338851	0.482075	-0.919789	0.713038	-1.24814	-0.933923	0.73386	-0.975242	1.26898	-0.819009	0.481754	-1.49115	0.399229	0.682631	1.12173	1.82449	0.576252	0.268114	0.85596	-0.664856	-0.371315	-1.15038	-0.24322	-0.185189	-1.7048	0.321216	0.585656	-0.112097	-0.375017
ILMN_1659610	TJP3	-3.11209	-1.80248	0.24969	-1.13604	-0.129382	0.498429	-1.65831	-0.50639	0.698948	-0.31293	1.68845	0.99557	0.130863	0.819308	-0.729191	0.574037	-0.565481	0.349316	0.984479	0.121194	1.33684	-0.261706	0.448292	-0.59436	-0.110207	0.399881	1.60933	-0.732834	0.326931	-0.955437	0.840249	0.793681	0.361036	0.128087	0.204351	0.124772	-1.61163	-0.574215	-0.124762	-0.64756	0.376099
ILMN_1659620	MYCBP	-2.42578	-2.29839	-0.653859	-0.927785	0.0716501	1.28546	-0.96698	0.0888766	0.591616	1.54162	-0.671211	0.795607	-0.23902	-0.175031	-0.743757	0.881043	-0.0596408	0.0259841	2.04578	0.661613	1.41757	-0.253406	0.931657	-0.274843	0.501068	0.500673	0.159502	1.40053	0.773963	-0.234505	1.52933	-0.70857	-1.11812	-0.263755	0.149114	-0.506236	-0.296315	-0.968595	-1.41789	-0.393018	0.489422
ILMN_1659659	MAGEH1	-0.0543671	-1.06202	-0.557474	-1.18753	-0.139008	0.277931	-0.564419	-0.718502	-0.871438	-0.493322	1.18818	1.52242	0.696193	-1.61377	1.06002	1.15256	0.368348	-0.0334667	-0.713752	-0.049698	1.02751	0.43246	0.860658	0.191523	0.060003	2.1301	1.64463	-1.09726	-0.0944911	0.0204483	1.05624	-0.541248	0.171088	-1.17934	-0.401729	-0.0803196	-0.86087	0.827573	-0.0786567	-2.96505	-0.0957535
ILMN_1659682	GALK2	-1.55792	1.11761	1.03439	1.12653	0.140958	0.74351	-1.43877	0.373515	1.54264	-0.637342	0.129802	-0.0784473	-0.943681	-1.76293	-0.759695	1.09544	-1.16076	-2.02708	-0.425532	0.738929	0.425852	-0.388349	1.47511	-0.312731	0.224709	-0.0386603	1.12858	-0.920162	-0.139409	0.678744	1.41087	0.180068	-0.705259	-0.332388	-0.203702	-0.0262512	0.0607984	-1.28791	-0.123052	-0.654584	-0.026418
ILMN_1659688	LGALS3BP	-1.85857	-1.87442	-0.625353	-1.12063	-0.657727	-0.593614	-1.32058	0.527229	-0.168996	0.472853	0.326624	1.86345	-0.377999	-0.944865	1.03687	0.810045	0.863858	1.01563	0.370508	0.521459	0.84692	0.233749	0.210061	-0.16304	0.249994	-0.591692	0.640992	-1.51454	-0.861752	-1.2205	0.785956	-0.60997	-0.187412	-0.463516	0.81134	0.149483	3.00394	-0.836561	0.191076	0.329761	-0.157373
ILMN_1659703	WWP2	-0.740448	-0.329237	-0.896238	-0.937702	0.103089	-0.775356	0.39881	-0.441252	-0.905594	-0.0308085	0.360801	0.427207	-0.389472	2.85642	0.495829	0.504216	1.25839	0.0578414	-0.0732249	1.80014	0.384397	0.251047	0.43758	-0.782649	0.736058	0.334378	-1.0472	0.0365231	1.24359	-0.0547752	-0.472553	0.0939991	0.204534	-0.620307	-1.80913	-0.539008	0.435409	-0.121045	-0.416229	1.178	0.91178
ILMN_1659725	EXOSC5	1.39311	-0.375635	-0.872802	-0.29697	0.571409	-0.655195	-0.950152	-3.0336	0.200701	-0.726322	-0.887456	0.732422	-0.187762	-0.265487	0.341459	0.61981	0.143897	2.13723	0.203861	1.34277	1.67457	-1.42061	0.563292	0.14434	-0.549294	0.385914	0.215035	-0.0164175	-0.199626	-1.03188	0.688491	1.60636	-0.688441	0.203184	0.573221	-1.15114	-0.434269	-0.865082	0.133563	1.37131	0.472052
ILMN_1659727	CDAN1	0.612543	-0.938758	0.0811728	-0.206339	1.64422	0.3003	0.383067	-1.20602	0.795818	0.17221	-1.81077	0.377046	-0.288616	1.14202	-0.30214	0.423416	1.33032	0.187419	-0.0304027	0.760454	0.180958	-0.108982	0.517162	-1.087	-0.695297	0.268964	0.763505	-0.293853	-0.212774	0.471549	1.27873	0.680206	-0.672574	0.531541	1.66102	0.210779	-0.954889	-0.462375	0.142936	-1.41278	-0.62587
ILMN_1659752	LOC730996	-0.522182	-0.244602	0.870033	0.55194	-2.01321	-0.721012	0.339873	-2.13601	0.193764	-2.08795	2.07854	0.271243	-0.645232	0.78962	-0.732356	0.626523	-0.794137	0.414497	1.63359	-0.979698	0.89074	-0.373368	-0.417254	-0.588816	0.749269	-0.469304	-0.638819	-0.343274	1.04108	1.03768	0.019902	-0.117531	0.791426	-0.0252794	-0.977579	0.129748	-0.637356	-0.576523	0.755473	0.639381	0.00114851
ILMN_1659753	LAMP2	0.256478	-0.514256	-0.152833	1.53692	-2.02867	-1.04949	0.648033	0.294922	-0.625311	-0.336197	0.54507	-0.839189	-0.202266	-0.137942	2.0226	1.19603	0.11257	0.695135	1.08047	-0.13631	-0.938323	0.603955	-0.0464073	0.00049385	0.183548	-0.842115	-1.73971	1.39791	0.149138	0.748496	-1.72631	-0.50543	-1.1508	-0.0652	-1.05459	0.500907	0.497895	0.826585	-0.634629	2.08406	0.772198
ILMN_1659761	SNX29	1.02582	1.13288	-0.367303	2.09888	0.59318	1.71453	-0.543626	1.22328	0.774379	0.910292	-1.06452	-0.774075	-1.01054	-0.651472	-2.3367	-0.212572	-1.51827	0.948856	0.244528	-1.28341	-1.23623	0.255191	-0.747643	0.769527	0.374311	0.160338	0.22701	0.0504997	-0.662749	-0.914433	-1.10479	-0.28822	0.978072	0.876	0.595273	0.887424	-1.77051	0.361721	-0.404358	0.223499	0.133841
ILMN_1659762	BTF3	-0.0725965	-1.07989	-0.0420931	1.19651	-0.104034	-1.19954	1.64838	-0.3418	-1.07669	-1.76752	0.9602	0.429021	0.0955077	1.70779	0.62057	0.26643	0.868552	1.47829	0.56804	0.684339	-1.55617	0.587297	-1.4127	0.405383	-0.426619	0.287193	-0.50279	-0.338168	0.582003	0.470937	-0.708481	-0.315938	0.0838544	1.06382	-0.167698	-0.286959	-0.380356	0.356083	0.525424	0.473861	-0.296153
ILMN_1659766	BAG3	-1.37185	-1.31155	-1.08702	0.303048	-0.959999	0.0683478	-0.67692	-0.243274	0.657952	-0.784953	0.666798	0.997769	-0.944176	2.3924	-0.461879	1.23577	1.10849	1.09641	-0.370668	0.98406	1.18064	-0.367422	1.079	-1.07061	-0.795517	-0.0776361	1.49852	-0.773287	-0.698233	-0.621203	1.49742	0.80763	-0.389306	0.530196	-0.298687	0.0207319	0.42066	0.0765331	-0.392828	-0.450329	0.00436857
ILMN_1659769	MRAP	-1.43544	0.906311	0.981412	-1.94231	-0.509722	0.756137	-1.857	-1.15389	0.463168	0.406013	-1.11542	0.456599	-0.48556	-0.232928	-0.834956	1.70248	0.417586	-0.398939	1.00461	-0.261521	2.28813	-0.284273	0.680702	-0.901634	-0.810782	0.179717	-0.19021	0.589924	0.651027	-0.501482	0.935516	-0.0699048	0.447532	0.758591	0.649761	0.956637	-1.87699	-1.30681	-0.723409	-0.0947184	0.91081
ILMN_1659771	LOC645683	0.670942	-1.46182	-0.844365	0.295756	0.715908	0.339612	0.272383	0.264203	-0.223451	0.115066	1.65327	0.667229	-1.57985	0.548521	0.13366	0.364044	0.660297	0.756087	0.453557	-0.254443	-0.60046	0.823106	-1.14054	1.23815	0.391749	1.71387	0.676265	-0.902849	-0.760705	-0.452226	-0.85474	-0.769329	1.74806	-0.21359	-1.14162	-0.164047	-0.636699	0.967653	1.11383	-0.831879	-0.804459
ILMN_1659777	RUFY1	-0.878329	-0.978503	-1.3099	2.09394	-0.649845	0.981352	0.865866	0.540613	0.871988	-0.292755	2.24948	0.157203	-0.625661	-0.601933	-0.100417	-0.15917	-0.181729	0.162819	-0.177772	-0.514604	-1.29121	1.11683	-1.33838	-1.14151	0.361772	1.12227	-0.621842	0.85242	0.197709	0.685014	-0.892245	0.534578	-1.07893	-0.494858	-0.663904	0.200426	-0.982136	2.42293	-0.950178	1.25317	-0.58314
ILMN_1659782	STK19	-0.0197478	-1.12688	-1.06021	-0.0815887	-0.435056	1.01313	-0.825982	0.103013	1.44287	0.554345	-0.0481766	0.523859	-1.17096	-1.04008	1.1955	-0.214642	1.41856	-0.543073	0.447275	0.420459	1.39052	-1.56806	1.12498	0.904903	-0.70922	-0.815369	0.621776	-0.334384	0.414657	-1.19802	0.272913	1.22939	-1.29395	-0.075065	-1.11091	1.7238	-0.935029	-0.103607	-0.429313	1.75066	0.529862
ILMN_1659786	CCDC76	0.823936	-0.663404	0.136582	0.870876	-0.798862	-1.60164	1.65805	-0.087456	-1.38511	-1.85651	0.469553	0.469762	1.76152	1.307	0.419875	0.282959	0.473693	0.153525	-0.0577625	0.666855	-0.689785	-0.290835	-0.996903	0.608067	0.257058	0.524939	0.664181	-1.94219	0.162023	1.59784	0.270238	-0.398309	0.281832	0.790533	-0.530084	-0.482392	-0.227615	-0.0744455	0.84404	0.519062	-1.57704
ILMN_1659800	BCL11A	0.00855439	-0.115035	0.491412	-0.35315	-0.658306	-0.0579979	-1.60428	-0.481464	0.110349	0.272548	-2.48878	0.451741	0.689152	0.478003	-0.0645598	1.89077	0.0321356	-1.25003	-0.462275	1.02613	2.00149	-0.520057	1.20379	-0.0511538	-0.935377	0.0674334	1.03068	0.842426	0.584989	-0.0311583	0.480989	1.06733	-2.4603	-0.0609065	0.631712	-1.40076	-1.49865	-0.449313	0.70524	0.359114	0.433972
ILMN_1659801	ATP6V1C1	-0.732702	-1.10509	-1.12645	1.20177	-0.201574	-0.310523	0.244139	-1.06802	-0.508146	0.2769	0.598409	0.22083	0.65782	1.02943	1.44643	-0.781947	0.870128	0.602429	3.03678	-0.388912	-0.597114	-0.229675	-0.0027316	-0.0610364	-0.319655	0.0989345	-0.785838	0.178145	0.176221	0.0137025	-0.922999	0.103811	-0.524038	0.04825	0.40084	0.714063	-0.0108055	-0.422311	-0.762794	1.17082	1.1371
ILMN_1659843	DNAJC3	-0.034723	-0.126447	1.90194	-0.491283	-1.22928	0.271489	-1.72163	0.119126	0.0190314	0.866996	0.969236	0.0534026	-2.22607	-0.545974	2.15314	0.711502	-1.03911	-0.231343	1.43297	-1.92472	0.801302	0.203617	0.659028	-0.517507	0.158253	0.223631	-0.742299	1.39866	0.500646	-0.301478	0.0213876	1.06134	-0.466373	-0.974161	-0.283595	-0.875792	0.0646608	-0.714338	-1.31286	0.852261	1.04492
ILMN_1659845	KIAA0355	1.01786	-1.32378	-0.278573	-0.024149	1.06813	0.0280637	0.889544	-0.169758	0.134448	-0.690631	0.140772	-0.2198	0.997788	1.54974	0.519807	-0.990741	1.20269	0.102649	-1.1448	0.110061	-1.00671	0.160854	0.365143	-0.0918614	-0.787231	0.917257	2.27092	0.649236	-0.197954	1.19313	0.468254	-0.32051	0.668671	-0.665731	-0.21182	-0.909417	-1.47964	1.15443	-1.43588	0.475628	-2.22348
ILMN_1659854	PRPF40A	-0.955111	0.374188	0.177675	2.53848	-1.13144	-0.386327	1.0102	-0.0892339	0.327196	-1.4967	-0.0560527	-0.0241274	0.833022	0.0281555	1.00862	1.38299	-0.848775	0.46101	-0.517065	0.488179	-2.09394	0.8283	-0.706905	-0.684688	-0.237508	1.75591	-1.10795	-0.199053	-0.986845	-0.578416	-0.992301	-0.0098426	0.773315	-0.155668	0.161445	0.0709117	1.99808	0.303596	-0.783552	1.34668	-0.795513
ILMN_1659857	SNAP29	0.0270597	-0.940397	2.06205	0.888122	-0.838985	0.167883	-0.201472	-0.103323	-0.760674	0.112898	1.36195	-0.941501	-1.42177	-0.0369167	0.365365	0.0433674	-1.79605	-0.181712	1.41318	0.801055	0.216963	0.77293	-0.533575	0.417529	0.406523	1.42327	-0.687428	-0.384937	1.06901	-2.701	-0.413129	-0.521361	-0.265599	0.149121	-0.566112	0.0767725	0.184638	-1.40398	2.3162	0.18489	0.476232
ILMN_1659874	SFRS15	1.46814	-0.509156	1.76071	0.849824	1.59687	-0.166824	1.96153	0.697547	-1.66893	-1.15843	0.0704164	-1.33961	-0.660149	0.270826	0.3139	-1.48359	0.641282	1.81752	-0.443381	-1.595	-1.08107	-0.0423178	0.521099	1.42225	-0.30901	-0.35244	0.976406	0.929749	-1.15362	-0.291055	-1.0456	-0.214716	0.44019	-0.150836	-0.289037	0.199411	-0.358659	0.307069	-0.380925	-0.292928	0.0849644
ILMN_1659878	PAK2	-0.597189	1.91267	0.104028	-0.65997	-1.16407	0.940165	-2.92463	-0.287724	1.19677	0.242152	-1.54802	-0.866734	0.346104	-0.0558196	-1.28995	0.00556304	-0.043435	0.617312	0.0897058	0.0799996	2.27292	1.179	-0.589992	-0.3468	-0.5426	-0.484376	0.249032	1.08806	0.271531	-0.904405	0.223577	0.324878	-1.23438	0.105614	-0.52377	0.419991	-0.706164	-0.006315	-0.281513	0.542688	1.21595
ILMN_1659888	PPP1R14B	0.785999	-0.410978	0.80291	0.834666	-0.580345	-1.35316	0.230247	0.139878	-0.801279	1.83474	0.056262	-0.29659	0.535374	0.0187243	1.15181	-0.707503	-0.410154	0.528429	0.352583	0.37774	-0.543664	-0.551063	1.47172	0.397826	-0.206624	0.55928	0.208169	-0.499521	0.290844	-0.773319	-0.907542	3.11182	-0.583059	-0.725312	0.189009	-0.218056	-1.4416	0.325641	-1.38804	1.12078	-0.380945
ILMN_1659894	SLC25A26	-1.65927	1.51832	0.135324	-1.0212	1.00082	-0.0024797	-1.85024	0.849341	1.29209	1.17389	0.941139	0.0574894	-1.3498	-1.09896	-0.568923	0.251174	-0.0235714	-1.87693	-0.326352	0.912081	0.383246	-0.550621	-0.286158	-0.84975	0.0605424	1.52595	-0.765274	0.68292	0.645881	0.0510064	1.43785	0.195107	-0.0341881	0.427913	-0.858148	0.838977	-2.16923	0.671923	-0.209492	-0.447218	-0.367988
ILMN_1659895	MSN	1.20503	-0.788701	0.260029	1.65639	0.866588	0.269872	1.36286	0.0678276	-1.6096	-0.466863	0.18597	-0.995477	-0.109344	0.696821	0.841528	-0.485651	0.93728	0.545432	1.164	-0.104345	-1.48507	0.913893	-0.18409	0.645978	0.344818	-0.145185	-1.09357	-0.742202	-0.46631	-0.0980758	-0.523876	-0.378177	0.471885	-0.14654	-0.406574	0.808941	-0.115648	0.468756	0.0674211	0.255167	0.323383
ILMN_1659913	ISG20	-0.752456	-1.05185	-1.13897	0.201031	-0.785319	-0.69573	-0.0791806	1.22345	-0.110891	1.79854	0.222423	0.61881	-0.0483242	0.324578	0.844018	0.322631	0.384676	2.22467	-0.437052	0.642957	-0.946165	-1.00919	0.241449	1.62982	0.698792	0.0287471	0.245479	0.525534	-1.07434	-0.654265	-1.29546	1.53502	0.194904	-0.2568	-0.484171	0.431128	0.634696	0.241862	-1.1493	0.747691	-1.2316
ILMN_1659923	GNAQ	-0.0670104	-0.584054	0.777465	1.4434	-1.35218	-0.408641	0.758854	0.226493	-1.40161	-0.88462	1.34742	-0.658465	0.252303	0.689867	1.64036	1.37488	-1.0277	-0.135548	1.53438	-0.845922	-0.566952	0.591853	0.257106	0.0667519	0.119583	-0.4508	-1.20072	1.5959	1.06717	0.192872	-0.516624	-0.720457	-1.09477	0.224397	-0.983966	-0.976358	-1.05715	0.180396	0.221591	1.59939	0.883829
ILMN_1659936	PPP1R15A	-0.236879	-1.19228	-0.605811	0.322711	0.104187	-1.54616	0.0104458	-0.441511	-0.803337	0.958012	0.41159	1.13228	-0.418936	1.21038	0.307634	-0.527186	2.54187	0.285308	0.850869	0.0708398	-0.174606	0.0534362	-0.0641572	0.460486	0.25196	-0.557666	0.443883	-0.25589	0.652322	-0.455448	-2.02828	1.7284	-1.02272	0.179935	-0.929831	0.855431	-1.01079	0.085216	-0.621718	2.07717	0.158269
ILMN_1659937	ZBTB24	-0.544098	-1.15477	-0.0537958	0.167329	-0.398449	0.620178	0.56561	-1.25614	0.568345	0.588564	0.30728	1.59147	1.30059	0.931991	-0.6203	0.0867707	0.107306	0.922313	-1.91387	0.0040849	-2.24334	-1.97364	-0.735671	-0.781005	0.392099	2.00492	1.4989	-0.37438	-0.58024	-0.310605	1.21718	0.408178	0.389197	-1.11832	0.178676	0.711735	0.403093	0.641086	0.116265	-1.55285	-0.534619
ILMN_1659952	MTMR2	0.844873	1.16156	1.11469	-1.02551	1.30051	0.720604	-1.43428	0.525651	2.49611	0.270797	0.125421	-0.317778	-0.113134	-1.42764	-1.12295	0.416776	-1.61771	-2.50351	-0.549286	-0.968569	0.78709	0.539321	1.27224	-0.50852	0.446459	-0.475801	0.388874	-0.643194	-0.306498	0.00134909	0.793585	0.43035	-0.942567	-0.056636	-0.126808	0.275475	-0.899469	0.22912	0.93441	-0.766666	-0.585023
ILMN_1659975	C1ORF216	0.683956	2.68577	-0.0859289	-0.0944225	0.68723	0.471346	-1.56727	0.140361	1.85617	0.984012	1.1189	-1.02291	-0.789703	-1.07566	-1.52267	0.0533385	-0.381165	-2.17226	0.236018	-1.36082	-0.104933	-1.04928	1.39406	0.0976523	-0.215499	-0.223683	0.269175	0.501234	0.439161	-0.035856	1.16112	-0.114279	0.192551	-0.11187	0.347372	0.342012	-0.603963	0.42629	-0.566008	-1.46503	-0.785159
ILMN_1659976	CLP1	-0.697192	-0.443081	0.18188	0.158559	0.781617	-0.871262	0.0143078	1.00869	-0.105706	0.977835	1.19831	-0.380901	-0.869844	-2.53791	1.40722	-0.477835	1.61754	1.03066	1.00215	-0.921056	-0.542235	-0.0736668	-0.246116	-0.968959	-0.0875596	-0.0137067	-0.793109	-0.678929	0.27539	0.891519	-1.21906	0.542292	-0.306	0.201681	-1.67301	1.0507	-0.0628925	-0.182311	-0.310007	1.5563	2.09745
ILMN_1660000	SNURF	-0.866788	-1.34725	-0.528367	0.720472	-0.797242	-1.55765	-0.0739543	-0.644635	-0.408115	-0.813907	1.4271	1.02396	0.0843044	2.25363	1.13874	0.954498	0.103233	1.59174	-0.171937	0.768082	-1.38511	0.0455186	-1.66412	-0.203423	0.171033	0.694405	0.387589	-0.418477	-0.201631	1.12716	-0.244444	-0.21863	1.263	0.768188	-0.42511	-0.731382	-1.27831	0.0744591	1.81704	-0.0782869	-0.884578
ILMN_1660017	PRR5	0.65007	1.67943	-0.51537	-0.649574	0.643256	0.339423	-2.91492	-0.526139	1.41054	-1.22887	0.28353	-0.228291	-1.43709	0.658104	0.30129	0.524324	0.272657	-1.84218	1.21156	-1.20434	1.96217	-0.0132381	0.288497	0.366387	0.423099	1.05487	-0.705845	-1.5089	-0.542319	0.180095	-0.20376	-0.346835	0.521031	0.971693	-0.210194	-0.810112	0.559828	-0.024245	0.253826	-1.01068	0.756793
ILMN_1660021	M6PRBP1	-0.0892262	-0.929317	-0.413558	0.238963	-0.110494	-0.48398	-0.187839	-0.314522	-1.41276	0.701109	0.478474	-0.0514728	-0.098145	1.0438	1.78722	-0.11777	0.622209	0.954697	1.94546	0.720423	-1.30967	0.458222	-0.168511	0.0426339	0.683634	-0.192597	-1.3647	0.32614	0.477108	-0.606581	-1.82374	0.596584	-0.535754	-0.675683	-0.285838	0.233516	0.489294	-0.309765	-0.679479	1.89441	1.44111
ILMN_1660027	FCGR2B	0.100385	-0.38506	1.17957	0.211708	-1.12354	-0.800962	-1.06435	-0.559444	-1.74624	1.5982	0.361709	-0.546653	0.831381	-0.89872	0.784369	0.634848	0.115507	2.76679	-0.539196	-0.146692	0.396667	-2.11156	0.423608	-0.0996433	-0.0499987	1.20143	-0.152566	0.154728	-0.628621	2.18343	-0.828247	-0.957082	-0.367005	0.594547	-0.0946096	0.0937555	-0.493668	-0.698623	0.370456	1.30069	0.158988
ILMN_1660063	POLE4	-0.352304	-0.660026	-0.307833	1.53334	0.0324562	-0.0441584	0.465156	-0.667664	-1.85228	-0.359202	0.99171	0.826574	0.0424504	1.01787	-0.287861	0.0384136	0.355116	1.90049	0.868267	1.18758	-1.5961	0.555089	-0.685129	1.2026	0.625449	-0.145779	-1.57915	-1.55698	0.770048	-0.189001	-0.617516	-0.221708	0.602757	0.825383	-0.309891	0.438098	0.144584	-0.68174	0.14306	0.201755	0.478073
ILMN_1660079	RNF44	2.32001	-0.372207	-1.10789	0.253421	-0.847818	-1.40872	2.009	-0.446429	-0.764696	-0.716553	-0.0949315	0.893149	0.426103	0.855997	1.80646	0.178965	1.10879	-0.509754	0.236645	-1.06826	-0.633158	0.0793049	0.208201	-0.60037	-1.08036	0.16838	0.470513	1.23352	0.306452	-0.15086	-0.794127	-0.223488	-0.712704	-0.139095	-0.91157	0.177777	-0.357884	1.43496	-1.1599	1.46624	0.585004
ILMN_1660104	LOC650188	0.174531	1.19277	1.36664	-0.378022	1.65573	1.00922	-1.38454	0.632793	0.580595	0.643607	0.212418	-0.849415	-1.85078	-1.5937	-0.239795	0.672482	-0.296913	-1.49119	-0.842587	-1.32037	0.299358	1.43827	1.65377	0.0718667	-0.158803	-1.05014	0.104316	1.37152	-0.331367	0.189608	0.467626	-1.1442	0.0990698	-0.957006	-0.222144	-0.849488	-0.853761	0.77949	-0.824199	-0.123945	0.339523
ILMN_1660111	UCHL3	-0.420404	-1.81815	-0.483683	0.825592	-1.2575	0.0834513	0.793256	-0.210727	-1.15666	-1.327	0.856098	0.20358	0.934544	2.1255	-1.1047	0.912046	-0.123395	2.12311	0.571953	0.407797	-0.558245	-0.151473	-1.19617	1.30654	0.22097	-0.319663	-1.12528	-1.77285	0.64375	-0.439462	-0.678418	0.441502	0.406017	0.518337	0.69578	-0.671426	1.5976	-0.564445	0.201357	0.71175	0.175583
ILMN_1660114	MMRN1	-0.538335	0.782278	-0.392257	-2.02069	0.0653625	0.0473628	-0.656352	0.724781	0.612442	0.607708	1.13847	-0.799412	-0.511047	-1.98124	0.215074	0.532132	0.561675	-1.38929	0.97392	-1.09969	3.33391	-0.394094	0.87252	-1.2879	-0.693696	-0.0501843	0.113563	-0.0515192	0.236717	-1.04264	0.271147	0.384463	-0.204793	-0.731923	-0.0450427	0.0252937	-0.781705	1.69669	0.539851	1.15804	-0.0147879
ILMN_1660125	SFMBT2	-0.0008881	0.572916	0.484008	-0.731056	0.667438	1.46115	0.695117	1.0945	1.86112	0.872261	-0.0698266	-0.538838	-0.837037	-0.280876	-0.649359	-0.694215	-1.5363	-2.90133	-0.549519	-1.66467	1.45574	0.843282	1.12301	-0.0656753	-0.17291	-1.18015	0.322041	0.752597	-0.310146	-0.531827	0.469704	1.00036	-0.98781	-0.621142	0.122184	-0.0217951	0.38736	0.104423	-0.986727	-1.01596	0.769182
ILMN_1660144	TCF20	0.0274955	0.913572	0.371197	-1.04701	-1.30555	0.571625	-1.31806	1.91109	2.17929	0.646797	-0.692712	0.192031	-0.589702	-1.491	0.16431	0.706245	-0.268736	-1.57146	-0.72859	-1.43278	0.920714	-0.931614	1.12668	0.14414	-1.83463	-0.1386	0.289679	0.521006	0.510163	0.129533	0.967084	1.43554	-0.53497	-0.517194	-0.335129	-0.0308124	0.172036	-0.747268	-0.0937524	-0.744742	0.612847
ILMN_1660186	SYF2	-0.124365	-1.26804	-0.447257	0.785686	0.0447795	-0.202167	1.23608	-0.912569	-1.58013	1.43961	0.916093	0.098684	0.385727	0.2205	0.524266	-0.745283	1.43555	1.17289	1.12113	0.489978	-1.36443	0.589919	-0.0812079	0.290933	-0.0105253	-0.79075	-1.03149	0.0339053	-0.174095	-0.344202	-1.76935	-0.157576	0.251004	0.419847	-0.571874	0.905695	1.55843	0.156753	-0.595115	0.705167	0.614523
ILMN_1660193	ZNF529	1.67202	0.00956322	0.261537	0.0998327	0.378919	-0.425003	2.23512	0.387014	-0.640475	-0.0438249	0.440435	0.0729718	0.00803079	0.958763	-0.403753	-1.17236	0.0210209	-1.86337	0.336641	0.99306	-1.12296	-0.360203	0.716455	-0.908177	-0.23845	1.03724	1.35865	0.220235	-0.829483	0.584983	1.91939	-0.457532	0.558426	-0.73505	-1.20583	-0.593099	-1.15624	0.887283	0.136687	0.591599	-1.52688
ILMN_1660199	ACAA2	0.611881	0.660881	-1.46176	-0.24122	-1.63666	-0.432602	1.93053	-0.38873	-1.00497	-0.220541	0.92563	0.801836	1.11285	0.243954	-0.432505	-0.122004	1.2335	0.399685	0.0256078	1.02223	-0.987011	0.168691	-1.56353	-0.450847	0.356337	1.54386	-0.0919975	-1.70371	1.4333	0.00168951	0.165585	0.285372	0.559111	-1.20289	0.0883516	0.570263	-0.19137	1.6312	0.434881	-1.10997	-0.924329
ILMN_1660227	LOC646434	0.558639	1.09281	1.57118	-0.485526	1.35273	0.947224	-0.904998	1.01182	1.28113	0.532839	0.592811	-0.158229	-0.669918	-2.12853	-0.111764	0.264205	-1.46131	-2.05618	-0.793161	-2.03997	0.474736	0.106019	0.846305	0.131516	-0.456927	0.230277	0.12715	1.25152	-0.57755	0.843246	1.01568	-0.215882	-1.47221	-0.668871	-0.857494	-0.721866	-0.271337	-0.124528	-0.650341	0.60554	0.859758
ILMN_1660232	PEX5	0.818296	-1.23511	-0.998885	0.703092	0.448585	0.173627	1.54172	-0.739311	-1.74407	-0.101204	0.373078	0.0915303	-0.0726664	1.31646	0.750088	-0.685909	1.85421	0.122462	0.587673	0.693195	-1.16971	-0.236446	-0.141158	0.345589	-0.476818	0.419408	0.219507	-1.54966	0.345452	-1.20334	-0.914841	-1.57382	1.33796	0.0457415	-0.212386	1.056	0.928116	0.17438	-0.023759	0.367934	1.09214
ILMN_1660270	C7ORF28A	0.799378	0.155054	-0.630137	-1.25758	-0.216802	1.35057	0.138614	-0.859357	0.132606	-1.87897	0.536678	-0.241661	0.284201	-0.172412	0.119469	0.006587	-0.20263	0.796724	-0.239609	0.628953	1.51985	-1.56617	-0.271665	-0.923764	1.56982	0.59698	0.305911	-1.92871	0.524918	0.509951	0.0463524	0.0166507	0.837071	-1.16348	0.10891	1.57377	1.02405	-1.83865	2.10238	-0.226935	-1.2974
ILMN_1660275	C2ORF43	0.814616	1.47099	-0.694729	1.41001	-1.73071	0.423082	-0.270374	-0.240466	0.813804	-0.0442884	0.277919	-0.689394	-0.986219	0.449955	-1.14395	0.817634	0.212314	0.0586601	-1.34414	-1.9053	0.327052	-0.567989	0.962259	0.514871	0.91525	1.29176	0.187391	1.10961	0.0829024	-0.90363	-2.13292	0.326191	-1.51136	0.033817	0.913071	-0.747787	0.191889	0.0355951	0.889758	-0.824497	-0.76618
ILMN_1660277	LOC731999	-1.61795	1.04251	-0.136696	1.55804	-0.958603	-1.0322	-2.5474	-1.01727	0.50152	1.08442	-0.318946	0.764326	-0.770635	-0.256341	0.156233	0.371745	-0.0474157	0.478507	0.37862	0.481401	0.46458	0.400057	0.140539	-0.771027	0.433878	-0.447696	0.682495	1.69098	1.04245	-0.151769	1.49913	-0.197967	-0.274044	-1.31546	-0.293517	-1.29487	0.0913348	1.13602	0.606809	-1.5591	-1.41825
ILMN_1660292	MRPS21	-2.12771	-0.804039	-0.697014	0.248814	-2.78121	-0.16652	-0.601233	-1.11575	0.237771	-1.28179	1.41999	1.27458	0.9061	1.51166	-0.0050466	0.735673	0.0998858	1.51663	0.981718	0.891835	0.0918865	0.268176	-0.845226	0.889117	0.389879	0.787391	-1.05606	-0.905807	-0.670797	1.16768	-0.0898406	-0.859156	0.08485	0.975038	-0.771226	0.552394	0.204232	-0.0982226	0.99696	-0.991284	-0.0280939
ILMN_1660305	PDE12	-0.232231	-1.70226	0.070435	-0.067405	-0.758574	0.197445	-0.0506941	-0.470877	0.959605	-0.481015	0.632419	0.8277	0.242912	-0.23703	0.213947	0.534243	-0.337606	1.05687	0.398821	-1.14269	0.125669	-0.737138	-1.3263	1.56176	1.52339	0.0743979	-0.110685	-1.8481	0.204952	-1.47054	0.300356	1.02163	0.723343	0.392145	-0.901918	1.81625	2.35524	-0.619907	-0.679596	-2.17464	-0.104649
ILMN_1660320	LOC644739	0.534462	-0.459891	1.16678	1.24154	0.964235	1.14558	-1.6219	1.4683	1.25813	-0.0914978	0.218624	-2.42241	-1.98037	-0.747181	-0.846158	0.0271773	-0.348694	-0.493765	0.332032	-0.919252	0.757207	0.476322	0.928465	-0.112799	-1.5398	-0.132318	1.08622	1.67007	0.254782	0.764781	0.216328	0.391771	-1.16129	-0.0948938	-0.102625	-0.81091	-1.36792	0.203692	0.172378	-1.00158	0.15933
ILMN_1660341	LRPAP1	0.493583	0.0532611	-0.343892	-0.5356	0.268747	0.546081	-0.664985	0.660034	-0.45254	-0.364842	0.531216	0.277551	-0.229905	-1.05478	-0.0964317	-0.535703	0.83786	1.52293	2.56269	-1.77944	-1.37979	-1.29389	0.789519	0.409092	-0.281262	-1.00822	-1.48441	0.756361	0.162061	-0.398287	-0.532026	0.156539	0.671228	0.0425416	-0.317053	0.580177	2.95503	-0.813308	-1.36555	-0.12019	1.09165
ILMN_1660343	LOC653080	0.0992288	0.619631	1.6835	-0.392589	-0.724114	0.861834	-1.2569	1.79942	0.367106	0.171189	-1.0331	0.511856	0.0972688	-1.06832	0.542564	0.298464	-2.13337	-0.117476	-1.18006	0.275045	0.373107	-1.5728	0.334029	-0.0417344	-0.803558	0.11535	0.0879115	-0.0685047	0.18642	0.20166	0.388289	0.0905504	2.1875	0.228047	-1.27077	-0.293389	0.795337	0.916694	1.8233	-1.6122	-1.69214
ILMN_1660345	NGRN	-0.95808	-1.20487	-1.361	-0.714837	0.956861	0.219019	-0.864919	-1.27387	-1.15833	-2.53338	0.981407	1.47724	0.664729	1.12403	0.137859	1.55697	-0.66854	-0.0197853	1.18852	1.1631	0.624388	-2.15624	0.160866	0.0814889	0.705209	0.652959	-0.389931	0.425896	0.924252	0.852481	0.253326	0.728011	-0.381673	0.305818	-0.0376326	-0.42831	-1.71568	-0.0786304	-0.193478	-0.220739	0.512006
ILMN_1660357	LOC641825	-0.99987	1.46339	0.614278	1.29887	-1.55039	-0.515664	-1.59644	0.426188	0.145311	0.106031	-0.639572	-1.63687	0.329686	-0.215402	2.09841	0.621008	-0.44735	-0.420298	-0.802732	0.40447	1.22895	0.928544	-0.913841	-0.146685	0.00855932	-0.647601	0.0660821	1.87944	0.310017	-1.02431	0.779607	0.956469	-1.14403	-0.0377215	-1.33976	-0.426603	-1.7463	0.727657	0.40232	1.49647	-0.128303
ILMN_1660359	LOC654126	0.324096	-0.770863	0.231118	-1.26801	1.17271	-0.245699	-1.48709	1.17667	1.04962	1.41035	0.585639	0.487896	-0.542345	-0.269921	-0.388359	0.206958	-0.345236	-1.2117	-0.401964	-1.75663	0.420971	-0.123318	1.41892	-0.70006	0.526474	0.640564	0.102604	0.0253003	0.889963	0.134753	1.47133	-1.12024	0.38507	1.46819	-0.797162	0.865675	-1.21037	-2.41344	-0.0346595	-1.02613	-0.503471
ILMN_1660364	PSCD4	0.577299	-1.87079	-0.362211	0.486483	0.0651895	-0.341291	0.0144557	-0.561527	-0.58875	2.03533	0.462473	-0.467401	-0.199409	0.254316	1.39559	-0.146952	1.0723	0.0595544	1.47146	0.319022	-1.1627	0.849291	0.94439	-0.257523	-0.128078	-0.733841	-0.680644	0.880629	-0.107019	-0.963026	-1.07147	1.33011	-0.543816	-0.0885018	-0.78938	0.30433	-0.408846	0.292526	-1.7416	1.90741	1.00506
ILMN_1660376	LOC387841	1.12348	-1.19393	-0.283969	0.573938	1.28365	0.746815	0.504413	0.0143235	-0.0341718	0.282218	0.54728	0.212403	0.0690981	-0.312223	0.338811	-0.0156937	0.103343	-0.132312	0.427955	0.269558	-1.58575	1.49182	-1.5445	1.26864	-0.169096	1.46343	0.794333	0.0579936	-2.21398	-0.715766	0.339962	-1.11337	0.755126	0.110891	-0.681745	0.177435	-0.375566	1.68152	0.328626	-0.683944	-0.971816
ILMN_1660412	MGC27345	0.553008	0.883478	0.866535	0.242628	1.3614	1.41278	-0.920213	-0.54006	0.674093	0.534612	-0.955951	0.52326	-0.855451	-0.619402	-1.32114	1.00241	-1.84758	-1.10279	-0.775772	-1.20286	1.24873	-0.276625	0.399879	-1.60987	-0.540899	-0.265752	1.38743	0.850584	0.552887	1.27518	0.594975	-0.622515	-0.336416	-1.18307	-0.683747	0.342064	-0.245719	0.394474	-1.50047	-0.536493	2.00412
ILMN_1660426	CPSF4	1.56681	-1.05125	-0.654241	0.814008	1.99826	0.0399154	1.79771	-0.664054	-1.6062	0.666402	0.313005	0.400024	0.559284	0.345873	-0.0749057	-0.289007	0.744663	0.432107	-1.18516	0.289717	-0.887557	-0.191751	0.220417	0.531512	-0.281925	0.143294	0.926998	-1.38615	-0.226452	-0.409853	-0.267495	-0.0068252	0.937929	0.966897	0.401006	0.294766	0.0278734	0.323111	-0.451812	-1.00522	-0.546318
ILMN_1660436	HSPA1B	0.681873	0.22298	0.298202	0.867585	0.582078	-0.064087	0.640281	-0.327713	-0.160341	-0.0602486	0.503927	-0.804943	-1.9211	-0.765121	-0.206902	-0.748445	1.05776	0.472093	1.4728	1.2305	-0.478209	-0.0042399	0.939857	0.13705	-0.055001	-0.514181	0.0880155	0.591957	0.042719	-0.230066	-2.09186	0.768933	-1.7363	1.3742	0.0560592	1.13504	0.210207	-1.13101	-1.52776	1.75064	0.195746
ILMN_1660439	LOC651149	-1.15113	-0.458891	-0.792689	-0.684697	-0.653211	0.0667472	-1.00411	-0.53716	-0.445923	-0.923164	1.33844	1.85185	-0.531348	1.45709	-0.544861	0.120571	1.3913	1.16462	1.45715	-0.723544	-0.376136	0.566026	-2.02297	-0.349503	0.701283	1.11801	-0.115026	-0.48161	-0.335996	-0.248045	-0.514024	-0.530664	1.98317	-0.0538257	-0.243551	1.09133	-0.0923612	0.378961	1.83659	-1.38954	-1.29826
ILMN_1660440	FAM108B1	0.293504	1.94014	-0.174907	-0.984519	0.101393	1.00637	-1.84997	0.689977	0.918193	-0.0795402	-0.581716	0.013408	-0.85573	-1.5242	0.63336	0.832293	-1.36652	-1.81859	-0.39111	-0.488977	1.38706	-0.426516	0.956979	-1.44534	0.839709	-0.808347	0.397248	0.112564	-0.0909935	0.406352	1.17924	0.38537	-0.544033	0.279965	0.349885	-0.911497	-0.786806	0.0846747	0.934002	-1.30455	0.392102
ILMN_1660462	MCOLN2	1.02445	-0.599793	0.0568032	0.284538	0.119805	-0.932597	1.11185	0.648127	-0.955536	-1.35643	-0.957979	-1.16386	1.17048	1.11173	2.02218	-0.453881	0.858619	0.528224	-0.48605	2.03372	-1.63876	-0.679952	-0.470199	0.112561	-0.382827	0.525604	-0.647749	-1.60774	0.940778	0.655592	0.308145	0.123087	1.56266	0.523412	-0.422278	0.129971	-0.1702	-0.376964	-0.0478722	0.434384	-0.510412
ILMN_1660477	LOC652608	-1.33874	0.34122	-1.09727	-0.438239	-0.351596	-0.142258	-1.84944	0.747606	0.0863046	0.105105	0.611129	0.37934	-0.401752	1.15771	-0.901492	0.996225	0.0190568	-0.381545	-1.15716	0.3632	0.303146	0.776978	0.853229	-1.30578	0.321562	0.18599	1.06613	-0.175266	0.0286337	-0.387465	-0.451172	-0.584083	1.0722	0.0841932	0.475163	0.674132	-1.34828	-1.68346	2.08664	-0.761897	-0.927441
ILMN_1660498	RPS27	0.680315	1.21438	0.878512	-0.633364	0.905373	0.977998	-1.37916	1.58204	1.48923	0.704394	-0.0594709	-0.521394	-1.00673	-1.96149	0.977838	0.853244	-0.897557	-1.76405	0.156121	-1.41629	0.754062	0.562757	-0.82471	1.09743	-0.46866	0.184971	1.13014	0.768704	-1.31168	0.188924	0.718914	-0.482052	-0.408488	-0.0534589	-0.74335	-0.865859	-1.17102	1.24001	0.206831	0.228168	0.00243135
ILMN_1660533	RPN1	0.0534835	-0.381673	-0.400476	1.85081	0.739931	-0.0703179	0.864418	0.12722	-1.29791	-0.385146	0.628393	-0.503414	0.00120799	0.26752	0.681267	-0.190181	0.487597	2.28268	0.375102	0.617348	-1.49733	1.0334	-0.120348	-0.28736	-0.318776	-0.160881	-0.452255	0.614639	-0.13796	-0.0363381	-0.942113	0.0632004	-0.337604	0.13834	-0.311889	0.707871	0.822308	0.0212446	-0.583519	0.00133366	0.286703
ILMN_1660544	ARRDC4	0.320265	-0.466368	0.114417	1.05658	0.35752	0.88634	-0.367945	-0.911553	-0.06402	-1.56207	0.348281	-1.30043	-1.20692	-1.57209	2.50916	-0.626684	-0.731106	-0.686669	1.38178	-0.814232	1.14787	0.333641	0.908876	-0.627052	0.120846	-0.904982	-0.0292949	1.11049	-0.275059	0.332248	0.00352853	-0.238381	-0.951212	0.0837658	0.753043	0.182709	-0.583055	0.710409	0.0851706	-2.02337	1.00769
ILMN_1660549	GPR177	0.631886	0.535668	-1.79792	-0.36342	-0.3025	0.215301	-0.475038	0.393669	0.146725	-1.19239	1.67309	-0.574458	-0.704876	-1.67663	2.81681	-0.431509	0.683503	-0.948233	1.50009	-1.01836	0.0884077	1.45464	-0.791417	-0.657045	0.744595	0.137834	-1.02479	0.790803	0.627844	0.587729	-0.794349	0.387803	-0.578585	-0.761591	0.939202	0.894613	0.701201	-0.937751	-0.997319	0.330836	-1.05426
ILMN_1660551	CRAMP1L	0.81331	2.19576	0.212355	-0.493543	1.01047	0.6799	1.69443	0.274418	0.690119	-0.445423	-2.74592	-1.27622	0.434199	0.297144	0.333061	-1.59745	-0.690415	-0.213552	-1.76841	-0.208094	0.529562	-1.31988	0.544638	0.131584	-0.617736	0.279609	1.19076	0.606414	-0.871083	0.932403	0.234851	-0.153663	0.036056	-1.00184	1.29635	-0.333216	-1.0294	0.069464	-0.287439	-0.847018	1.13915
ILMN_1660568	LOC401622	1.15715	1.74494	1.18425	-0.686812	0.00688262	1.61271	-1.71374	-0.536221	1.18037	0.321378	-1.42297	-1.54294	0.562025	-0.0887814	0.260447	-0.498764	-0.974807	-1.41271	-0.29804	-0.894271	0.354651	0.290416	1.03005	0.342356	0.466669	0.695232	-1.03119	0.630409	1.00312	-1.579	1.52599	-0.183754	0.264029	-1.84694	0.247953	-0.479754	-0.237802	-0.282999	-0.38858	-0.476726	0.010511
ILMN_1660576	LOC646604	0.278887	2.35915	0.919476	-1.32733	0.557104	0.36427	-1.93117	0.155615	1.40649	0.650208	-0.703886	-1.11417	-1.00038	-0.556582	-0.21337	0.224449	-1.4615	-1.39415	-0.0790113	-0.385054	1.11371	0.684449	0.922395	0.050307	-1.14934	-0.624243	0.405363	1.72545	-0.568411	-0.351028	-0.162772	0.196334	-0.411674	-0.838287	0.65938	-0.411153	-0.504513	0.318749	-0.545845	-0.689484	1.29433
ILMN_1660577	ATP5G2	-0.0688821	-1.08602	-0.823718	1.13645	0.416344	-1.31501	0.69454	-0.371741	-1.32946	-0.42276	0.835528	1.10199	0.119293	1.30361	0.326443	0.405241	0.372782	1.24004	1.13023	1.05112	-1.06741	0.0522689	-1.68074	1.06483	0.305042	0.67037	-0.0449986	-1.05449	-0.0353346	0.275937	-1.13699	-0.36881	0.323672	0.735126	-0.469368	0.327826	0.147149	-0.244676	0.78921	0.404774	-0.0607996
ILMN_1660579	CRLF3	-0.116675	-0.0128784	0.209197	0.806424	-1.19708	-1.67976	2.22676	-1.10185	-1.09955	-0.43271	0.733621	-0.12854	-0.247193	0.506491	1.14508	1.30784	-0.468728	0.0511546	-0.0079511	0.617394	0.0164498	0.434426	-0.971127	-1.06651	1.47065	-0.481129	-1.81944	1.29148	1.22053	1.1178	-1.01225	-0.586418	-1.49094	1.07015	-0.830381	-0.244389	-0.200938	-0.442575	0.933197	1.26923	0.338632
ILMN_1660582	LIG3	-0.187739	-1.92099	0.100734	-0.594223	-1.48344	-0.359718	-0.935527	0.613731	0.398875	2.14889	-1.84724	0.666169	-0.463234	0.609846	-0.0113315	0.303216	-0.0704621	-0.141206	1.18247	0.425433	2.25404	0.0295811	1.53621	-1.26537	-0.615966	-0.682117	0.487518	0.768391	-0.323277	1.37812	0.852523	0.707381	-2.09703	-0.213673	0.286223	-0.385365	0.019126	0.334336	-1.02636	-0.152542	0.36229
ILMN_1660585	C15ORF40	0.481655	1.03519	1.85603	-1.66299	1.20262	-0.225748	-1.61161	0.514619	1.29584	0.876329	-0.994943	0.0487182	-0.569916	-1.70025	-0.355025	1.4025	-1.30642	-0.938788	-0.919416	-0.612962	0.831206	0.139582	1.59521	-1.15449	-0.97927	0.328673	-0.342439	-0.744507	0.751051	-1.0985	0.241639	0.374252	0.331293	-1.47414	0.533706	-0.26587	0.0320349	-0.287906	0.853168	0.188576	0.977938
ILMN_1660602	C1ORF43	-1.15716	0.0434448	-1.45225	-0.326811	-2.81642	0.431282	-0.930879	-0.0768929	-0.62896	-0.063875	0.440708	0.701317	-0.349162	-0.134651	0.0312552	0.57173	-1.07307	1.23896	1.15045	2.22408	0.608285	0.206292	0.228555	-0.594847	1.19396	-0.658047	-1.22337	-0.0702149	0.562129	1.06463	0.544874	-1.9735	0.0675068	-0.8056	0.155207	-0.0264496	1.33976	-0.589077	0.879721	-0.0449879	-0.256551
ILMN_1660624	LIMK2	-0.824115	0.0217597	2.19802	-0.869567	-0.663199	-1.2808	-1.29411	-0.170869	-0.389876	0.491136	-0.43445	-0.715168	0.324646	0.825206	1.39057	-0.239718	0.540375	-0.13242	1.78106	-0.418113	-0.0333034	-0.80701	0.270089	-0.887421	0.239678	0.165227	-0.714484	0.604498	-0.324894	-0.61974	-0.397703	2.78365	0.18367	-0.711579	-0.716683	-0.871179	-0.629233	-0.455427	-0.376649	2.78394	0.481252
ILMN_1660629	NBEAL2	1.36346	-1.28135	-0.300309	0.243344	0.6276	-0.145888	0.60668	0.599539	-0.722778	1.17032	-0.812527	-0.193249	0.567266	0.0899173	1.47218	-0.638242	0.908183	-0.715606	0.957176	-0.056793	-0.999695	0.792381	1.09405	-1.09124	-0.278835	-1.18987	-0.504379	-0.817702	-0.195703	-0.548931	-0.271859	1.67617	-0.343507	-0.615862	0.253301	1.35937	0.352172	-0.250829	-1.78691	1.77787	0.590302
ILMN_1660635	LACTB2	-0.932903	-0.531182	-0.188202	-1.86254	0.691633	-0.443484	-1.32286	0.250911	0.734487	0.92678	0.301614	1.60676	-0.885265	1.17081	-1.32523	0.275256	0.425388	-0.0869263	-0.0886971	0.378587	1.63497	-0.24574	2.09573	-0.505409	0.542202	0.0887712	0.362089	-1.3138	-0.146424	-1.45986	-0.0426382	-0.139101	-2.03632	-0.597089	0.388143	-0.645301	-0.284427	1.07136	1.99777	-0.0859225	0.955971
ILMN_1660661	TCP1	0.00934795	1.8652	0.171395	1.08791	-0.859623	-1.27062	-0.0116367	-0.21389	-1.29621	-1.29502	0.991394	1.32115	0.187053	-0.0600093	-0.747227	1.2442	-1.13943	-0.331272	0.288038	0.741296	-1.39297	-0.247882	-0.813794	-0.686404	0.771524	-1.04227	0.70641	-1.74615	-1.09076	1.23141	-0.657629	-0.799986	1.22264	0.797888	-0.796508	0.757582	0.512594	-0.413411	2.28125	-0.0679612	0.0814503
ILMN_1660663	DYRK1A	0.413734	0.62616	0.439279	0.536624	-2.13078	-0.0151896	0.782158	-0.73665	-0.667127	-1.75605	0.947294	0.556269	-0.429306	0.963214	1.47834	0.974601	-0.791782	-0.355951	0.167263	0.488664	-1.07942	0.426884	-1.05763	-1.09801	0.950095	0.313004	-1.54239	0.753566	1.46817	1.04219	-1.70534	-0.0696068	-0.0368406	0.418539	-1.78705	-0.891063	-0.0866532	-0.175116	0.8451	1.78948	0.442655
ILMN_1660691	RAB31	-0.299551	-1.22977	-0.574133	1.15427	-0.181792	-0.529927	-0.235813	0.202444	-0.778544	1.88057	1.36637	-0.485076	0.057978	0.495808	1.02485	-0.290888	0.40884	0.199937	1.39646	-0.163678	-0.734301	0.522665	-0.176626	0.965595	0.0452046	-1.06882	-0.929601	1.07005	0.569347	-0.316779	-1.87278	0.548526	-0.886221	0.00215269	-0.575456	-0.0385477	-0.0422282	0.93651	-1.28288	2.33808	0.191803
ILMN_1660698	GTPBP8	0.269413	0.81528	0.836441	0.623762	0.512461	1.25606	-1.02125	0.929366	0.0299683	0.564266	-1.03939	-0.17016	-0.157131	-1.55634	-1.49504	-0.36002	-1.36502	-2.19827	0.571299	-0.41832	1.66028	1.24861	1.39306	-0.105719	0.904501	0.261627	0.0233071	-0.685823	1.57201	-0.777333	0.461192	-0.77449	0.66291	0.436637	-0.930657	0.0907035	-1.49271	-0.25168	-0.57247	-0.313533	-1.15014
ILMN_1660723	RDH13	-0.555477	-0.421	-1.5461	-1.09955	-0.672622	-0.578829	0.951164	0.326598	1.06755	2.68856	-1.67445	-0.902545	0.687346	-0.817342	-1.58652	-0.0512381	-0.162805	1.38311	0.915261	0.819738	1.58542	-1.85743	0.49043	0.532303	-0.516622	-0.841819	0.827693	0.629369	0.335952	0.937588	0.0735562	-0.561432	0.447945	-0.790246	1.25684	-0.953612	0.283195	0.553987	-0.449538	-0.0349058	-0.363248
ILMN_1660727	ENPP5	-0.193036	-0.504579	0.0821061	-1.00203	1.02248	0.601442	-0.34885	-0.579384	0.723866	-0.445593	-1.4109	1.23246	0.213428	-0.322232	-0.552958	0.197465	0.8702	-2.7186	0.885037	0.729797	1.21448	-1.66542	2.25573	-0.550874	-0.840513	0.462721	-1.1055	-1.12207	0.711131	-0.311313	-0.0883336	-1.17826	0.13494	-0.493661	-0.79483	1.79861	0.308115	1.19647	0.550823	-0.00926	0.741493
ILMN_1660732	PPP2R2B	0.906314	-0.284311	0.394828	0.315533	0.535085	-1.00913	1.14843	-0.160308	-1.97499	-1.84201	-0.073176	0.500728	0.290964	1.25541	0.958944	-0.738397	0.970807	-1.03824	1.17929	1.27562	-1.44747	-0.109092	-0.672553	-0.542829	0.159434	0.237439	-1.5233	-1.32874	-0.0226226	0.936108	0.237988	-0.127985	1.55247	1.14069	-1.43487	1.82179	0.655719	-0.464241	0.0724195	-0.640684	0.0528558
ILMN_1660749	ASPSCR1	1.10585	-1.33297	-0.990262	-0.911921	1.52969	0.503741	0.388432	-0.456744	-0.920607	0.522312	-0.0579709	1.41398	1.40733	0.718439	-0.169771	-0.288798	0.27162	1.26983	-0.269152	1.14616	-1.15006	0.156456	-0.857957	0.924952	0.266572	-0.29883	0.425104	-1.46186	-0.279557	-0.977924	-0.0201746	-0.133072	0.562219	0.751989	0.251328	0.742997	0.548649	-0.170762	0.0387592	0.00673924	-0.475629
ILMN_1660754	C13ORF25	0.978817	1.84619	1.0695	-0.658443	-0.492961	0.693911	-0.817466	0.336423	1.02788	0.873798	0.113134	-0.326361	-1.11014	-2.08807	-1.0508	1.34122	-2.17282	-1.35943	-0.846086	-0.689254	1.39447	0.876885	1.21114	0.132377	0.139494	-0.837436	-0.562985	0.754928	0.333544	0.216495	0.547798	0.710983	-0.351486	-0.946557	-0.322937	-0.91997	-0.784748	-0.137855	-0.246321	0.369868	-0.183219
ILMN_1660775	LOC650152	0.209258	-1.02674	0.00619359	0.420526	0.141366	0.982553	1.00175	0.181047	-1.54036	1.07937	-0.0092466	0.395671	0.230871	0.282261	0.577517	-0.509292	0.271035	0.986984	1.12798	-0.258266	-1.53851	-0.112222	-1.42028	1.87303	0.316982	-0.305042	-0.952632	0.708469	-0.920651	-1.16887	-0.900627	-1.04184	-0.168657	-0.267633	-0.310192	1.09275	1.4324	0.58506	-0.514739	0.989509	1.08518
ILMN_1660787	SUCLA2	-1.77197	-0.481551	-0.0575895	0.17145	-0.258055	0.310646	-0.298547	0.602515	-0.0998566	-0.283524	1.26686	0.901045	-0.485867	-0.188261	-1.22036	-0.0847816	-0.933171	-0.245235	1.98427	0.517812	-1.60199	-0.914838	-0.0609854	-1.9105	-0.325387	-0.478239	-0.251252	-1.51645	-0.492847	0.844608	1.57256	0.0862756	0.910551	0.25001	1.24754	-0.985765	-0.155664	1.47396	0.0676187	-0.535701	1.1745
ILMN_1660793	PAQR4	0.351994	1.30044	-0.794987	0.718791	1.15736	-0.251601	-0.997614	-0.392906	0.416963	0.935947	-0.756515	-0.576491	-1.12108	-2.10229	-0.405266	-0.818779	-0.435199	1.05932	0.238636	1.23984	0.70787	0.285478	1.17056	1.2651	-0.167516	-0.745575	-1.02633	-0.156618	0.962274	0.288516	-0.0591516	0.159834	-1.9201	0.771141	0.477545	0.0164599	-1.55138	-1.37886	-0.967734	0.167938	2.40841
ILMN_1660794	LBH	0.711346	0.342715	0.802173	-0.335801	-0.605023	-1.09415	-0.568534	-0.635422	-0.211182	-0.206513	0.398817	0.973498	0.276471	1.79413	1.07106	-0.0661791	-0.291861	-1.90474	-0.52537	0.0161778	-0.118676	-0.389969	0.35838	-0.869393	2.03395	0.900626	1.12954	-1.13034	-1.01536	1.33776	0.921385	-0.308734	1.08515	0.0948792	-1.85575	-1.20436	-0.301795	-0.54162	1.93003	-0.455834	-1.71855
ILMN_1660810	TTC17	-1.29229	-1.0777	1.20257	0.263766	1.20439	0.618812	0.956958	0.382184	-0.304909	0.861243	0.241952	-0.361874	0.54347	1.26913	0.0737184	-1.02323	1.64513	1.01262	-1.06326	-0.499166	-1.71101	0.873347	0.295269	1.13701	0.0876066	-0.625252	1.31639	-0.520661	-0.19161	-0.508961	-0.233214	-0.221659	0.0069207	-1.41199	0.54422	-0.636852	-0.0174594	1.5495	-0.958249	-0.256433	-0.227917
ILMN_1660812	C14ORF11	-2.4751	0.423422	0.22587	-1.52871	-0.7633	-0.165705	-1.3153	-0.847495	0.874726	-0.0696098	-1.37454	-0.0324401	-0.479326	0.331672	-0.817851	1.01491	1.09416	0.632627	1.27454	0.63402	2.51058	-0.0574048	0.49075	-1.54098	1.11689	0.456754	0.460997	0.170173	0.51179	-0.199135	1.37658	-0.714038	0.0963825	-0.396965	0.0849981	0.41679	-0.53051	-1.46551	0.913391	-1.12076	-0.0701839
ILMN_1660832	LOC285053	0.667623	-1.11488	-0.295609	0.442763	-0.451275	-0.739516	0.508428	-0.659115	-1.15213	-1.00214	0.282293	1.02549	0.957184	1.72037	0.942808	0.374774	-0.10124	1.75176	0.577348	0.798155	-1.1428	0.16461	-1.32347	0.514683	0.735863	1.12685	0.164543	-0.874092	-0.0230611	-0.700265	-0.525026	-0.330349	0.701198	0.606115	-0.198853	-0.106254	-0.368909	0.61489	1.37143	-0.36317	-1.18674
ILMN_1660837	CLCN3	0.221839	0.826233	-2.3362	1.31728	-0.347762	0.136363	0.566469	0.612069	1.21244	0.102679	1.30143	-0.251771	-0.967627	-0.280994	-0.14533	-0.437592	-0.0003657	-0.460665	-0.346911	-0.559867	-0.030486	-0.904755	0.023577	-0.525839	-0.217607	2.16482	0.349417	-0.242908	-1.02653	1.41766	-0.617077	-0.790498	-0.878429	-1.45147	0.159632	0.854334	-1.3691	2.59087	-1.18324	0.986586	0.660561
ILMN_1660840	PPPDE1	0.355968	-0.728081	-0.219555	0.801357	0.14728	-0.616777	2.37177	-0.17318	-0.770367	-2.1428	1.08822	0.126486	0.825536	1.71887	-0.107	-0.671418	1.02397	1.14059	-0.391089	0.0970948	-1.89273	0.0888194	-0.21305	0.288165	-2.26458	0.514499	-1.16123	-0.145193	1.07098	-0.230267	-0.931361	0.340814	0.662654	1.07314	0.340339	0.463952	0.0272142	-0.0161928	-0.189705	0.137009	0.143982
ILMN_1660844	INTS4	0.46591	0.813604	-0.879817	0.357473	1.77536	-1.82087	2.46647	0.580649	0.455625	0.667082	0.353064	0.4716	-0.557488	0.950388	-0.598085	-0.935234	-1.13673	-0.61529	-1.86556	0.928945	-1.16342	-0.745917	0.0426524	-0.352865	0.448855	0.142653	-0.513593	-1.17925	-1.57482	-0.0112179	0.992082	0.170032	1.99213	0.920256	-0.282767	0.614722	-0.0204886	0.783962	-0.580264	0.00862187	-0.854779
ILMN_1660847	PFKFB3	0.350256	-0.0662967	0.785037	-0.874998	-0.486895	-0.103312	-1.35229	-0.208054	0.221481	0.0850506	-0.391754	-0.756253	0.132461	-0.143767	1.50463	-0.78232	-0.697609	-0.465261	3.32448	0.0701637	0.54507	1.25342	0.991965	-0.57907	-0.575735	0.0213434	0.688417	0.720242	0.089405	-1.33413	-0.0489535	-0.170806	-1.67516	-0.531574	-0.138981	-0.278876	-0.455663	-1.41349	-0.253306	1.19712	2.49383
ILMN_1660852	ZC3H6	-0.798805	-1.29531	0.563498	-0.708923	-0.374805	0.852152	-1.39356	1.57703	0.431065	-0.375945	-1.83365	0.686673	0.338031	0.00969947	-0.961572	1.38114	-1.37641	-0.53358	1.67754	-0.282063	2.39022	-0.632659	1.18574	-0.857629	0.160984	0.463041	1.08562	-0.822887	0.851128	-0.200543	1.44157	0.264991	-1.38798	-0.204611	0.341997	-0.333747	-1.11129	-0.955826	0.354444	-0.363566	0.721225
ILMN_1660856	ALG11	-1.01314	0.171431	1.49526	-0.886216	1.26375	0.0513037	-2.64579	-0.526655	2.06811	-0.287979	-0.392244	0.471238	0.494628	-0.595362	-0.0005776	0.213829	-0.78138	-1.92612	-0.614777	-0.604194	1.76761	0.121646	-0.386205	-0.378211	-0.0542954	-0.674641	1.3513	-0.62852	1.36478	-0.0416443	0.285529	0.348127	-0.0407657	-0.349756	-0.480789	-0.322514	-0.142489	-0.223261	0.936692	0.20368	-0.888657
ILMN_1660858	RIN1	0.141222	0.582571	1.02109	-1.2985	1.17221	0.529489	-1.96085	-0.204413	1.55219	2.03238	-0.542586	0.036303	-0.244091	-1.72442	-0.0190365	0.532367	-0.238665	-0.950208	0.334643	-1.57054	0.117111	0.653367	0.845738	-0.489978	0.186029	-0.927636	0.638487	1.18754	0.0586456	-2.31813	0.985053	-0.051422	-0.675988	-0.547138	-0.195027	-0.518104	1.67439	-0.588752	-0.945812	0.300412	0.728322
ILMN_1660869	LOC643438	0.11738	1.46114	-0.0710901	0.0812754	0.199248	0.791467	-2.1756	0.742082	2.00591	0.503007	0.574326	-0.421234	0.402128	-1.68491	-1.75864	-0.207667	-1.62729	-0.712384	0.393798	-0.385507	-0.393589	0.283186	1.09264	-0.701622	-0.917368	-0.303453	0.0966392	0.372	0.42531	-1.43394	0.276889	1.44082	0.754023	-0.787868	-1.01323	0.288601	0.055954	1.02123	0.253588	-0.983585	-0.219821
ILMN_1660871	NEK6	0.640742	-0.532038	0.94359	-2.31214	1.32525	1.03292	-0.153638	-0.888521	0.378188	0.43751	0.482711	-1.26291	-0.513984	-0.839855	-0.106282	0.161653	-0.156729	-1.95381	0.661566	-0.0930042	0.665959	0.782356	-0.0615567	-0.63952	-0.813944	-0.771949	0.371061	1.40906	0.782613	-0.623686	0.576878	0.281268	-1.10298	-0.514694	1.17052	0.0344764	0.984568	-1.77168	-1.00309	-0.543136	1.45344
ILMN_1660880	RNH1	-0.119146	-1.13699	-0.401766	-0.475233	0.773126	0.507282	0.511115	0.128641	0.0153513	-1.12342	-0.333645	1.15919	-0.922459	1.17919	-1.52862	-0.289508	1.07733	1.97266	0.947558	0.661543	-0.967322	0.516955	-1.35793	3.21924	-0.132295	-1.15293	0.22593	-1.15536	-0.267844	0.317164	0.0708613	-0.279326	0.363722	0.0536287	1.32705	-1.03212	-0.252072	-0.251562	-0.306428	0.31891	-0.225589
ILMN_1660900	SNORA7B	0.0647201	-0.204598	0.400063	0.677087	0.146844	2.02191	-1.60034	0.822845	-0.684153	1.68734	1.13951	0.630869	-0.312422	-1.15034	-0.578083	0.0557585	0.215605	-0.638371	-0.996289	-2.40145	0.457878	1.16229	-0.041319	0.699402	-0.437731	0.27812	1.19123	-0.858617	0.189865	0.0469103	-0.401229	1.03052	1.21107	-0.947022	-1.22449	-1.84425	-0.715889	-0.356557	1.57468	-0.856195	0.299214
ILMN_1660923	HCG4	-2.24245	-0.816345	0.0585512	1.03898	-0.245847	-1.0735	0.401385	-1.61178	-0.891995	-0.944368	-0.927931	0.770847	0.183666	1.37518	0.292237	0.974732	1.39081	1.41758	1.03478	1.04345	-0.0620228	-1.05595	-0.0699853	1.03917	-0.282629	-0.01969	-2.11633	1.26734	-0.563206	0.284021	-0.561929	-0.407298	0.736882	1.34855	-1.01228	0.729601	0.647216	-0.0414079	0.359191	-0.821832	0.54056
ILMN_1660927	MGC35361	0.524202	1.76332	0.151081	-1.23804	-0.187766	1.32079	-1.44162	0.240263	1.49106	0.49826	1.11298	-0.521981	-0.389336	-1.09378	-0.513147	1.19963	-2.81224	-1.64121	-0.906205	-0.422205	1.65477	0.0847447	0.685246	-0.159004	0.305415	0.430011	-0.449692	1.39496	0.131773	0.0677782	0.358523	0.647682	-0.783396	-1.24951	-0.933989	-0.6973	-0.248345	-0.239367	0.287565	0.140456	0.226451
ILMN_1660938	TOE1	-0.662883	0.195323	-0.346113	-1.86788	-0.0835692	1.96249	-1.67215	0.955651	1.33639	0.410217	0.55583	0.0840696	-0.176857	-1.09912	0.275772	1.03189	-0.421021	-1.76124	-1.02222	-0.645076	1.37882	-0.153446	1.19975	-0.393729	-0.665998	1.18731	1.14326	-0.460851	-1.15932	-0.802215	1.39374	0.630354	-0.0154421	-0.629532	0.655905	-0.77579	-1.27796	-0.859199	0.610393	0.0772967	0.295465
ILMN_1660942	LOC653352	1.25564	0.993449	0.348597	-0.374186	1.19912	-0.949451	0.516641	0.82677	1.15806	1.61213	-0.994345	-1.76176	-0.455174	-0.837162	0.18577	-0.409967	-1.49533	-1.08828	-1.00297	-0.45385	0.814876	0.313539	1.25659	-0.669638	-0.236797	-0.996327	1.18807	0.502652	1.11513	-0.523718	0.772691	1.28976	-0.291919	-0.669184	0.670173	-1.67909	-1.59461	0.82827	-0.582595	-1.17958	0.486584
ILMN_1660976	LOC653204	0.578562	1.68063	0.191361	-0.585778	-0.366495	0.463987	-1.62226	0.612075	0.994817	0.679732	-0.54258	-0.403844	-1.63845	-0.763233	0.0308007	-0.60858	-1.13472	-1.91011	0.156557	0.455394	1.44906	0.0561931	1.44495	-0.958493	0.424151	0.279777	0.07607	0.156458	-0.0432058	0.276342	0.680759	0.655926	-0.704874	-0.662884	0.749129	-1.19192	-0.356149	-1.92441	1.64254	0.00039155	-0.600762
ILMN_1660986	PER3	0.766983	1.23988	0.00100279	-1.00045	-0.124481	1.05159	-1.63617	0.25652	2.27824	0.170146	0.0680848	0.181177	-0.260025	0.354405	-0.249253	0.0252255	-0.221503	-1.94544	-1.37271	-2.14939	0.533296	1.40395	0.968602	-1.92142	-0.430721	-0.0879908	0.0344999	-0.140595	-0.313422	0.668824	0.0374718	1.04408	0.224341	-0.658065	-0.452319	0.280437	-0.339787	0.845157	-0.287394	-1.22102	0.345359
ILMN_1661000	RPS6KC1	-0.486254	1.72269	1.24928	-0.376422	-0.35041	-1.2018	-1.03691	1.1619	2.78065	0.410984	-0.0882203	0.143276	-1.35346	-1.59148	-0.710117	0.141031	-0.433912	-0.590542	0.91477	-1.15289	-0.570409	0.712627	1.02343	-0.385577	0.179072	0.0543283	0.0609394	-0.519919	0.537651	0.664665	0.933805	0.555719	0.325678	-0.516407	-0.941124	-0.323604	0.24218	-2.56209	0.336768	-0.460888	0.0827499
[truncated: 13,562 more rows]

## Sheet: FLDGM 1 raw
Gene	AXIS	FJ0076	FJ0220	FJ0222	FJ0341	FJ0345	FJ0452	FJ0670	FJ0673	FJ0700	FJ0788	FJ1169	FJ1296	FJ1319	FJ1331	FJ1452	FJ1533	FJ1544	FJ1667	FJ1778	FJ1818	FJ1861	FJ1865	FJ2125	FJ2159	FJ2190	FJ2275	FJ2295	FJ2329	FJ2345	FJ2368	FJ2390	FJ2436	FJ2588	FJ2910	FJ2942	FJ3050	FJ3356	FJ3383	FJ3439	FJ3505	FJ3551	FJ3750	FJ4056	FJ4170	FJ4361	FJ4415	FJ4523	FJ4545
[truncated: 94 more rows]
[truncated: 58 more columns]

[truncated: 2 more sheets: FLDGM 2 raw, Illumina raw]
