# Supplementary material for: Using Blood Informative Transcripts in Geographical Genomics: Impact of Lifestyle on Gene Expression in Fijians
Source: Front Genet. 2012 Nov 9;3:243. doi: 10.3389/fgene.2012.00243 (PMC3494018; doi:10.3389/fgene.2012.00243)
Supplement: Supplementary Table S2 — Experimental design files. [file 32691_Gibson_DataSheet2.XLSX]

## Sheet: Illumina
SAMPLE	PHASE	PLATE	POSITION	RIN	RIN2	LIFESTYLE	GENDER	ETHNICITY	HEIGHT	WEIGHT	BMI	AGE	ILM_Axis 1	ILM_Axis 2	ILM_Axis 3	ILM_Axis 4	ILM_Axis 5	ILM_Axis 6	ILM_Axis 7
FJ9700	A	FJ_A	A	6.8	OK	URBAN	MAL	FIJ	172	75.2	25.4191	21	-0.19523	1.93186	-1.75797	-0.0900771	2.89363	-4.88259	-2.66852
FJ7404	A	FJ_A	G	7.6	OK	RURAL	MAL	FIJ	169	93	32.5619	63	-3.02807	0.110271	-0.160001	-0.24216	0.450221	0.855157	-1.48492
FJ4056	A	FJ_A	I	8.5	GOOD	RURAL	MAL	FIJ	169	87	30.4611	58	-2.92822	0.255742	-4.20632	-0.367574	4.00772	-3.64092	-2.28888
FJ7900	A	FJ_A	J	6.9	OK	URBAN	MAL	FIJ	169	87	30.4611	58	-0.758805	0.0297516	-0.590505	1.273	2.18048	3.05761	4.48708
FJ5532	A	FJ_A	K	7	OK	RURAL	FEM	FIJ	158	90	36.0519	41	-1.02879	2.70031	-0.0685562	1.33706	-0.593117	-4.15653	-1.50263
FJ8564	A	FJ_A	L	7.1	OK	RURAL	FEM	FIJ	171	99	33.8566	26	2.39617	-0.256132	-0.586352	-1.67924	-1.83089	-0.810692	1.30216
FJ6010	A	FJ_B	B	8.8	GOOD	URBAN	FEM	IND	158	106.7	42.7415	50	4.65463	-3.46658	-1.53337	0.106162	-4.81033	0.209765	0.982348
FJ5330	A	FJ_B	H	6.5	OK	RURAL	MAL	FIJ	172	75	25.3515	27	0.078027	-3.13651	-4.44681	3.63179	0.447704	-4.19041	-0.847542
FJ5358	A	FJ_B	K	8.5	GOOD	URBAN	FEM	IND	164	80	29.7442	50	0.875276	-0.801888	-2.85234	1.51787	-1.29252	2.66017	1.59683
FJ1861	A	FJ_C	A	7.3	OK	RURAL	FEM	FIJ	162	53	20.1951	56	2.46444	-0.306558	0.677901	-1.9508	-0.864671	-1.94729	5.19918
FJ5982	A	FJ_C	B	6.8	OK	URBAN	MAL	IND	177	114.4	36.5157	37	1.63699	0.18487	3.52388	0.919274	1.46633	0.675215	-3.00296
FJ6362	A	FJ_C	G	6	OK	URBAN	FEM	FIJ	180	114.5	35.3395	36	-3.59554	0.00705316	0.891423	-0.881622	2.65056	3.50022	-0.939806
FJ8750	A	FJ_C	I	8.8	GOOD	URBAN	FEM	FIJ	174	103.8	34.2846	47	-1.93879	2.7045	2.84243	1.27985	6.38986	1.06649	-1.70818
FJ1544	A	FJ_C	L	7	OK	RURAL	FEM	FIJ	165	87	31.9559	24	-4.91708	2.81387	-2.46715	3.50768	5.19316	1.33607	3.87583
FJ2942	A	FJ_D	B	7.3	OK	URBAN	MAL	FIJ	170	96.9	33.5294	34	3.75127	-0.758074	1.64888	-2.01928	-3.42356	1.585	-2.2391
FJ9954	A	FJ_D	E	6.6	OK	RURAL	FEM	FIJ	163	82	30.863	24	2.93851	2.06959	7.00934	-2.03608	-1.78835	1.96511	-0.782725
FJ8538	A	FJ_D	F	6.9	OK	URBAN	FEM	FIJ	150	109	48.4444	35	0.700721	0.56214	2.35257	-3.19411	-4.31587	3.02342	-2.07373
FJ4919	A	FJ_D	G	6.5	OK	RURAL	MAL	FIJ	173	70	23.3887	23	-0.313133	-6.08917	-5.52692	4.80636	-0.802845	0.0378087	4.14521
FJ0788	A	FJ_D	K	8	GOOD	URBAN	FEM	FIJ	176	85.6	27.6343	48	-1.53353	0.214139	4.92611	-1.80037	-1.69072	1.54674	0.270815
FJ5715	A	FJ_D	L	7.6	OK	RURAL	MAL	FIJ	176	75	24.2123	24	1.77492	0.13574	-0.183291	-1.1343	-4.2897	-0.922316	-2.63477
FJ4551	B	FJ_E	A	8.2	GOOD	URBAN	MAL	IND	168	75	26.6	45	-2.90121	-0.163776	-0.491106	2.2946	-1.21017	2.03559	0.985215
FJ4170	B	FJ_E	B	6.8	OK	URBAN	MAL	FIJ	172	100	33.6	43	-1.41607	-0.747015	-0.708904	0.695329	0.306407	5.68543	-0.687734
FJ0220	B	FJ_E	C	8.2	GOOD	URBAN	FEM	FIJ	152	73	31.6	23	0.428147	-4.39279	0.0956902	3.10477	1.534	-2.28756	-5.13787
FJ8076	B	FJ_E	D	8.8	GOOD	URBAN	MAL	IND	170	56	19.4	29	2.58482	-0.71695	-0.381172	-2.80774	-1.8421	4.87312	-1.52795
FJ6375	B	FJ_E	E	6.6	OK	URBAN	FEM	FIJ	163	89	33.4	22	0.445982	0.0354824	-2.37759	-2.48745	0.655447	-1.28453	-2.88257
FJ5445	B	FJ_E	F	7.4	OK	URBAN	MAL	IND	164	71	26.4	40	1.9498	-2.13343	-0.270424	6.32167	-1.92264	-3.35846	-5.14597
FJ2368	B	FJ_E	G	6.6	OK	URBAN	MAL	FIJ	165	85	31.2	28	-0.336148	1.04717	-0.891855	0.972701	0.734259	0.907219	5.68627
FJ3016	B	FJ_E	H	8.5	GOOD	URBAN	MAL	IND	176	84	27.1	33	-1.26899	1.53169	1.63534	-3.00619	0.970805	-0.364152	3.60688
FJ6300	B	FJ_E	I	8.5	GOOD	URBAN	FEM	FIJ	169	77.7	27.2049	35	1.28166	2.18172	1.42346	-3.32103	4.63312	2.28008	6.54872
FJ8562	B	FJ_E	J	6.1	OK	URBAN	FEM	IND	164	88	32.7186	26	3.40854	-0.786825	-4.62675	0.928292	0.427792	-5.98822	0.211844
FJ2345	B	FJ_E	K	9.2	GOOD	URBAN	FEM	IND	175	88	28.7347	45	-4.56645	3.90239	-0.496561	-3.83171	-3.8692	-7.89856	2.78277
FJ7789	B	FJ_F	A	8.8	GOOD	URBAN	FEM	IND	149	63.3	28.5122	38	2.6817	-1.36997	0.534843	-0.313797	-2.72199	-2.73322	-0.753537
FJ9995	B	FJ_F	B	8.1	GOOD	URBAN	FEM	IND	160	73.8	28.8281	27	0.816381	-0.664697	3.47307	0.437723	-1.57396	2.88845	-2.66064
FJ6571	B	FJ_F	C	7.6	OK	URBAN	FEM	IND	157	93.7	38.0137	34	2.53816	1.95965	0.111474	0.784936	-1.17452	1.17237	-4.38503
FJ4415	B	FJ_F	D	7.4	OK	URBAN	FEM	FIJ	168	86.1	30.506	42	-1.78414	-0.255984	-1.24499	0.441267	4.6098	5.59834	0.483361
FJ4361	B	FJ_F	E	7.8	OK	URBAN	FEM	IND	161	60	23.1473	36	-2.42082	1.22865	2.15433	-0.867903	-0.287195	0.990382	1.75409
FJ4882	B	FJ_F	F	8.2	GOOD	URBAN	FEM	IND	154	55.6	23.4441	37	0.7	-2.64938	-0.364942	1.23259	1.27962	0.797451	-2.11963
FJ9727	B	FJ_F	G	7.2	OK	URBAN	FEM	IND	161	50.9	19.6366	39	2.25143	-4.28532	5.86343	0.196474	-1.75747	-2.25214	2.94589
FJ2217	B	FJ_F	H	7.1	OK	URBAN	FEM	IND	174	61	20.148	45	-1.71427	-0.793858	-4.03917	-0.850531	5.00272	-1.80563	-1.98705
FJ6904	B	FJ_F	I	8.7	GOOD	URBAN	MAL	FIJ	175.5	107.4	34.8698	54	0.410953	4.07	-1.01721	-0.0504305	-3.38495	-1.15533	3.11981
FJ7637	B	FJ_F	J	8.7	GOOD	URBAN	MAL	IND	172	60	20.2812	21	-4.12321	4.09832	2.12608	-2.85698	-0.386858	0.931344	-0.522551

## Sheet: Fluidigm i
SAMPLE	Location	Lifestyle	Ethnicity	LIFETH	Gender	Height	Weight	BMI	Age	RIN4	Plate	Axis 1f	Axis 2f	Axis 3f	Axis 4f	Axis 5f	Axis 6f	Prin1 (23.6%)	Prin2 (21.5%)	Prin3 (9.1%)	Prin4 (5.2%)	Prin5 (4.8%)
FJ0076	Nasuva	RURAL	INDIAN	RUR_IND	FEM	153	41	17.5	23	POOR	A	-3.97918	3.80844	1.5991	0.844406	0.276602	-3.02448	-0.108465	-0.0777306	0.0888631	-0.0925266	0.0123293
FJ0220	CMWH	URBAN	FIJIAN	URB_FIJ	FEM	152	73	31.6	23	GOOD	B	-0.683945	0.874668	0.70479	-0.0336699	0.194866	-0.940835	-0.0649235	-0.0129271	0.0696564	0.0950006	-0.0369346
FJ0222	Naga	RURAL	FIJIAN	RUR_FIJ	FEM	172	89	30.1	31	POOR	B	-0.498965	-1.05942	-1.80547	0.826715	-0.230287	0.119116	0.0974842	-0.126569	-0.0267081	0.0722757	-0.0633886
FJ0341	Rakiraki	RURAL	FIJIAN	RUR_FIJ	FEM	169	92	32.2	52	BAD	A	2.1395	-0.664212	-0.670761	-1.38727	-3.64757	3.04017	0.0979765	0.0836448	0.0573069	-0.0781823	-0.0375953
FJ0345	Biscuit	URBAN	INDIAN	URB_IND	MAL	160	77	30	34	POOR	B	-0.0190353	-0.869691	-2.40145	0.608036	0.411363	1.01434	0.119184	-0.0576689	-0.0665568	0.0217235	0.0632881
FJ0452	Valelevu	URBAN	FIJIAN	URB_FIJ	FEM	164	70	26.1	32	POOR	B	0.29055	-0.556522	-2.50968	0.680643	-0.0731215	0.768807	0.127465	-0.0861838	-0.0630983	-0.0183691	0.0271695
FJ0670	Rakiraki	RURAL	FIJIAN	RUR_FIJ	FEM	167	90	32.3	31	BAD	A	-0.738846	-2.21235	1.40497	-1.21278	-4.0758	1.1649	0.0690908	0.0341484	0.180667	-0.0420819	-0.134094
FJ0673	Koro	RURAL	FIJIAN	RUR_FIJ	FEM	171	126	43.1	43	POOR	A	2.37014	-0.572073	0.509373	-1.86176	-1.3804	3.62172	0.0231357	0.140441	0.0156177	-0.0953638	0.0275214
FJ0700	Nasuva	RURAL	INDIAN	RUR_IND	FEM	157	65	26.4	49	OK	A	-2.53588	-0.681779	-1.71973	1.00194	-3.48617	1.0618	0.00939297	-0.0187632	0.144202	-0.021549	-0.0942085
FJ0788	Valelevu	URBAN	FIJIAN	URB_FIJ	FEM	176	86	27.6	48	GOOD	B	0.151482	-0.288287	-0.371822	0.0305637	0.765931	-0.486132	-0.0110164	-0.0301423	0.0771043	0.132336	0.105922
FJ1169	Rakiraki	RURAL	FIJIAN	RUR_FIJ	MAL	192	93	25.2	23	POOR	A	1.76808	0.448746	1.36467	-1.64099	-0.41565	-0.005333	-0.0403623	0.151082	-0.0134171	0.0375171	0.0786814
FJ1296	Rakiraki	RURAL	FIJIAN	RUR_FIJ	FEM	170	87	30.1	39	BAD	B	0.809739	0.100933	-2.28348	2.65292	1.28031	-0.790337	0.0373697	-0.112646	-0.157271	0.0620262	0.0294768
FJ1319	Nasuva	RURAL	INDIAN	RUR_IND	FEM	149	50	22.5	26	BAD	A	1.10386	-0.559147	2.42073	-4.41971	-2.28965	2.02147	-0.0019464	0.159266	0.0823936	0.106427	0.0418287
FJ1331	Nasuva	RURAL	INDIAN	RUR_IND	FEM	152	70	30.3	51	OK	A	-0.0275299	3.72347	2.34062	-2.05133	1.23719	-1.80044	-0.136919	0.0910443	0.00014077	0.0558085	0.0901773
FJ1452	Rakiraki	RURAL	FIJIAN	RUR_FIJ	MAL	172	75	25.4	37	BAD	B	2.11243	-1.12854	-1.11242	-1.20824	-2.52616	1.68077	0.153938	0.040869	-0.0051402	-0.0100759	-0.0224903
FJ1533	Nasuva	RURAL	INDIAN	RUR_IND	FEM	142	58	28.8	65	BAD	A	-1.05871	2.01612	3.98987	-1.08126	1.99966	-1.56436	-0.14979	0.0413151	0.0267643	-0.0202672	0.0838096
FJ1544	Naga	RURAL	FIJIAN	RUR_FIJ	FEM	165	87	32	24	OK	B	2.76492	-0.130342	0.00891768	-0.855791	-1.49938	1.85634	0.087088	0.087545	-0.0899029	-0.173885	0.00320696
FJ1667	Koro	RURAL	FIJIAN	RUR_FIJ	MAL	174	70	23.1	24	BAD	A	4.10946	-0.392532	1.5436	-3.39974	0.248566	0.796733	0.00646067	0.169031	-0.0368948	0.104074	0.0560979
FJ1778	Nasuva	RURAL	INDIAN	RUR_IND	MAL	171	66	22.6	19	POOR	A	-3.7775	2.23249	2.02005	1.07939	1.5629	-3.23983	-0.138908	-0.0687022	0.119541	0.0233739	0.017679
FJ1818	Naga	RURAL	FIJIAN	RUR_FIJ	MAL	180	86	26.5	36	BAD	B	1.26334	-0.127107	-1.84867	-0.0648683	-1.28262	1.2181	0.127837	-0.0464344	-0.0934582	0.10843	-0.0626708
FJ1861	Naga	RURAL	FIJIAN	RUR_FIJ	FEM	162	53	20.2	56	OK	B	-0.625123	-0.983398	-0.87991	-0.756926	-0.257306	0.528554	0.103018	0.0154564	0.115696	-0.0125039	0.0720248
FJ1865	Rakiraki	RURAL	FIJIAN	RUR_FIJ	FEM	166	50	18.1	29	BAD	A	2.01512	-0.454993	2.15845	-3.59929	-1.78853	2.23634	0.0268247	0.17622	0.0399054	-0.0254043	0.00868884
FJ2125	Valelevu	URBAN	FIJIAN	URB_FIJ	FEM	162	93	35.6	45	BAD	B	1.1161	-0.985664	-1.98963	0.727276	0.515989	0.500744	0.10631	-0.0540121	-0.11962	0.183036	0.0596836
FJ2159	Koro	RURAL	FIJIAN	RUR_FIJ	FEM	161	70	27	19	BAD	A	-1.87231	0.31561	0.337995	3.69099	0.329831	-2.0671	-0.0696841	-0.0895877	0.0305976	-0.126628	-0.0606956
FJ2190	CMWH	RURAL	INDIAN	RUR_IND	MAL	183	55	16.5	35	BAD	B	1.25867	-2.85011	-1.71807	-1.75968	-1.68096	2.83056	0.156513	0.0531666	-0.0056101	-0.0130137	0.109845
FJ2275	Naga	RURAL	FIJIAN	RUR_FIJ	MAL	181	97	29.6	18	POOR	B	0.271276	0.0643619	-2.75715	-2.34488	-0.476222	1.27501	0.0711189	-0.0046627	0.0252369	0.033445	0.0981972
FJ2295	CMWH	URBAN	FIJIAN	URB_FIJ	FEM	157	92	37.3	33	POOR	A	1.95343	-1.08246	0.237053	-0.0216214	0.019335	2.24986	0.00537711	0.121384	-0.0920138	0.0174858	-0.107179
FJ2329	Rakiraki	RURAL	FIJIAN	RUR_FIJ	MAL	190	89	24.7	43	POOR	A	1.37812	0.76864	1.2195	-2.35828	-2.57024	0.505762	-0.012648	0.148173	0.0222334	0.00592847	-0.108697
FJ2345	Valelevu	URBAN	INDIAN	URB_IND	FEM	175	88	28.7	45	GOOD	B	0.11949	0.0301235	0.224098	0.338785	0.619793	1.5418	0.0623935	0.0367135	-0.137454	-0.08409	0.0402862
FJ2368	Biscuit	URBAN	FIJIAN	URB_FIJ	MAL	165	85	31.2	28	OK	B	-0.965877	0.071984	-0.475869	-0.290782	0.0286308	-0.670417	-0.001355	-0.0193408	0.128042	0.0683046	0.235365
FJ2390	Nasuva	RURAL	INDIAN	RUR_IND	FEM	158	67	26.8	44	BAD	A	0.0199412	0.802092	3.34269	-2.13481	-0.134173	-0.444773	-0.0883891	0.108422	0.0745663	0.0430951	0.0406325
FJ2436	Naga	RURAL	FIJIAN	RUR_FIJ	FEM	166	85	30.8	35	BAD	B	0.0816334	-0.885025	-2.53908	2.07794	0.892058	0.353255	0.0714355	-0.116162	-0.089329	0.0958953	-0.0560888
FJ2588	Rakiraki	RURAL	FIJIAN	RUR_FIJ	FEM	166	68	24.7	35	BAD	A	3.22511	0.652917	-0.966482	-3.25363	-1.47659	1.81831	0.0262445	0.148691	-0.032112	0.0826496	-0.0421576
FJ2910	CMWH	URBAN	INDIAN	URB_IND	MAL	170	62	21.4	25	BAD	B	0.818767	-2.82321	-3.4454	-0.634562	-1.50782	2.18363	0.0987877	0.0229419	0.00789602	-0.103634	0.0363677
FJ2942	Samabula	URBAN	FIJIAN	URB_FIJ	MAL	170	97	33.5	34	OK	B	-0.102651	-0.348337	-1.65602	0.624935	1.01179	0.0547495	0.0610621	-0.0732887	-0.0607424	0.0863134	0.179404
FJ3050	Valelevu	URBAN	INDIAN	URB_IND	FEM	161	56	21.5	40	BAD	B	0.0188081	-1.35697	-2.11456	0.417771	1.05375	0.187032	0.0915339	-0.0585402	-0.0898192	0.150055	0.132304
FJ3356	CMWH	URBAN	FIJIAN	URB_FIJ	FEM	163	113	42.5	45	BAD	B	-1.87009	-1.78151	-3.28836	2.81837	2.68675	-1.61207	0.0137074	-0.148964	-0.0019884	0.0784873	0.0739018
FJ3383	Nasuva	RURAL	INDIAN	RUR_IND	MAL	173	61	20.4	55	POOR	A	0.622009	-0.957711	0.759429	-0.752682	1.22488	-0.742095	-0.047423	0.103256	-0.0646462	0.176297	0.0911038
FJ3439	Koro	RURAL	FIJIAN	RUR_FIJ	MAL	180	84	25.9	31	POOR	A	1.24989	-0.508702	3.24074	-1.87065	-1.71006	1.02364	-0.0095079	0.144877	-0.000975	-0.036876	-0.104762
FJ3505	Luvuluvu	RURAL	INDIAN	RUR_IND	MAL	171	53	18.1	53	BAD	A	-0.841988	1.02517	2.93716	-3.01131	-2.93895	-0.481973	-0.0557111	0.0809162	0.179843	0.0606161	-0.0702534
FJ3529	Rakiraki	RURAL	FIJIAN	RUR_FIJ	FEM	168	72	25.5	32	POOR	A	2.0006	-1.18518	0.184446	2.07738	-0.495296	2.26515	0.0598743	0.0143521	-0.138795	-0.129066	-0.128828
FJ3551	Luvuluvu	RURAL	INDIAN	RUR_IND	MAL	180	73	22.5	33	OK	A	-2.86583	5.35754	3.85213	0.739137	1.80452	-3.60742	-0.163806	-0.0319152	0.0209009	0.00272733	0.0178298
FJ3750	Koro	RURAL	FIJIAN	RUR_FIJ	FEM	168	76	26.9	42	BAD	A	1.99208	-2.15937	0.678658	-3.27754	-2.58032	2.37113	0.0323652	0.145356	0.124903	0.0106095	-0.0739328
FJ4056	Naga	RURAL	FIJIAN	RUR_FIJ	MAL	169	87	30.5	58	GOOD	B	0.662761	0.353779	1.51553	-0.346968	-1.09639	0.219567	0.0403063	0.0236684	-0.0491972	-0.0209632	-0.159532
FJ4170	CMWH	URBAN	FIJIAN	URB_FIJ	MAL	172	100	33.6	43	OK	B	-0.53301	-1.02556	-0.379774	0.242084	-0.174619	-0.619295	0.0367007	-0.0407346	0.110968	0.120368	0.0336338
FJ4361	Valelevu	URBAN	INDIAN	URB_IND	FEM	161	60	23.1	36	OK	B	0.443429	0.463226	-1.48506	-0.0074366	-0.032161	0.507754	0.0774837	0.0514126	-0.0518142	-0.144121	0.189217
FJ4415	Valelevu	RURAL	FIJIAN	RUR_FIJ	FEM	168	86	30.5	42	OK	B	0.0610285	-0.0431851	-0.769337	-0.652966	-1.78054	0.607034	0.0882713	-0.0114794	0.127244	-0.0568862	0.0115042
FJ4523	Rakiraki	RURAL	FIJIAN	RUR_FIJ	MAL	184	74	21.9	37	BAD	A	-0.25568	-0.355985	2.02216	-0.880673	0.574587	-0.399992	-0.105983	0.0482044	0.0547918	0.036325	-0.0315758
FJ4545	Nasuva	RURAL	INDIAN	RUR_IND	MAL	172	54	18.3	34	POOR	A	-0.164409	0.119967	1.05718	-1.59852	0.523177	-0.954824	-0.0539482	0.12085	0.00737433	0.155959	0.138841
FJ4551	CMWH	URBAN	INDIAN	URB_IND	MAL	168	75	26.6	45	GOOD	B	-2.56739	0.318895	0.140144	-0.508728	-1.27097	-1.70012	-0.0399864	-0.0630027	0.221788	0.138111	-0.0062431
FJ4646	Rakiraki	RURAL	FIJIAN	RUR_FIJ	FEM	162	62	23.6	38	OK	A	2.34864	0.125099	2.3079	-1.45525	-0.528616	1.42588	-0.0440716	0.143493	-0.0310011	-0.0655766	0.0460978
FJ5013	Naga	RURAL	FIJIAN	RUR_FIJ	MAL	171	77	26.3	50	POOR	A	-0.597777	1.34711	3.2183	-1.46846	0.055057	-1.40056	-0.127327	0.0326989	0.055716	0.055502	0.00930316
FJ5036	Luvuluvu	RURAL	INDIAN	RUR_IND	FEM	134	48	26.7	33	OK	B	1.08054	-1.58955	0.563806	-0.741216	-1.62708	0.822192	0.0814067	-0.0280611	0.00641351	0.0422865	-0.236824
FJ5330	Naga	RURAL	FIJIAN	RUR_FIJ	MAL	172	75	25.4	27	OK	B	-0.381238	-0.630892	-0.0747205	-1.28573	-1.49238	1.16146	0.124039	0.0490295	0.0781482	-0.048549	0.0141578
FJ5345	Nasuva	RURAL	INDIAN	RUR_IND	MAL	175	64	20.9	30	POOR	A	-1.70262	2.32607	0.875004	-0.318037	1.45753	-1.9328	-0.145485	-0.008529	-0.0043337	0.0437931	0.0968607
FJ5358B	Valelevu	URBAN	INDIAN	URB_IND	FEM	164	80	29.7	50	GOOD	B	-0.139584	0.20934	1.111	0.202251	1.07789	-0.694063	-0.0289468	-0.0127583	-0.0685285	0.0804298	0.00336725
FJ5395	Nasuva	RURAL	INDIAN	RUR_IND	FEM	157	61	24.7	30	BAD	A	4.52494	1.92486	1.07388	-1.94586	-0.0029111	1.67414	0.00601776	0.132738	-0.142901	0.0762419	-0.0354519
FJ5445	CMWH	URBAN	INDIAN	URB_IND	MAL	164	71	26.4	40	OK	B	0.173858	-1.55128	-1.51579	-0.820019	-0.925379	-0.241765	0.0748483	-0.0403077	0.0591831	0.0900516	-0.0157446
FJ5532	Naga	RURAL	FIJIAN	RUR_FIJ	FEM	158	90	36.1	41	OK	B	0.855497	-0.39338	-0.650521	0.0934	0.667524	-0.214353	0.0342632	0.0323902	-0.104728	0.134951	0.0714915
FJ5715	Naga	RURAL	FIJIAN	RUR_FIJ	MAL	176	75	24.2	24	OK	B	-1.71704	-1.51585	-1.77225	-0.138084	-0.415611	-0.47208	0.0623508	-0.0949308	0.16159	0.10222	0.0267467
FJ5962	Nasuva	RURAL	INDIAN	RUR_IND	MAL	169	56	19.6	19	OK	A	0.363786	1.3288	2.23526	-0.381159	1.56724	-2.01291	-0.150778	0.0545617	-0.0335593	0.00769155	0.0310695
FJ6010	Valelevu	URBAN	INDIAN	URB_IND	FEM	158	107	42.7	50	GOOD	B	-0.614498	0.408547	0.707709	-0.052353	1.37165	-0.080819	0.0188802	0.0748081	-0.0577202	-0.0681329	0.130919
FJ6206	Valelevu	URBAN	INDIAN	URB_IND	FEM	150	61	27	46	POOR	B	0.493584	-1.70276	-3.78656	1.34273	0.601738	2.33562	0.136504	-0.0609049	-0.0431307	-0.069213	0.118071
FJ6273	Nasuva	RURAL	INDIAN	RUR_IND	MAL	175	65	21.2	40	POOR	A	-0.995631	1.77003	1.81539	0.538935	0.369251	-2.08809	-0.148823	-0.0467988	-0.008144	-0.0588631	-0.0477556
FJ6300	Valelevu	URBAN	FIJIAN	URB_FIJ	FEM	169	78	27.2	35	GOOD	B	1.21017	-1.25899	-2.82976	0.675276	-0.756636	1.54876	0.120593	-0.101896	-0.0596574	-0.0015399	-0.0503258
FJ6362	Samabula	URBAN	FIJIAN	URB_FIJ	FEM	180	115	35.3	36	POOR	A	1.62979	-1.00759	1.11543	0.731449	1.0229	-0.406581	-0.0665703	0.0630322	-0.107785	0.0898812	-0.0393315
FJ6362B	Samabula	URBAN	FIJIAN	URB_FIJ	FEM	180	115	35.3	36	POOR	B	-0.265439	0.151166	-1.26907	0.157716	-1.66843	-0.015459	0.115208	-0.081151	0.0498446	0.0521157	-0.018829
FJ6375	CMWH	URBAN	FIJIAN	URB_FIJ	FEM	163	89	33.4	22	OK	B	-1.49837	-1.20633	-0.422126	0.118762	0.0440958	-0.875543	-0.0005786	-0.0466609	0.140808	0.0908086	0.0595108
FJ6445	Rakiraki	RURAL	FIJIAN	RUR_FIJ	MAL	181	74	22.6	57	BAD	A	2.71862	-2.52117	1.46345	-3.99148	-3.28429	1.81606	0.0214014	0.134264	0.0480934	-0.0290901	-0.170243
FJ6571	Valelevu	URBAN	INDIAN	URB_IND	FEM	157	94	38	34	OK	B	-0.614417	-0.193632	-1.34578	-0.29208	-0.380665	0.0644865	0.0504098	0.0187457	0.0711201	-0.0908282	0.188639
FJ6740	Dudely	URBAN	FIJIAN	URB_FIJ	FEM	156	73	30.2	23	POOR	B	-0.457282	-1.57276	-2.51651	-0.937217	-1.6923	2.61145	0.14339	0.00209012	0.0641789	-0.108504	0.100592
FJ6814	Koro	RURAL	FIJIAN	RUR_FIJ	MAL	173	108	36.1	65	POOR	A	-0.0309568	0.932842	1.68965	1.29094	2.40482	-1.53273	-0.133074	-0.0244905	-0.0818598	0.105087	-0.0025534
FJ6904	CMWH	URBAN	FIJIAN	URB_FIJ	MAL	176	107	34.9	54	GOOD	B	-1.14249	-2.7605	-1.53628	-1.46944	-1.42663	0.602244	0.0932838	-0.0515317	0.136107	-0.0457812	-0.021147
FJ7000	Koro	RURAL	FIJIAN	RUR_FIJ	FEM	175	87	28.4	34	BAD	A	2.21265	-1.37156	1.31112	-2.49532	-2.80046	3.02271	0.0401538	0.16393	0.0373647	0.0107452	-0.0655084
FJ7044	Biscuit	URBAN	FIJIAN	URB_FIJ	MAL	175	70	22.7	31	POOR	B	-1.4306	-2.28595	-1.77842	2.33727	3.0102	-0.72716	0.0365883	-0.120508	-0.109598	0.114961	0.0744544
FJ7292	Luvuluvu	RURAL	INDIAN	RUR_IND	MAL	178	90	28.4	43	POOR	A	1.56539	0.515938	-1.40152	-0.492074	0.90563	0.0459799	-0.0297075	0.10619	-0.0316174	0.0474579	0.210716
FJ7328	Biscuit	RURAL	FIJIAN	RUR_FIJ	FEM	163	64	24.2	22	POOR	B	1.4021	-0.459729	-1.72792	-1.00044	-2.35644	1.12665	0.123955	-0.0554007	-0.0264399	-0.0694748	-0.0885444
FJ7404	Naga	RURAL	FIJIAN	RUR_FIJ	MAL	169	93	32.6	63	OK	B	0.702599	-0.211838	-0.586401	-0.453329	-0.904579	0.388729	0.100442	0.0421719	0.00673238	0.00489071	0.0771799
FJ7522	Samabula	URBAN	FIJIAN	URB_FIJ	MAL	184	104	30.6	48	POOR	B	-2.44364	-0.73683	-0.663507	0.131397	0.165565	-1.01079	0.0562883	-0.12091	0.0902308	0.130726	0.0387935
FJ7624	Nasuva	RURAL	INDIAN	RUR_IND	FEM	159	58	22.9	28	POOR	A	-0.664191	2.76824	0.890234	0.776544	0.845132	-1.37401	-0.129458	-0.0289766	-0.049139	-0.120491	-0.0238856
FJ7637	CMWH	URBAN	INDIAN	URB_IND	MAL	172	60	20.3	21	GOOD	B	0.477613	-0.982849	-0.424902	-0.858771	-0.612016	1.38625	0.0623293	0.0496111	-0.0329188	-0.177421	0.118131
FJ7726	Valelevu	URBAN	FIJIAN	URB_FIJ	FEM	177	74	23.6	32	POOR	B	0.444075	-1.40414	-2.65927	1.1836	-1.04034	0.687607	0.143781	-0.0701091	-0.0386511	0.0501027	-0.0119295
FJ7749	Rakiraki	RURAL	FIJIAN	RUR_FIJ	MAL	176	96	31	40	POOR	A	2.25175	-1.04614	1.91702	-1.72585	-2.10657	1.92906	0.0255699	0.129258	-0.0284777	-0.0423386	-0.155955
FJ7766	Naga	RURAL	FIJIAN	RUR_FIJ	MAL	186	97	28	21	BAD	B	0.187426	-0.850587	-1.14966	1.04199	0.0546101	-0.40727	0.0722799	-0.0660008	-0.0613906	0.18898	-0.0015945
FJ7789	Valelevu	URBAN	INDIAN	URB_IND	FEM	149	63	28.5	38	GOOD	B	-0.591937	-0.0570862	-0.502066	-0.0998032	0.336566	0.225235	0.0489629	0.0314908	0.00301302	-0.127231	0.0984681
FJ7849	Biscuit	URBAN	INDIAN	URB_IND	MAL	173	60	20	23	POOR	B	-1.95372	-2.34092	-3.49372	-0.544407	-1.4429	1.91352	0.106658	-0.0621881	0.181347	0.0227018	0.0695155
FJ7900	Dudely	URBAN	FIJIAN	URB_FIJ	FEM	166	72	26	28	OK	B	2.11692	-0.580143	-0.449692	1.18206	-1.50179	1.81779	0.084392	-0.0453047	-0.0680083	0.00363544	-0.120125
FJ8076	CMWH	URBAN	INDIAN	URB_IND	MAL	170	56	19.4	29	GOOD	B	-0.776124	0.0590936	-1.05347	-0.432772	-0.479678	-0.0985165	0.0552284	-0.0369859	0.146217	-0.0113357	0.10402
FJ8186	Biscuit	URBAN	FIJIAN	URB_FIJ	MAL	183	83	24.8	34	POOR	B	0.985701	-0.99328	-2.40438	1.3935	-0.169537	0.751814	0.0731317	-0.06939	-0.111	-0.0317858	-0.0718689
FJ8397	Nasuva	RURAL	INDIAN	RUR_IND	MAL	171	72	24.6	45	BAD	A	1.6185	0.553507	1.43299	-0.371194	1.39533	-0.320915	-0.0796252	0.0790451	-0.0850846	0.14626	0.0288052
FJ8480	Naga	RURAL	FIJIAN	RUR_FIJ	FEM	173	96	32.1	52	BAD	B	2.08161	-0.537983	-1.81043	0.143073	-2.42627	2.91624	0.0963928	0.0322535	-0.0551929	0.0430886	0.0809945
FJ8562	Valelevu	URBAN	INDIAN	URB_IND	FEM	164	88	32.7	26	OK	B	0.94658	-0.706048	-0.852073	-0.0240851	-1.67035	1.95118	0.113963	0.0477276	0.00706341	-0.205627	0.0284754
FJ8564	Naga	RURAL	FIJIAN	RUR_FIJ	FEM	171	99	33.9	26	OK	B	0.671132	-0.352388	-0.359249	-0.126073	0.290493	-0.160378	0.0402301	0.0273502	-0.0586694	0.0904224	0.0859129
FJ8706	Rakiraki	RURAL	FIJIAN	RUR_FIJ	FEM	170	98	33.9	58	POOR	A	2.80211	-0.834454	0.124479	-0.0343695	-1.30851	1.88748	0.0351971	0.0797424	-0.0343309	-0.0959254	-0.212242
FJ8750	Valelevu	URBAN	FIJIAN	URB_FIJ	FEM	174	104	34.3	47	GOOD	B	4.36136	0.907372	-1.18818	0.772645	0.495261	0.436168	0.00669254	-0.010444	-0.238129	0.0314506	-0.0686444
FJ8817	Luvuluvu	RURAL	INDIAN	RUR_IND	FEM	160	88	34.4	55	GOOD	A	-1.69294	1.65922	0.272948	2.8238	-0.551809	-0.942793	-0.0925161	-0.0048178	0.0485698	0.0390481	-0.0283294
FJ8992	CMWH	URBAN	FIJIAN	URB_FIJ	MAL	186	116	33.8	26	POOR	B	0.129142	-2.5164	-2.67738	1.4237	0.341284	1.78643	0.137625	-0.0522311	-0.0673696	-0.0029433	0.0619532
FJ9013	Koro	RURAL	FIJIAN	RUR_FIJ	FEM	163	71	26.7	34	POOR	A	2.95704	0.117497	1.46155	-2.14911	-1.22297	-0.10897	-0.0151531	0.148241	-0.0256606	0.0518695	-0.0907741
FJ9151	Rakiraki	RURAL	FIJIAN	RUR_FIJ	FEM	163	80	30.1	29	BAD	A	-0.642215	0.217681	0.955051	-2.9206	-2.11587	-0.261288	-0.0194542	0.0909373	0.208185	0.0686841	0.00098136
FJ9165	Nasuva	RURAL	INDIAN	RUR_IND	MAL	178	72	22.7	43	OK	A	-0.52686	3.50425	2.76625	-0.329886	3.11862	-2.37161	-0.150222	0.0331523	-0.0437981	-0.003179	0.0838905
FJ9177	Nasuva	RURAL	INDIAN	RUR_IND	MAL	168	55	19.5	37	POOR	A	3.9162	3.14109	-0.672453	-0.763651	2.07417	-1.14387	-0.072379	0.105097	-0.090637	0.0670301	0.142152
FJ9238	Valelevu	URBAN	FIJIAN	URB_FIJ	FEM	174	90	29.8	25	BAD	B	2.29689	-2.00812	-2.49046	-0.287534	-2.75731	3.74641	0.159343	0.00442111	-0.0551435	-0.0162336	-0.0619577
FJ9700	CMWH	URBAN	FIJIAN	URB_FIJ	MAL	172	75	25.4	21	OK	B	0.924315	-1.6657	-0.264929	-0.317571	-0.504918	2.1751	0.101538	0.0519559	-0.0586023	-0.0830932	0.0458038
FJ9727	Valelevu	URBAN	INDIAN	URB_IND	FEM	161	51	19.6	39	OK	B	0.264986	0.112796	-2.04693	0.165017	0.537398	1.46406	0.0738554	0.0685325	-0.0132434	-0.170009	0.180011
FJ9954	Naga	RURAL	FIJIAN	RUR_FIJ	FEM	163	82	30.9	24	OK	B	-1.63665	-2.61662	-3.32237	-0.0300313	-1.6767	-0.101372	0.0770845	-0.062322	0.191861	0.0844997	0.00522392
FJ9995	Valelevu	URBAN	INDIAN	URB_IND	FEM	160	74	28.8	27	GOOD	B	-0.122984	0.0956079	-1.09903	0.0348628	0.662854	0.189744	0.0288429	0.00734611	-0.031512	-0.188293	0.191832

## Sheet: Fluidigm ii
SAMPLE	Location	Lifestyle	Ethnicity	LIFETH	Gender	Height	Weight	BMI	Age	RIN4	Plate	Axis 1f	Axis 2f	Axis 3f	Axis 4f	Axis 5f	Axis 6f	Prin1 (23.6%)	Prin2 (21.5%)	Prin3 (9.1%)	Prin4 (5.2%)	Prin5 (4.8%)
FJ0076	Nasuva	RURAL	INDIAN	RUR_IND	FEM	153	41	17.5	23	POOR	A	-3.97918	3.80844	1.5991	0.844406	0.276602	-3.02448	-0.108465	-0.0777306	0.0888631	-0.0925266	0.0123293
FJ0220	CMWH	URBAN	FIJIAN	URB_FIJ	FEM	152	73	31.6	23	GOOD	B	-0.683945	0.874668	0.70479	-0.0336699	0.194866	-0.940835	-0.0649235	-0.0129271	0.0696564	0.0950006	-0.0369346
FJ0222	Naga	RURAL	FIJIAN	RUR_FIJ	FEM	172	89	30.1	31	POOR	B	-0.498965	-1.05942	-1.80547	0.826715	-0.230287	0.119116	0.0974842	-0.126569	-0.0267081	0.0722757	-0.0633886
FJ0341	Rakiraki	RURAL	FIJIAN	RUR_FIJ	FEM	169	92	32.2	52	BAD	A	2.1395	-0.664212	-0.670761	-1.38727	-3.64757	3.04017	0.0979765	0.0836448	0.0573069	-0.0781823	-0.0375953
FJ0345	Biscuit	URBAN	INDIAN	URB_IND	MAL	160	77	30	34	POOR	B	-0.0190353	-0.869691	-2.40145	0.608036	0.411363	1.01434	0.119184	-0.0576689	-0.0665568	0.0217235	0.0632881
FJ0452	Valelevu	URBAN	FIJIAN	URB_FIJ	FEM	164	70	26.1	32	POOR	B	0.29055	-0.556522	-2.50968	0.680643	-0.0731215	0.768807	0.127465	-0.0861838	-0.0630983	-0.0183691	0.0271695
FJ0670	Rakiraki	RURAL	FIJIAN	RUR_FIJ	FEM	167	90	32.3	31	BAD	A	-0.738846	-2.21235	1.40497	-1.21278	-4.0758	1.1649	0.0690908	0.0341484	0.180667	-0.0420819	-0.134094
FJ0673	Koro	RURAL	FIJIAN	RUR_FIJ	FEM	171	126	43.1	43	POOR	A	2.37014	-0.572073	0.509373	-1.86176	-1.3804	3.62172	0.0231357	0.140441	0.0156177	-0.0953638	0.0275214
FJ0700	Nasuva	RURAL	INDIAN	RUR_IND	FEM	157	65	26.4	49	OK	A	-2.53588	-0.681779	-1.71973	1.00194	-3.48617	1.0618	0.00939297	-0.0187632	0.144202	-0.021549	-0.0942085
FJ0788	Valelevu	URBAN	FIJIAN	URB_FIJ	FEM	176	86	27.6	48	GOOD	B	0.151482	-0.288287	-0.371822	0.0305637	0.765931	-0.486132	-0.0110164	-0.0301423	0.0771043	0.132336	0.105922
FJ1169	Rakiraki	RURAL	FIJIAN	RUR_FIJ	MAL	192	93	25.2	23	POOR	A	1.76808	0.448746	1.36467	-1.64099	-0.41565	-0.005333	-0.0403623	0.151082	-0.0134171	0.0375171	0.0786814
FJ1296	Rakiraki	RURAL	FIJIAN	RUR_FIJ	FEM	170	87	30.1	39	BAD	B	0.809739	0.100933	-2.28348	2.65292	1.28031	-0.790337	0.0373697	-0.112646	-0.157271	0.0620262	0.0294768
FJ1319	Nasuva	RURAL	INDIAN	RUR_IND	FEM	149	50	22.5	26	BAD	A	1.10386	-0.559147	2.42073	-4.41971	-2.28965	2.02147	-0.0019464	0.159266	0.0823936	0.106427	0.0418287
FJ1331	Nasuva	RURAL	INDIAN	RUR_IND	FEM	152	70	30.3	51	OK	A	-0.0275299	3.72347	2.34062	-2.05133	1.23719	-1.80044	-0.136919	0.0910443	0.00014077	0.0558085	0.0901773
FJ1452	Rakiraki	RURAL	FIJIAN	RUR_FIJ	MAL	172	75	25.4	37	BAD	B	2.11243	-1.12854	-1.11242	-1.20824	-2.52616	1.68077	0.153938	0.040869	-0.0051402	-0.0100759	-0.0224903
FJ1533	Nasuva	RURAL	INDIAN	RUR_IND	FEM	142	58	28.8	65	BAD	A	-1.05871	2.01612	3.98987	-1.08126	1.99966	-1.56436	-0.14979	0.0413151	0.0267643	-0.0202672	0.0838096
FJ1544	Naga	RURAL	FIJIAN	RUR_FIJ	FEM	165	87	32	24	OK	B	2.76492	-0.130342	0.00891768	-0.855791	-1.49938	1.85634	0.087088	0.087545	-0.0899029	-0.173885	0.00320696
FJ1667	Koro	RURAL	FIJIAN	RUR_FIJ	MAL	174	70	23.1	24	BAD	A	4.10946	-0.392532	1.5436	-3.39974	0.248566	0.796733	0.00646067	0.169031	-0.0368948	0.104074	0.0560979
FJ1778	Nasuva	RURAL	INDIAN	RUR_IND	MAL	171	66	22.6	19	POOR	A	-3.7775	2.23249	2.02005	1.07939	1.5629	-3.23983	-0.138908	-0.0687022	0.119541	0.0233739	0.017679
FJ1818	Naga	RURAL	FIJIAN	RUR_FIJ	MAL	180	86	26.5	36	BAD	B	1.26334	-0.127107	-1.84867	-0.0648683	-1.28262	1.2181	0.127837	-0.0464344	-0.0934582	0.10843	-0.0626708
FJ1861	Naga	RURAL	FIJIAN	RUR_FIJ	FEM	162	53	20.2	56	OK	B	-0.625123	-0.983398	-0.87991	-0.756926	-0.257306	0.528554	0.103018	0.0154564	0.115696	-0.0125039	0.0720248
FJ1865	Rakiraki	RURAL	FIJIAN	RUR_FIJ	FEM	166	50	18.1	29	BAD	A	2.01512	-0.454993	2.15845	-3.59929	-1.78853	2.23634	0.0268247	0.17622	0.0399054	-0.0254043	0.00868884
FJ2125	Valelevu	URBAN	FIJIAN	URB_FIJ	FEM	162	93	35.6	45	BAD	B	1.1161	-0.985664	-1.98963	0.727276	0.515989	0.500744	0.10631	-0.0540121	-0.11962	0.183036	0.0596836
FJ2159	Koro	RURAL	FIJIAN	RUR_FIJ	FEM	161	70	27	19	BAD	A	-1.87231	0.31561	0.337995	3.69099	0.329831	-2.0671	-0.0696841	-0.0895877	0.0305976	-0.126628	-0.0606956
FJ2190	CMWH	RURAL	INDIAN	RUR_IND	MAL	183	55	16.5	35	BAD	B	1.25867	-2.85011	-1.71807	-1.75968	-1.68096	2.83056	0.156513	0.0531666	-0.0056101	-0.0130137	0.109845
FJ2275	Naga	RURAL	FIJIAN	RUR_FIJ	MAL	181	97	29.6	18	POOR	B	0.271276	0.0643619	-2.75715	-2.34488	-0.476222	1.27501	0.0711189	-0.0046627	0.0252369	0.033445	0.0981972
FJ2295	CMWH	URBAN	FIJIAN	URB_FIJ	FEM	157	92	37.3	33	POOR	A	1.95343	-1.08246	0.237053	-0.0216214	0.019335	2.24986	0.00537711	0.121384	-0.0920138	0.0174858	-0.107179
FJ2329	Rakiraki	RURAL	FIJIAN	RUR_FIJ	MAL	190	89	24.7	43	POOR	A	1.37812	0.76864	1.2195	-2.35828	-2.57024	0.505762	-0.012648	0.148173	0.0222334	0.00592847	-0.108697
FJ2345	Valelevu	URBAN	INDIAN	URB_IND	FEM	175	88	28.7	45	GOOD	B	0.11949	0.0301235	0.224098	0.338785	0.619793	1.5418	0.0623935	0.0367135	-0.137454	-0.08409	0.0402862
FJ2368	Biscuit	URBAN	FIJIAN	URB_FIJ	MAL	165	85	31.2	28	OK	B	-0.965877	0.071984	-0.475869	-0.290782	0.0286308	-0.670417	-0.001355	-0.0193408	0.128042	0.0683046	0.235365
FJ2390	Nasuva	RURAL	INDIAN	RUR_IND	FEM	158	67	26.8	44	BAD	A	0.0199412	0.802092	3.34269	-2.13481	-0.134173	-0.444773	-0.0883891	0.108422	0.0745663	0.0430951	0.0406325
FJ2436	Naga	RURAL	FIJIAN	RUR_FIJ	FEM	166	85	30.8	35	BAD	B	0.0816334	-0.885025	-2.53908	2.07794	0.892058	0.353255	0.0714355	-0.116162	-0.089329	0.0958953	-0.0560888
FJ2588	Rakiraki	RURAL	FIJIAN	RUR_FIJ	FEM	166	68	24.7	35	BAD	A	3.22511	0.652917	-0.966482	-3.25363	-1.47659	1.81831	0.0262445	0.148691	-0.032112	0.0826496	-0.0421576
FJ2910	CMWH	URBAN	INDIAN	URB_IND	MAL	170	62	21.4	25	BAD	B	0.818767	-2.82321	-3.4454	-0.634562	-1.50782	2.18363	0.0987877	0.0229419	0.00789602	-0.103634	0.0363677
FJ2942	Samabula	URBAN	FIJIAN	URB_FIJ	MAL	170	97	33.5	34	OK	B	-0.102651	-0.348337	-1.65602	0.624935	1.01179	0.0547495	0.0610621	-0.0732887	-0.0607424	0.0863134	0.179404
FJ3050	Valelevu	URBAN	INDIAN	URB_IND	FEM	161	56	21.5	40	BAD	B	0.0188081	-1.35697	-2.11456	0.417771	1.05375	0.187032	0.0915339	-0.0585402	-0.0898192	0.150055	0.132304
FJ3356	CMWH	URBAN	FIJIAN	URB_FIJ	FEM	163	113	42.5	45	BAD	B	-1.87009	-1.78151	-3.28836	2.81837	2.68675	-1.61207	0.0137074	-0.148964	-0.0019884	0.0784873	0.0739018
FJ3383	Nasuva	RURAL	INDIAN	RUR_IND	MAL	173	61	20.4	55	POOR	A	0.622009	-0.957711	0.759429	-0.752682	1.22488	-0.742095	-0.047423	0.103256	-0.0646462	0.176297	0.0911038
FJ3439	Koro	RURAL	FIJIAN	RUR_FIJ	MAL	180	84	25.9	31	POOR	A	1.24989	-0.508702	3.24074	-1.87065	-1.71006	1.02364	-0.0095079	0.144877	-0.000975	-0.036876	-0.104762
FJ3505	Luvuluvu	RURAL	INDIAN	RUR_IND	MAL	171	53	18.1	53	BAD	A	-0.841988	1.02517	2.93716	-3.01131	-2.93895	-0.481973	-0.0557111	0.0809162	0.179843	0.0606161	-0.0702534
FJ3529	Rakiraki	RURAL	FIJIAN	RUR_FIJ	FEM	168	72	25.5	32	POOR	A	2.0006	-1.18518	0.184446	2.07738	-0.495296	2.26515	0.0598743	0.0143521	-0.138795	-0.129066	-0.128828
FJ3551	Luvuluvu	RURAL	INDIAN	RUR_IND	MAL	180	73	22.5	33	OK	A	-2.86583	5.35754	3.85213	0.739137	1.80452	-3.60742	-0.163806	-0.0319152	0.0209009	0.00272733	0.0178298
FJ3750	Koro	RURAL	FIJIAN	RUR_FIJ	FEM	168	76	26.9	42	BAD	A	1.99208	-2.15937	0.678658	-3.27754	-2.58032	2.37113	0.0323652	0.145356	0.124903	0.0106095	-0.0739328
FJ4056	Naga	RURAL	FIJIAN	RUR_FIJ	MAL	169	87	30.5	58	GOOD	B	0.662761	0.353779	1.51553	-0.346968	-1.09639	0.219567	0.0403063	0.0236684	-0.0491972	-0.0209632	-0.159532
FJ4170	CMWH	URBAN	FIJIAN	URB_FIJ	MAL	172	100	33.6	43	OK	B	-0.53301	-1.02556	-0.379774	0.242084	-0.174619	-0.619295	0.0367007	-0.0407346	0.110968	0.120368	0.0336338
FJ4361	Valelevu	URBAN	INDIAN	URB_IND	FEM	161	60	23.1	36	OK	B	0.443429	0.463226	-1.48506	-0.0074366	-0.032161	0.507754	0.0774837	0.0514126	-0.0518142	-0.144121	0.189217
FJ4415	Valelevu	RURAL	FIJIAN	RUR_FIJ	FEM	168	86	30.5	42	OK	B	0.0610285	-0.0431851	-0.769337	-0.652966	-1.78054	0.607034	0.0882713	-0.0114794	0.127244	-0.0568862	0.0115042
FJ4523	Rakiraki	RURAL	FIJIAN	RUR_FIJ	MAL	184	74	21.9	37	BAD	A	-0.25568	-0.355985	2.02216	-0.880673	0.574587	-0.399992	-0.105983	0.0482044	0.0547918	0.036325	-0.0315758
FJ4545	Nasuva	RURAL	INDIAN	RUR_IND	MAL	172	54	18.3	34	POOR	A	-0.164409	0.119967	1.05718	-1.59852	0.523177	-0.954824	-0.0539482	0.12085	0.00737433	0.155959	0.138841
FJ4551	CMWH	URBAN	INDIAN	URB_IND	MAL	168	75	26.6	45	GOOD	B	-2.56739	0.318895	0.140144	-0.508728	-1.27097	-1.70012	-0.0399864	-0.0630027	0.221788	0.138111	-0.0062431
FJ4646	Rakiraki	RURAL	FIJIAN	RUR_FIJ	FEM	162	62	23.6	38	OK	A	2.34864	0.125099	2.3079	-1.45525	-0.528616	1.42588	-0.0440716	0.143493	-0.0310011	-0.0655766	0.0460978
FJ5013	Naga	RURAL	FIJIAN	RUR_FIJ	MAL	171	77	26.3	50	POOR	A	-0.597777	1.34711	3.2183	-1.46846	0.055057	-1.40056	-0.127327	0.0326989	0.055716	0.055502	0.00930316
FJ5036	Luvuluvu	RURAL	INDIAN	RUR_IND	FEM	134	48	26.7	33	OK	B	1.08054	-1.58955	0.563806	-0.741216	-1.62708	0.822192	0.0814067	-0.0280611	0.00641351	0.0422865	-0.236824
FJ5330	Naga	RURAL	FIJIAN	RUR_FIJ	MAL	172	75	25.4	27	OK	B	-0.381238	-0.630892	-0.0747205	-1.28573	-1.49238	1.16146	0.124039	0.0490295	0.0781482	-0.048549	0.0141578
FJ5345	Nasuva	RURAL	INDIAN	RUR_IND	MAL	175	64	20.9	30	POOR	A	-1.70262	2.32607	0.875004	-0.318037	1.45753	-1.9328	-0.145485	-0.008529	-0.0043337	0.0437931	0.0968607
FJ5358B	Valelevu	URBAN	INDIAN	URB_IND	FEM	164	80	29.7	50	GOOD	B	-0.139584	0.20934	1.111	0.202251	1.07789	-0.694063	-0.0289468	-0.0127583	-0.0685285	0.0804298	0.00336725
FJ5395	Nasuva	RURAL	INDIAN	RUR_IND	FEM	157	61	24.7	30	BAD	A	4.52494	1.92486	1.07388	-1.94586	-0.0029111	1.67414	0.00601776	0.132738	-0.142901	0.0762419	-0.0354519
FJ5445	CMWH	URBAN	INDIAN	URB_IND	MAL	164	71	26.4	40	OK	B	0.173858	-1.55128	-1.51579	-0.820019	-0.925379	-0.241765	0.0748483	-0.0403077	0.0591831	0.0900516	-0.0157446
FJ5532	Naga	RURAL	FIJIAN	RUR_FIJ	FEM	158	90	36.1	41	OK	B	0.855497	-0.39338	-0.650521	0.0934	0.667524	-0.214353	0.0342632	0.0323902	-0.104728	0.134951	0.0714915
FJ5715	Naga	RURAL	FIJIAN	RUR_FIJ	MAL	176	75	24.2	24	OK	B	-1.71704	-1.51585	-1.77225	-0.138084	-0.415611	-0.47208	0.0623508	-0.0949308	0.16159	0.10222	0.0267467
FJ5962	Nasuva	RURAL	INDIAN	RUR_IND	MAL	169	56	19.6	19	OK	A	0.363786	1.3288	2.23526	-0.381159	1.56724	-2.01291	-0.150778	0.0545617	-0.0335593	0.00769155	0.0310695
FJ6010	Valelevu	URBAN	INDIAN	URB_IND	FEM	158	107	42.7	50	GOOD	B	-0.614498	0.408547	0.707709	-0.052353	1.37165	-0.080819	0.0188802	0.0748081	-0.0577202	-0.0681329	0.130919
FJ6206	Valelevu	URBAN	INDIAN	URB_IND	FEM	150	61	27	46	POOR	B	0.493584	-1.70276	-3.78656	1.34273	0.601738	2.33562	0.136504	-0.0609049	-0.0431307	-0.069213	0.118071
FJ6273	Nasuva	RURAL	INDIAN	RUR_IND	MAL	175	65	21.2	40	POOR	A	-0.995631	1.77003	1.81539	0.538935	0.369251	-2.08809	-0.148823	-0.0467988	-0.008144	-0.0588631	-0.0477556
FJ6300	Valelevu	URBAN	FIJIAN	URB_FIJ	FEM	169	78	27.2	35	GOOD	B	1.21017	-1.25899	-2.82976	0.675276	-0.756636	1.54876	0.120593	-0.101896	-0.0596574	-0.0015399	-0.0503258
FJ6362	Samabula	URBAN	FIJIAN	URB_FIJ	FEM	180	115	35.3	36	POOR	A	1.62979	-1.00759	1.11543	0.731449	1.0229	-0.406581	-0.0665703	0.0630322	-0.107785	0.0898812	-0.0393315
FJ6362B	Samabula	URBAN	FIJIAN	URB_FIJ	FEM	180	115	35.3	36	POOR	B	-0.265439	0.151166	-1.26907	0.157716	-1.66843	-0.015459	0.115208	-0.081151	0.0498446	0.0521157	-0.018829
FJ6375	CMWH	URBAN	FIJIAN	URB_FIJ	FEM	163	89	33.4	22	OK	B	-1.49837	-1.20633	-0.422126	0.118762	0.0440958	-0.875543	-0.0005786	-0.0466609	0.140808	0.0908086	0.0595108
FJ6445	Rakiraki	RURAL	FIJIAN	RUR_FIJ	MAL	181	74	22.6	57	BAD	A	2.71862	-2.52117	1.46345	-3.99148	-3.28429	1.81606	0.0214014	0.134264	0.0480934	-0.0290901	-0.170243
FJ6571	Valelevu	URBAN	INDIAN	URB_IND	FEM	157	94	38	34	OK	B	-0.614417	-0.193632	-1.34578	-0.29208	-0.380665	0.0644865	0.0504098	0.0187457	0.0711201	-0.0908282	0.188639
FJ6740	Dudely	URBAN	FIJIAN	URB_FIJ	FEM	156	73	30.2	23	POOR	B	-0.457282	-1.57276	-2.51651	-0.937217	-1.6923	2.61145	0.14339	0.00209012	0.0641789	-0.108504	0.100592
FJ6814	Koro	RURAL	FIJIAN	RUR_FIJ	MAL	173	108	36.1	65	POOR	A	-0.0309568	0.932842	1.68965	1.29094	2.40482	-1.53273	-0.133074	-0.0244905	-0.0818598	0.105087	-0.0025534
FJ6904	CMWH	URBAN	FIJIAN	URB_FIJ	MAL	176	107	34.9	54	GOOD	B	-1.14249	-2.7605	-1.53628	-1.46944	-1.42663	0.602244	0.0932838	-0.0515317	0.136107	-0.0457812	-0.021147
FJ7000	Koro	RURAL	FIJIAN	RUR_FIJ	FEM	175	87	28.4	34	BAD	A	2.21265	-1.37156	1.31112	-2.49532	-2.80046	3.02271	0.0401538	0.16393	0.0373647	0.0107452	-0.0655084
FJ7044	Biscuit	URBAN	FIJIAN	URB_FIJ	MAL	175	70	22.7	31	POOR	B	-1.4306	-2.28595	-1.77842	2.33727	3.0102	-0.72716	0.0365883	-0.120508	-0.109598	0.114961	0.0744544
FJ7292	Luvuluvu	RURAL	INDIAN	RUR_IND	MAL	178	90	28.4	43	POOR	A	1.56539	0.515938	-1.40152	-0.492074	0.90563	0.0459799	-0.0297075	0.10619	-0.0316174	0.0474579	0.210716
FJ7328	Biscuit	RURAL	FIJIAN	RUR_FIJ	FEM	163	64	24.2	22	POOR	B	1.4021	-0.459729	-1.72792	-1.00044	-2.35644	1.12665	0.123955	-0.0554007	-0.0264399	-0.0694748	-0.0885444
FJ7404	Naga	RURAL	FIJIAN	RUR_FIJ	MAL	169	93	32.6	63	OK	B	0.702599	-0.211838	-0.586401	-0.453329	-0.904579	0.388729	0.100442	0.0421719	0.00673238	0.00489071	0.0771799
FJ7522	Samabula	URBAN	FIJIAN	URB_FIJ	MAL	184	104	30.6	48	POOR	B	-2.44364	-0.73683	-0.663507	0.131397	0.165565	-1.01079	0.0562883	-0.12091	0.0902308	0.130726	0.0387935
FJ7624	Nasuva	RURAL	INDIAN	RUR_IND	FEM	159	58	22.9	28	POOR	A	-0.664191	2.76824	0.890234	0.776544	0.845132	-1.37401	-0.129458	-0.0289766	-0.049139	-0.120491	-0.0238856
FJ7637	CMWH	URBAN	INDIAN	URB_IND	MAL	172	60	20.3	21	GOOD	B	0.477613	-0.982849	-0.424902	-0.858771	-0.612016	1.38625	0.0623293	0.0496111	-0.0329188	-0.177421	0.118131
FJ7726	Valelevu	URBAN	FIJIAN	URB_FIJ	FEM	177	74	23.6	32	POOR	B	0.444075	-1.40414	-2.65927	1.1836	-1.04034	0.687607	0.143781	-0.0701091	-0.0386511	0.0501027	-0.0119295
FJ7749	Rakiraki	RURAL	FIJIAN	RUR_FIJ	MAL	176	96	31	40	POOR	A	2.25175	-1.04614	1.91702	-1.72585	-2.10657	1.92906	0.0255699	0.129258	-0.0284777	-0.0423386	-0.155955
FJ7766	Naga	RURAL	FIJIAN	RUR_FIJ	MAL	186	97	28	21	BAD	B	0.187426	-0.850587	-1.14966	1.04199	0.0546101	-0.40727	0.0722799	-0.0660008	-0.0613906	0.18898	-0.0015945
FJ7789	Valelevu	URBAN	INDIAN	URB_IND	FEM	149	63	28.5	38	GOOD	B	-0.591937	-0.0570862	-0.502066	-0.0998032	0.336566	0.225235	0.0489629	0.0314908	0.00301302	-0.127231	0.0984681
FJ7849	Biscuit	URBAN	INDIAN	URB_IND	MAL	173	60	20	23	POOR	B	-1.95372	-2.34092	-3.49372	-0.544407	-1.4429	1.91352	0.106658	-0.0621881	0.181347	0.0227018	0.0695155
FJ7900	Dudely	URBAN	FIJIAN	URB_FIJ	FEM	166	72	26	28	OK	B	2.11692	-0.580143	-0.449692	1.18206	-1.50179	1.81779	0.084392	-0.0453047	-0.0680083	0.00363544	-0.120125
FJ8076	CMWH	URBAN	INDIAN	URB_IND	MAL	170	56	19.4	29	GOOD	B	-0.776124	0.0590936	-1.05347	-0.432772	-0.479678	-0.0985165	0.0552284	-0.0369859	0.146217	-0.0113357	0.10402
FJ8186	Biscuit	URBAN	FIJIAN	URB_FIJ	MAL	183	83	24.8	34	POOR	B	0.985701	-0.99328	-2.40438	1.3935	-0.169537	0.751814	0.0731317	-0.06939	-0.111	-0.0317858	-0.0718689
FJ8397	Nasuva	RURAL	INDIAN	RUR_IND	MAL	171	72	24.6	45	BAD	A	1.6185	0.553507	1.43299	-0.371194	1.39533	-0.320915	-0.0796252	0.0790451	-0.0850846	0.14626	0.0288052
FJ8480	Naga	RURAL	FIJIAN	RUR_FIJ	FEM	173	96	32.1	52	BAD	B	2.08161	-0.537983	-1.81043	0.143073	-2.42627	2.91624	0.0963928	0.0322535	-0.0551929	0.0430886	0.0809945
FJ8562	Valelevu	URBAN	INDIAN	URB_IND	FEM	164	88	32.7	26	OK	B	0.94658	-0.706048	-0.852073	-0.0240851	-1.67035	1.95118	0.113963	0.0477276	0.00706341	-0.205627	0.0284754
FJ8564	Naga	RURAL	FIJIAN	RUR_FIJ	FEM	171	99	33.9	26	OK	B	0.671132	-0.352388	-0.359249	-0.126073	0.290493	-0.160378	0.0402301	0.0273502	-0.0586694	0.0904224	0.0859129
FJ8706	Rakiraki	RURAL	FIJIAN	RUR_FIJ	FEM	170	98	33.9	58	POOR	A	2.80211	-0.834454	0.124479	-0.0343695	-1.30851	1.88748	0.0351971	0.0797424	-0.0343309	-0.0959254	-0.212242
FJ8750	Valelevu	URBAN	FIJIAN	URB_FIJ	FEM	174	104	34.3	47	GOOD	B	4.36136	0.907372	-1.18818	0.772645	0.495261	0.436168	0.00669254	-0.010444	-0.238129	0.0314506	-0.0686444
FJ8817	Luvuluvu	RURAL	INDIAN	RUR_IND	FEM	160	88	34.4	55	GOOD	A	-1.69294	1.65922	0.272948	2.8238	-0.551809	-0.942793	-0.0925161	-0.0048178	0.0485698	0.0390481	-0.0283294
FJ8992	CMWH	URBAN	FIJIAN	URB_FIJ	MAL	186	116	33.8	26	POOR	B	0.129142	-2.5164	-2.67738	1.4237	0.341284	1.78643	0.137625	-0.0522311	-0.0673696	-0.0029433	0.0619532
FJ9013	Koro	RURAL	FIJIAN	RUR_FIJ	FEM	163	71	26.7	34	POOR	A	2.95704	0.117497	1.46155	-2.14911	-1.22297	-0.10897	-0.0151531	0.148241	-0.0256606	0.0518695	-0.0907741
FJ9151	Rakiraki	RURAL	FIJIAN	RUR_FIJ	FEM	163	80	30.1	29	BAD	A	-0.642215	0.217681	0.955051	-2.9206	-2.11587	-0.261288	-0.0194542	0.0909373	0.208185	0.0686841	0.00098136
FJ9165	Nasuva	RURAL	INDIAN	RUR_IND	MAL	178	72	22.7	43	OK	A	-0.52686	3.50425	2.76625	-0.329886	3.11862	-2.37161	-0.150222	0.0331523	-0.0437981	-0.003179	0.0838905
FJ9177	Nasuva	RURAL	INDIAN	RUR_IND	MAL	168	55	19.5	37	POOR	A	3.9162	3.14109	-0.672453	-0.763651	2.07417	-1.14387	-0.072379	0.105097	-0.090637	0.0670301	0.142152
FJ9238	Valelevu	URBAN	FIJIAN	URB_FIJ	FEM	174	90	29.8	25	BAD	B	2.29689	-2.00812	-2.49046	-0.287534	-2.75731	3.74641	0.159343	0.00442111	-0.0551435	-0.0162336	-0.0619577
FJ9700	CMWH	URBAN	FIJIAN	URB_FIJ	MAL	172	75	25.4	21	OK	B	0.924315	-1.6657	-0.264929	-0.317571	-0.504918	2.1751	0.101538	0.0519559	-0.0586023	-0.0830932	0.0458038
FJ9727	Valelevu	URBAN	INDIAN	URB_IND	FEM	161	51	19.6	39	OK	B	0.264986	0.112796	-2.04693	0.165017	0.537398	1.46406	0.0738554	0.0685325	-0.0132434	-0.170009	0.180011
FJ9954	Naga	RURAL	FIJIAN	RUR_FIJ	FEM	163	82	30.9	24	OK	B	-1.63665	-2.61662	-3.32237	-0.0300313	-1.6767	-0.101372	0.0770845	-0.062322	0.191861	0.0844997	0.00522392
FJ9995	Valelevu	URBAN	INDIAN	URB_IND	FEM	160	74	28.8	27	GOOD	B	-0.122984	0.0956079	-1.09903	0.0348628	0.662854	0.189744	0.0288429	0.00734611	-0.031512	-0.188293	0.191832
