# Supplementary material for: Using Blood Informative Transcripts in Geographical Genomics: Impact of Lifestyle on Gene Expression in Fijians
Source: Front Genet. 2012 Nov 9;3:243. doi: 10.3389/fgene.2012.00243 (PMC3494018; doi:10.3389/fgene.2012.00243)
Supplement: Supplementary Table S3 — List of probes used to measure axes of variation. [file 32691_Gibson_DataSheet3.XLSX]

## Sheet: Fluidigm i
Supplementary Table 1A		List of Probes used to measure Axes of Variation for Experiment (i)
ARHGEF3	Axis 1
BUB3	Axis 1
CCND2	Axis 1
IMP3	Axis 1
RPUSD2	Axis 1
SAE1	Axis 1
SBK1	Axis 1
SLAMF6	Axis 1
TTC4	Axis 1
YARS	Axis 1
ADRA2C	Axis 2
BCR	Axis 2
GMPR	Axis 2
HMBS	Axis 2
PBX1	Axis 2
RTF1	Axis 2
SELENBP1	Axis 2
SEMA6B	Axis 2
TNS1	Axis 2
BLK	Axis 3
CD19	Axis 3
CD72	Axis 3
CD79A	Axis 3
CD79B	Axis 3
EBF1	Axis 3
FAM129C	Axis 3
FCRLA	Axis 3
RASGRP3	Axis 3
VPREB3	Axis 3
CASP8	Axis 4
CD46	Axis 4
DICER1	Axis 4
HSD17B11	Axis 4
IL10RB	Axis 4
MCL1	Axis 4
STK17B	Axis 4
STXBP3	Axis 4
WASPIP	Axis 4
AQP9	Axis 5
C5AR1	Axis 5
FBXL5	Axis 5
HCK	Axis 5
MBOAT7	Axis 5
MXD1	Axis 5
NDEL1	Axis 5
NUMB	Axis 5
STX3	Axis 5
TSEN34	Axis 5
ZDHHC18	Axis 5
BLZF1	Axis 6
DMC1	Axis 6
DTWD2	Axis 6
IL17RD	Axis 6
N4BP	Axis 6
NLRP8	Axis 6
OCIAD1	Axis 6
USP49	Axis 6
ZNF14	Axis 6
ZNF682	Axis 6
C6ORF150	Interferon signaling
DDX58	Interferon signaling
HPSE	Interferon signaling
IFIH1	Interferon signaling
IFITM2	Interferon signaling
IRF1	Interferon signaling
LY6E	Interferon signaling
OASL	Interferon signaling
RTP4	Interferon signaling
CD40	Inflammation
CD86	Inflammation
IFNA8	Inflammation
IL10	Inflammation
IL1B	Inflammation
IL8	Inflammation
TLR7	Inflammation
TNF	Inflammation
CLEC2D	Pattern Recognition
CLEC4A	Pattern Recognition
CLEC4C	Pattern Recognition
CLEC4D	Pattern Recognition
TLR2	Pattern Recognition
TLR4	Pattern Recognition
TLR5	Pattern Recognition
TLR6	Pattern Recognition
TLR8	Pattern Recognition
AKT1	TLR Signaling
FADD	TLR Signaling
FOS	TLR Signaling
IKBKB	TLR Signaling
IRAK1	TLR Signaling
JUN	TLR Signaling
MYD88	TLR Signaling
NFKB1	TLR Signaling
TIRAP	TLR Signaling

## Sheet: Fluidigm ii
Supplementary Table 1B		List of Probes used to measure Axes of Variation for Experiment (ii)
ARHGEF3	Axis 1
C5ORF39	Axis 1
DDX24	Axis 1
FBL	Axis 1
IMP3	Axis 1
LAGE3	Axis 1
OCIAD2	Axis 1
RPUSD2	Axis 1
SAE1	Axis 1
SNRPD2	Axis 1
GMPR	Axis 2
HMBS	Axis 2
IFIT1L	Axis 2
OR2W3	Axis 2
PBX1	Axis 2
SEMA6B	Axis 2
SLC4A1	Axis 2
SNCA	Axis 2
TNS1	Axis 2
SELENBP1	Axis 2
AFF3	Axis 3
CD19	Axis 3
CD72	Axis 3
CD79A	Axis 3
CD79B	Axis 3
EBF1	Axis 3
FCRLA	Axis 3
POU2AF1	Axis 3
RASGRP3	Axis 3
VPREB3	Axis 3
BLK	Axis 3
FAM129C	Axis 3
BCLAF1	Axis 4
DYRK1A	Axis 4
HNRPK	Axis 4
HSD17B11	Axis 4
IL10RB	Axis 4
NPTN	Axis 4
PAPD4	Axis 4
SLK	Axis 4
SRP54	Axis 4
STXBP3	Axis 4
TRIM33	Axis 4
WASPIP	Axis 4
ZFAND5	Axis 4
AMICA1	Axis 5
AQP9	Axis 5
C5AR1	Axis 5
HCK	Axis 5
IL8RA	Axis 5
MBOAT7	Axis 5
NUMB	Axis 5
NUP214	Axis 5
PHC2	Axis 5
SIRPA	Axis 5
TSEN34	Axis 5
ZDHHC18	Axis 5
BLZF1	Axis 6
DMC1	Axis 6
NLRP8	Axis 6
OCIAD1	Axis 6
USP49	Axis 6
ZNF14	Axis 6
DTWD2	Axis 6
IL17RD	Axis 6
ZNF682	Axis 6
DDX58	Axis 7
EPSTI1	Axis 7
HERC5	Axis 7
IFIT2	Axis 7
IRF7	Axis 7
MX1	Axis 7
OAS3	Axis 7
RSAD2	Axis 7
SAMD9L	Axis 7
SERPING1	Axis 7
IRF1	Interferon signaling
OASL	Interferon signaling
CD40	Inflammation
CD86	Inflammation
IL10	Inflammation
IL8	Inflammation
CLEC4A	Pattern Recognition
CLEC4C	Pattern Recognition
CLEC4D	Pattern Recognition
AKT1	TLR Signaling
FOS	TLR Signaling
IKBKB	TLR Signaling
IRAK1	TLR Signaling
NFKB1	TLR Signaling
